# Supplementary material for: Redox-enabled electronic interrogation and feedback control of hierarchical and networked biological systems
Source: Nat Commun. 2023 Dec 21;14:8514. doi: 10.1038/s41467-023-44223-w (PMC10739708; doi:10.1038/s41467-023-44223-w)
Supplement: Supplementary file 4 — Supplementary Data 1 [file 41467_2023_44223_MOESM4_ESM.xlsx]

## Sheet: Worksheet1
		Name	Sequence (5’-3’)
		proD promoter	AAAGTTAAACAAAATTATTTGTAGAGGGAAACCGTTGTGGTCTCCCTGAATATATTATACGAGCCTTATGCATGCCCGTAAAGTTATCCAGCAACCACTCATAGACCTAGGGCAGCAGATAGGGACGACGTGGTGTTAGCTGTG
		oxyR	ATGAATATTCGTGATCTTGAGTACCTGGTGGCATTGGCTGAACACCGCCATTTTCGGCGTGCGGCAGATTCCTGCCACGTTAGCCAGCCGACGCTTAGCGGGCAAATTCGTAAGCTGGAAGATGAGCTGGGCGTGATGTTGCTGGAGCGGACCAGCCGTAAAGTGTTGTTCACCCAGGCGGGAATGCTGCTGGTGGATCAGGCGCGTACCGTGCTGCGTGAGGTGAAAGTCCTTAAAGAGATGGCAAGCCAGCAGGGCGAGACGATGTCCGGACCGCTGCACATTGGTTTGATTCCCACAGTTGGACCGTACCTGCTACCGCATATTATCCCTATGCTGCACCAGACCTTTCCAAAGCTGGAAATGTATCTGCATGAAGCACAGACCCACCAGTTACTG…
		RBS BBa_B0031	TCACACAGGAAACC
		oxyS promoter	TATCCATCCTCCATCGCCACGATAGTTCATGGCGATAGGTAGAATAGCAATGAACGATTATCCCTATCAAGCATTCTGACTGATAATTGCTCACA
		Spacer 108	GCGTGTTGTGGAAGATCCGGCCTGCAGCCA
		gRNA scaffold	GTTTTAGAGCTAGAAATAGCAAGTTAAAATAAGGCTAGTCCGTTATCAACTTGAAAAAGTGGCACCGAGTCGGTGC
		gfpmut2	ATGAGTAAAGGAGAAGAACTTTTCACTGGAGTTGTCCCAATTCTTGTTGAATTAGATGGTGATGTTAATGGGCACAAATTTTCTGTCAGTGGAGAGGGTGAAGGTGATGCAACATACGGAAAACTTACCCTTAAATTTATTTGCACTACTGGAAAACTACCTGTTCCATGGCCAACACTTGTCACTACTTTCGCGTATGGTCTTCAATGCTTTGCGAGATACCCAGATCATATGAAACAGCATGACTTTTTCAAGAGTGCCATGCCCGAAGGTTATGTACAGGAAAGAACTATATTTTTCAAAGATGACGGGAACTACAAGACACGTGCTGAAGTCAAGTTTGAAGGTGATACCCTTGTTAATAGAATCGAGTTAAAAGGTATTGATTTTAAAGAAGAT…
		lasI-LAA	ATGATCGTACAAATTGGTCGGCGCGAAGAGTTCGATAAAAAACTGCTGGGCGAGATGCACAAGTTGCGTGCTCAAGTGTTCAAGGAGCGCAAAGGCTGGGACGTTAGTGTCATCGACGAGATGGAAATCGATGGTTATGACGCACTCAGTCCTTATTACATGTTGATCCAGGAAGATACTCCTGAAGCCCAGGTTTTCGGTTGCTGGCGAATTCTCGATACCACTGGCCCCTACATGCTGAAGAACACCTTCCCGGAGCTTCTGCACGGCAAGGAAGCGCCTTGCTCGCCGCACATCTGGGAACTCAGCCGTTTCGCCATCAACTCTGGACAGAAAGGCTCGCTGGGCTTTTCCGACTGTACGCTGGAGGCGATGCGCGCGCTGGCCCGCTACAGCCTG…
		lasR (S129T)	ATGGCCTTGGTTGACGGTTTTCTTGAGCTGGAACGCTCAAGTGGAAAATTGGAGTGGAGCGCCATCCTGCAGAAGATGGCGAGCGACCTTGGATTCTCGAAGATCCTGTTCGGCCTGTTGCCTAAGGACAGCCAGGACTACGAGAACGCCTTCATCGTCGGCAACTACCCGGCCGCCTGGCGCGAGCATTACGACCGGGCTGGCTACGCGCGGGTCGACCCGACGGTCAGTCACTGTACCCAGAGCGTACTGCCGATTTTCTGGGAACCGTCCATCTACCAGACGCGAAAGCAGCACGAGTTCTTCGAGGAAGCCTCGGCCGCCGGCCTGGTGTATGGGCTGACCATGCCGCTGCATGGTGCTCGCGGCGAACTCGGCGCGCTGACCCTCAGCGTGGAA…
		Spacer LuxS1	GGTATGATCGACTGTGAAGCTATCTAACAA
		Spacer Control	TGAGACCAGTCTCGGAAGCTCAAAGGTCTC
		crRNAs 108, LuxS1, and terminator BBa_b0016	CTCGAGGTTTTAGAGCTATGCTGTTTTGAATGGTCCCAAAACGCGTGTTGTGGAAGATCCGGCCTGCAGCCAGTTTTAGAGCTATGCTGTTTTGAATGGTCCCAAAACGGTATGATCGACTGTGAAGCTATCTAACAAGTTTTAGAGCTATGCTGTTTTGAATGGTCCCAAAACAAAAAAAAACCCCGCCCCTGACAGGGCGGGGTTTTTTTTGGATCC
		Promoter BBa_J23100, tracrRNA, and terminator BBa_b1002	AAGCTTTTGACGGCTAGCTCAGTCCTAGGTACAGTGCTAGCGGAACCATTCAAAACAGCATAGCAAGTTAAAATAAGGCTAGTCCGTTATCAACTTGAAAAAGTGGCACCGAGTCGGTGCTTTTTTTCGCAAAAAACCCCGCTTCGGCGGGGTTTTTTCGCGACGTC
		sfGFP-AAV	ATGAGCAAAGGAGAAGAACTTTTCACTGGAGTTGTCCCAATTCTTGTTGAATTAGATGGTGATGTTAATGGGCACAAATTTTCTGTCCGTGGAGAGGGTGAAGGTGATGCTACAAACGGAAAACTCACCCTTAAATTTATTTGCACTACTGGAAAACTACCTGTTCCGTGGCCAACACTTGTCACTACTCTGACCTATGGTGTTCAATGCTTTTCCCGTTATCCGGATCACATGAAACGGCATGACTTTTTCAAGAGTGCCATGCCCGAAGGTTATGTACAGGAACGCACTATATCTTTCAAAGATGACGGGACCTACAAGACGCGTGCTGAAGTCAAGTTTGAAGGTGATACCCTTGTTAATCGTATCGAGTTAAAGGGTATTGATTTTAAAGAAGAT…
