# Supplementary material for: Redox-enabled electronic interrogation and feedback control of hierarchical and networked biological systems
Source: Nat Commun. 2023 Dec 21;14:8514. doi: 10.1038/s41467-023-44223-w (PMC10739708; doi:10.1038/s41467-023-44223-w)
Supplement: Supplementary file 6 — Source Data [file 41467_2023_44223_MOESM6_ESM.zip]

Archive with 40 entries (39 files):
- Source Data/
- __MACOSX/._Source Data
- Source Data/Supplementary Figure 1.xlsx
- __MACOSX/Source Data/._Supplementary Figure 1.xlsx
- Source Data/Supplementary Figure 13.xlsx
- __MACOSX/Source Data/._Supplementary Figure 13.xlsx
- Source Data/Supplementary Figure 12.xlsx
- __MACOSX/Source Data/._Supplementary Figure 12.xlsx
- Source Data/Supplementary Figure 7.xlsx
- __MACOSX/Source Data/._Supplementary Figure 7.xlsx
- Source Data/Figure 6.xlsx
- __MACOSX/Source Data/._Figure 6.xlsx
- Source Data/Figure 7.xlsx
- __MACOSX/Source Data/._Figure 7.xlsx
- Source Data/Supplementary Figure 6.xlsx
- __MACOSX/Source Data/._Supplementary Figure 6.xlsx
- Source Data/Supplementary Figure 14.xlsx
- __MACOSX/Source Data/._Supplementary Figure 14.xlsx
- Source Data/Supplementary Figure 9.xlsx
- __MACOSX/Source Data/._Supplementary Figure 9.xlsx
- Source Data/Figure 4.xlsx
- __MACOSX/Source Data/._Figure 4.xlsx
- Source Data/Supplementary Figure 5.xlsx
- __MACOSX/Source Data/._Supplementary Figure 5.xlsx
- Source Data/Supplementary Figure 4.xlsx
- __MACOSX/Source Data/._Supplementary Figure 4.xlsx
- Source Data/Figure 5.xlsx
- __MACOSX/Source Data/._Figure 5.xlsx
- Source Data/Supplementary Figure 16.xlsx
- __MACOSX/Source Data/._Supplementary Figure 16.xlsx
- Source Data/Figure 2.xlsx
- __MACOSX/Source Data/._Figure 2.xlsx
- Source Data/Supplementary Figure 11.xlsx
- __MACOSX/Source Data/._Supplementary Figure 11.xlsx
- Source Data/Supplementary Figure 10.xlsx
- __MACOSX/Source Data/._Supplementary Figure 10.xlsx
- Source Data/Supplementary Figure 2.xlsx
- __MACOSX/Source Data/._Supplementary Figure 2.xlsx
- Source Data/Figure 3.xlsx
- __MACOSX/Source Data/._Figure 3.xlsx
