# Supplementary material for: Redox-enabled electronic interrogation and feedback control of hierarchical and networked biological systems
Source: Nat Commun. 2023 Dec 21;14:8514. doi: 10.1038/s41467-023-44223-w (PMC10739708; doi:10.1038/s41467-023-44223-w)
Supplement: Supplementary file 6 — Source Data [file 41467_2023_44223_MOESM6_ESM.zip › Source Data/Supplementary Figure 13.xlsx]

## Sheet: Fig. S13
		Time (h)	Relative Fluorescence					Time (h)	Slope Ratios
			Induced		Uninduced				Induced
		0.25	1	1	1	1
		0.5	1.03349	1.02107	1.02192	1.03142
		0.75	1.0497	1.01903	1.02961	1.0461
		1	1.06376	1.02778	1.0449	1.05293
		1.25	1.06629	1.03293	1.04755	1.07317
		1.5	1.13972	1.03645	1.04066	1.07173		1.5	1	1
		1.75	1.32821	1.072	1.05918	1.09379		1.75	1	1
		2	1.49902	1.11358	1.06821	1.11013		2	1	0.906214
		2.25	1.58808	1.13723	1.0797	1.12471		2.25	0.568864	0.472486
		2.5	1.6409	1.15631	1.08384	1.13876		2.5	0.45904	0.280208
		2.75	1.66756	1.16796	1.07881	1.13507		2.75	0.280132	0.141441
		3	1.68569	1.20579	1.07448	1.12971		3	1	1
		3.25	1.72099	1.43626	1.08239	1.15091		3.25	1	1
		3.5	1.77786	1.65795	1.09188	1.17466		3.5	0.961888	1
		3.75	1.79405	1.7947	1.09849	1.18165		3.75	0.593311	0.284693
		4	1.80468	1.8771	1.07989	1.1851		4	0.357526	0.186967
		4.25	1.81134	1.92246	1.08447	1.18584		4.25	0.196821	0.117095
		4.5	1.81216	1.9703	1.06097	1.16633		4.5	1	1
		4.75	1.91669	2.0903	1.07483	1.17853		4.75	1	1
		5	2.04237	2.21795	1.08358	1.18947		5	1	1
		5.25	2.1262	2.27736	1.07961	1.19284		5.25	0.46544	0.667062
		5.5	2.18485	2.32194	1.07635	1.19671		5.5	0.349268	0.46669
		5.75	2.2138	2.35026	1.08237	1.19973		5.75	0.221909	0.230401
		6	2.2113	2.38231	1.05242	1.18685		6	1	1
		6.25	2.29483	2.4815	1.05666	1.19227		6.25	1	1
		6.5	2.36185	2.55281	1.06194	1.20193		6.5	0.718953	0.80224
		6.75	2.42083	2.614	1.05546	1.2142		6.75	0.616882	0.706112
		7	2.44362	2.63798	1.05891	1.20387		7	0.241713	0.272855
		7.25	2.47557	2.66653	1.05361	1.21056		7.25	0.287886	0.382454
