# Supplementary material for: Redox-enabled electronic interrogation and feedback control of hierarchical and networked biological systems
Source: Nat Commun. 2023 Dec 21;14:8514. doi: 10.1038/s41467-023-44223-w (PMC10739708; doi:10.1038/s41467-023-44223-w)
Supplement: Supplementary file 6 — Source Data [file 41467_2023_44223_MOESM6_ESM.zip › Source Data/Supplementary Figure 12.xlsx]

## Sheet: Fig. S12a
			Time (h)	Normalized Fluorescence
			0	1	1	1	1
			0.249997	0.90793	0.893969	0.964498	0.919154
			0.499994	0.899165	0.834023	1.02131	0.917311
			0.749992	1.02567	0.946201	1.22884	1.03683
			0.999991	0.794491	0.657278	0.893836	0.735779
			1.24999	0.762938	0.719716	0.826446	0.791615
			1.49999	0.835684	0.923822	0.808904	0.924214
			1.74999	0.948456	1.018	0.868493	1.01999
			1.99999	0.999875	1.19876	0.947945	1.12197
			2.24999	1.11941	1.34851	1.05438	1.21247
			2.49999	1.19286	1.45494	1.1535	1.32566
			2.74999	1.27604	1.59629	1.2382	1.4468
			2.99999	1.42133	1.73547	1.3417	1.53921
			3.24999	1.51853	1.85218	1.44661	1.60781
			3.49999	1.61707	1.94524	1.53097	1.68135
			3.74999	1.72112	1.97907	1.60807	1.80065
			3.99999	1.83418	2.03407	1.69391	1.90654
			4.24999	1.94987	2.13484	1.80126	1.99931
			4.49999	2.08869	2.21246	1.93425	2.1318
			4.75	2.19804	2.3052	1.97089	2.20445
			5	2.34215	2.41918	2.09205	2.32992
			5.25	2.40743	2.48282	2.19368	2.39498
			5.5	2.52262	2.576	2.3153	2.44185
			5.75001	2.62558	2.68605	2.38782	2.52392
			6.00001	2.67583	2.74422	2.46754	2.60632
			6.25001	2.73485	2.88662	2.49486	2.64069
			6.50002	2.79265	2.95986	2.55951	2.75005
			6.75002	2.87003	3.017	2.60502	2.80083
			7.00002	2.95885	3.04343	2.65624	2.88677
			7.25002	2.99424	3.12162	2.68447	2.8949
			7.50002	3.08869	3.1575	2.71016	2.97814
			7.75002	3.14482	3.24613	2.7731	2.99407
			8.00002	3.20405	3.24649	2.81012	3.08818
			8.25001	3.23969	3.31829	2.86743	3.12826
			8.50001	3.31582	3.32163	2.88284	3.16896
			8.75001	3.31974	3.30528	2.95537	3.20723
			9	3.37237	3.33211	2.94616	3.25884
			9.25	3.40843	3.34594	2.99939	3.28623
			9.5	3.48326	3.36486	3.03215	3.31384
			9.75	3.53589	3.34405	3.11925	3.37102
			10	3.53114	3.35526	3.13497	3.3515
			10.25	3.60764	3.34955	3.18078	3.35016
			10.5	3.6326	3.36707	3.2503	3.3923
			10.75	3.61219	3.37663	3.26065	3.40065
			11	3.64541	3.37486	3.29056	3.43361
			11.25	3.68068	3.31805	3.31518	3.41637
			11.5	3.73306	3.30833	3.39403	3.44774
			11.75	3.71098	3.30483	3.39022	3.46368
			12	3.77333	3.30403	3.42188	3.50116

## Sheet: Fig. S12b
			Time (h)	Relative Fluorescence
				10 mC induction		No induction
			0.5	1	1	1	1
			0.75	1.02972	1.03359	1.03542	1.02315
			1	1.05037	1.06461	1.05683	1.05118
			1.25	1.07674	1.09637	1.0692	1.07219
			1.5	1.36115	1.36751	1.08158	1.08069
			1.75	1.88304	1.78318	1.09588	1.10315
			2	2.3549	2.15636	1.11065	1.1306
			2.25	2.62582	2.38951	1.11905	1.14817
			2.5	2.75391	2.47507	1.11956	1.16925
			2.75	2.82823	2.52268	1.12286	1.18764

## Sheet: Fig. S12c
			Charge (mC)
			2		5		10
		Fluorescence fold change	1.66756	1.16796	2.09752	2.2	2.75391	2.47507
