# Supplementary material for: Redox-enabled electronic interrogation and feedback control of hierarchical and networked biological systems
Source: Nat Commun. 2023 Dec 21;14:8514. doi: 10.1038/s41467-023-44223-w (PMC10739708; doi:10.1038/s41467-023-44223-w)
Supplement: Supplementary file 6 — Source Data [file 41467_2023_44223_MOESM6_ESM.zip › Source Data/Supplementary Figure 7.xlsx]

## Sheet: Fig. S7a
		NB101 control gRNA			NB101 luxS gRNA			Time (h)
	AI-2 activity	17.2908	21.4077	20.36	11.0684	11.4984	10.3147	2
		1440.36	2321.7	2231.82	4.99918	5.57743	5.53048	4
		2.49835	2.16227	2.31302	1.05519	1.18616	1.0453	6

## Sheet: Fig. S7b
		Time (h)	0 μM			200 μM
		3	11.4808	11.7693	15.9231	4.32693	3.34616	6.92309
		4	103.616	101.712	108.289	21.1731	26.2501	29.4808
		5	250.904	245.885		52.2116	60.6347	57.6924
		6	374.02	358.674	356.655	65.4232	55.8463	54.404
		7	399.405	291.924	279.001	56.077	49.7309	55.154

## Sheet: Fig. S7c
		Time (h)	no plasmid			pSC-LuxS1 + pdCas9w
		3	95.9998	88.6934	85.3547	15.3871	20.3225	18.6774
		4	294.822	325.548	293.322	79.2095	80.0805	81.8224
		5	601.451	595.209	572.854	179.951	167.613
		6	443.322	303.048		170.951	167.613
		7	430.112	428.757		363.919	336.338
		8	294.241	287.806		261.048

## Sheet: Fig. S7d
	(i)		uninduced	3 h	3,4 h	3,4,5 h	3,4,5,6 h
		AI-1 (μΜ)	3.91981	5.23271	6.15174	5.78817	5.52811
			4.22784	5.25796	5.90683	5.79574	5.32108
	(ii)		uninduced	3 h	3,4 h	3,4,5 h	3,4,5,6 h
		AI-2 activity	95	94.1364	74.3636	54.5455	60.6818
			120.318	91.6818	75.4545	85.3182	65.3636
	(iii)		OD600
		Time (h)	uninduced	3h				3,4 h			3,4,5 h		3,4,5,6 h
		3	0.4731
		4	1.139	1.153	1.154	1.138	1.161
		5	1.583	1.514				1.53	1.522	1.498
		6	1.972	1.953				1.911			1.855	1.85
		7	2.317	2.231				2.202			2.159		2.121
	Statistical information for (i)
		Comparisons	P value	Summary
		uninduced vs. 3 h	0.0022	**
		uninduced vs. 3,4 h	0.0002	***
		uninduced vs. 3,4,5 h	0.0004	***
		uninduced vs. 3,4,5,6 h	0.0011	**
	Statistical information for (ii)
		Comparisons	P value	Summary
		uninduced vs. 3 h	0.6328	ns
		uninduced vs. 3,4 h	0.1335	ns
		uninduced vs. 3,4,5 h	0.0862	ns
		uninduced vs. 3,4,5,6 h	0.0483	*
