# Supplementary material for: Redox-enabled electronic interrogation and feedback control of hierarchical and networked biological systems
Source: Nat Commun. 2023 Dec 21;14:8514. doi: 10.1038/s41467-023-44223-w (PMC10739708; doi:10.1038/s41467-023-44223-w)
Supplement: Supplementary file 6 — Source Data [file 41467_2023_44223_MOESM6_ESM.zip › Source Data/Figure 6.xlsx]

## Sheet: Fig. 6c
		(i)						(ii)
			Fold change in fluorescence level
			Experimental (induced)		Control (uninduced)				Calculated slope ratio
		Time (h)	Mean	SEM	Mean	SEM		Time (h)	Experimental 1	Experimental 2
		0.25	1	0.0186552	1	0.00272766		1.5	1	1
		0.5	1.01984	0.0134587	1.01079	0.0127876		1.75	1	1
		0.75	1.05677	0.0196966	1.03262	0.0241915		2	0.237337	0.973426
		1	1.077	0.0318334	1.06834	0.035876		2.25	0.053917	0.383364
		1.25	1.08538	0.0404144	1.08531	0.0388458		2.5	0.032794	0.07969
		1.5	1.23989	0.081424	1.17676	0.0678739		2.75	1	1
		1.75	1.49024	0.122361	1.29683	0.0990313		3	1	1
		2	1.67198	0.19293	1.4059	0.122451		3.25	0.23897	0.782677
		2.25	1.74023	0.222438	1.43608	0.127372		3.5	0.087718	0.361083
		2.5	1.75623	0.227674	1.44473	0.134824		3.75	0.033212	0.115249
		2.75	2.13995	0.242659	1.57402	0.113346		4	1	1
		3	2.91918	0.329065	1.85008	0.140842		4.25	1	1
		3.25	3.36387	0.478608	2.0292	0.125721		4.5	0.45	0.756687
		3.5	3.56219	0.551059	2.12557	0.0922462		4.75	0.38	0.466849
		3.75	3.62707	0.573402	2.15761	0.0742864		5	0.055162	0.253345
		4	4.29243	0.499452	2.29341	0.070753		5.25	0.026429	0.108708
		4.25	5.25899	0.471533	2.51526	0.0817994		5.5	1	1
		4.5	5.73768	0.575182	2.67319	0.0844056		5.75	1	1
		4.75	5.99799	0.656507	2.80727	0.0692058		6	0.409716	0.771037
		5	6.14117	0.699715	2.89797	0.045496		6.25	0.128589	0.880905
		5.25	6.20403	0.717559	2.96498	0.00673584		6.5	0.055351	0.397132
		5.5	6.82762	0.591662	3.04582	0.00857408		6.75	0.058107	0.354011
		5.75	7.67821	0.483496	3.16941	0.0152022
		6	8.13991	0.49526	3.26313	0.0315478
		6.25	8.4218	0.566336	3.33857	0.0326785
		6.5	8.57596	0.613199	3.39387	0.045507
		6.75	8.71809	0.652729	3.46007	0.05234
