# Supplementary material for: Redox-enabled electronic interrogation and feedback control of hierarchical and networked biological systems
Source: Nat Commun. 2023 Dec 21;14:8514. doi: 10.1038/s41467-023-44223-w (PMC10739708; doi:10.1038/s41467-023-44223-w)
Supplement: Supplementary file 6 — Source Data [file 41467_2023_44223_MOESM6_ESM.zip › Source Data/Figure 7.xlsx]

## Sheet: Fig. 6
		BioSpark											Actuation Checkpoint
			Fold change in fluorescence level						Calculated slope ratios		Algorithm Action
		Time (h)	Experimental (induced)		Control (uninduced)			Time (h)	Experimental (induced)				Time (h)	WE2 endpoint current (μA)
		0.25	1	1	1	1
		0.5	1.03937	1.04315	1.03854	1.03894
		0.75	1.09894	1.12776	1.08227	1.06708
		1	1.15641	1.18367	1.14295	1.08319
		1.25	1.18318	1.21052	1.18568	1.092
		1.5	1.30201	1.37052	1.26502	1.23557		1.5	1	1
		1.75	1.59362	1.74007	1.41599	1.57817		1.75	1	1
		2	1.84855	2.05946	1.53807	1.65524		2	0.874202	0.864254
		2.25	1.94542	2.19484	1.58422	1.68131		2.25	0.33221	0.366317
		2.5	1.95067	2.19197	1.58851	1.67663		2.5	0.0180129	0.00775036		initiate actuation checkpoint
		2.75	1.99585	2.20823	1.61825	1.69795		2.75	1	1	reset	actuation checkpoint returns "yes induction"	2.65	0.218
		3	2.3547	2.71781	1.78516	1.96931		3	1	1
		3.25	3.39241	3.79293	2.13168	2.40744		3.25	1	1
		3.5	3.94369	4.5282	2.36041	2.49817		3.5	0.531251	0.683891
		3.75	4.1279	4.76746	2.46299	2.51142		3.75	0.177517	0.222538
		4	4.18286	4.8547	2.49774	2.52955		4	0.0529635	0.0811395		initiate actuation checkpoint
		4.25	4.19261	4.88653	2.51273	2.52614		4.25	1	1	reset	actuation checkpoint returns "yes induction"	4.15	0.503
		4.5	4.48436	5.34488	2.62173	2.79525		4.5	1	1
		4.75	5.27367	6.18123	2.88066	3.1702		4.75	1	1
		5	5.81143	6.73136	3.05551	3.24239		5	0.681291	0.657776
		5.25	6.14253	7.14139	3.20849	3.26341		5.25	0.419478	0.490266
		5.5	6.25862	7.2178	3.33539	3.27692		5.5	0.147084	0.0913642
		5.75	6.34315	7.35443	3.46247	3.30376		5.75	0.107094	0.163369		initiate actuation checkpoint
		6	6.32	7.33246	3.54374	3.30356		6	1	1	reset	actuation checkpoint returns "yes induction"	5.9	1.056
		6.25	6.59314	7.58131	3.66052	3.48324		6.25	1	1
		6.5	7.17324	8.29179	3.7766	3.70453		6.5	1	1
		6.75	7.50231	8.64495	3.82729	3.8016		6.75	0.567263	0.497074
		7	7.84661	8.91559	3.9289	3.93174		7	0.593514	0.380936
		7.25	8.12666	9.24062	3.97026	4.03471		7.25	0.48276	0.457472
		7.5	8.37087	9.43425	4.05906	4.13155		7.5	0.420974	0.4
		7.75	8.60695	9.50871	4.10934	4.2124		7.75	0.3	0.104798
		8	8.70638	9.62637	4.18742	4.30999		8	0.171408	0.1656		initiate actuation checkpoint
		8.25	8.76027	9.68684	4.22678	4.38525						actuation checkpoint returns "termination"	8.15	1.249
												investigator returns "y" in text message
												termination/photobleaching begins
	after termination	8.5	7.2718	9.74	4.1144	4.44422
			bleached	unbleached ctrl
