# Supplementary material for: Redox-enabled electronic interrogation and feedback control of hierarchical and networked biological systems
Source: Nat Commun. 2023 Dec 21;14:8514. doi: 10.1038/s41467-023-44223-w (PMC10739708; doi:10.1038/s41467-023-44223-w)
Supplement: Supplementary file 6 — Source Data [file 41467_2023_44223_MOESM6_ESM.zip › Source Data/Supplementary Figure 6.xlsx]

## Sheet: Fig. S6a
			Electroinduction Duration (min)				Pos Ctrl
			0	5	10	30	200 μM H2O2
		ON%	3.05343	8.98204	31.5069	68.0851	28.2051
			4.87805	21.6667	26.2411	74.4186	31.8681
			9.70149	12.4224	25.5556	63	43.1193
			3.59712	12.1429	36.875	70.7071	34.3434
		Comparison	P value	Summary
		0 (0) vs. 5 (0.48)	0.181684	ns
		0 (0) vs. 10 (0.93)	4.64292e-05	****
		0 (0) vs. 30 (2.30)	2e-10	****
		0 (0) vs. 200 μM H2O2	6.8252e-06	****
		5 (0.48) vs. 10 (0.93)	0.00329795	**
		5 (0.48) vs. 30 (2.30)	1.3e-09	****
		5 (0.48) vs. 200 μM H2O2	0.000345541	***
		10 (0.93) vs. 30 (2.30)	1.571e-07	****
		10 (0.93) vs. 200 μM H2O2	0.749984	ns
		30 (2.30) vs. 200 μM H2O2	7.411e-07	****
				ns comparisons are not plotted

## Sheet: Fig. S6b
			Pos Ctrl	Electroinduction Duration (min)
			200 μM H2O2	0	5	10	30
		Integrated Intensity	607510	15199	99697	391677	1126455
			467176	31185	290842	626054	1277082
			473348	38179	253071	778234	1732428
			706120	51511	249159	408109	1091508
		Comparisons	P value	Summary
		200 μM H2O2 vs. 0 (0)	0.00367599	**
		200 μM H2O2 vs. 5 (0.48)	0.0764233	ns
		200 μM H2O2 vs. 10 (0.93)	0.999969	ns
		200 μM H2O2 vs. 30 (2.30)	0.000133064	***
		0 (0) vs. 5 (0.48)	0.52629	ns
		0 (0) vs. 10 (0.93)	0.00450352	**
		0 (0) vs. 30 (2.30)	1.837e-07	****
		5 (0.48) vs. 10 (0.93)	0.092276	ns
		5 (0.48) vs. 30 (2.30)	1.4983e-06	****
		10 (0.93) vs. 30 (2.30)	0.000110812	***
				ns comparisons are not plotted

## Sheet: Fig. S6c
			Pos Ctrl	Electroinduction Duration (min)
			200 μM H2O2	0	5	10	30
		Mean Green Value	197.938		132.117	157.14	209.137
			195.321		153.574	172.329	195.877
			211.528		179.976	145.864	226.382
			194.403		143.814	225.76	235.401
			175.165		160.864	193.06	207.215
			209.81		172.759	176.313	224.554
		Comparisons	P value	Summary
		200 μM H2O2 vs. 5 (0.48)	0.00929624	**
		200 μM H2O2 vs. 10 (0.93)	0.355134	ns
		200 μM H2O2 vs. 30 (2.30)	0.349962	ns
		5 (0.48) vs. 10 (0.93)	0.262836	ns
		5 (0.48) vs. 30 (2.30)	0.00019689	***
		10 (0.93) vs. 30 (2.30)	0.0142433	*
				ns comparisons are not plotted

## Sheet: Fig. S6d
		Pos Ctrl	Electroinduction Duration (min)
		200 μM H2O2	0	5	10	30
	Pixel Size	289		537	258	351
		446		460	428	422
		265		292	447	657
		611		478	342	342
		370		316	249	177
		605		237	214	222
	Comparisons	P value	Summary
	200 μM H2O2 vs. 5 (0.48)	0.9436	ns
	200 μM H2O2 vs. 10 (0.93)	0.5396	ns
	200 μM H2O2 vs. 30 (2.30)	0.8208	ns
	5 (0.48) vs. 10 (0.93)	0.8537	ns
	5 (0.48) vs. 30 (2.30)	0.9892	ns
	10 (0.93) vs. 30 (2.30)	0.9609	ns

## Sheet: Fig. S6e
		Pos Ctrl	Electroinduction Duration (min)
		200 μM H2O2	0	5	10	30
	On cells (#)	33	4	15	46	64
		29	6	39	46	64
		47	13	20	37	63
		34	5	17	59	70
	Comparisons	P value	summary
	200 μM H2O2 vs. 0 (0)	0.000691571	***
	200 μM H2O2 vs. 5 (0.48)	0.166466	ns
	200 μM H2O2 vs. 10 (0.93)	0.276447	ns
	200 μM H2O2 vs. 30 (2.30)	0.000534943	***
	0 (0) vs. 5 (0.48)	0.0684538	ns
	0 (0) vs. 10 (0.93)	1.87765e-05	****
	0 (0) vs. 30 (2.30)	1.611e-07	****
	5 (0.48) vs. 10 (0.93)	0.0033561	**
	5 (0.48) vs. 30 (2.30)	9.0703e-06	****
	10 (0.93) vs. 30 (2.30)	0.0287759	*
			ns comparisons are not plotted

## Sheet: Fig. S6f
		Pos Ctrl	Electroinduction Duration (min)
		200 μM H2O2	0	5	10	30
	Total cells (#)	117	131	167	146	94
		91	123	180	180	86
		109	134	161	141	100
		99	139	140	160	99
	Comparisons	P value	Summary
	200 μM H2O2 vs. 0 (0)	0.0483192	*
	200 μM H2O2 vs. 5 (0.48)	8.59047e-05	****
	200 μM H2O2 vs. 10 (0.93)	0.000240648	***
	200 μM H2O2 vs. 30 (2.30)	0.835198	ns
	0 (0) vs. 5 (0.48)	0.0284799	*
	0 (0) vs. 10 (0.93)	0.0849145	ns
	0 (0) vs. 30 (2.30)	0.00661141	**
	5 (0.48) vs. 10 (0.93)	0.974889	ns
	5 (0.48) vs. 30 (2.30)	1.55584e-05	****
	10 (0.93) vs. 30 (2.30)	4.03545e-05	****
			ns comparisons are not plotted
