# Supplementary material for: Redox-enabled electronic interrogation and feedback control of hierarchical and networked biological systems
Source: Nat Commun. 2023 Dec 21;14:8514. doi: 10.1038/s41467-023-44223-w (PMC10739708; doi:10.1038/s41467-023-44223-w)
Supplement: Supplementary file 6 — Source Data [file 41467_2023_44223_MOESM6_ESM.zip › Source Data/Supplementary Figure 14.xlsx]

## Sheet: Fig. S14
			Time (s)	Current (μA)	Time (s)	Current (μA)	Time (s)	Current (μA)	Time (s)	Current (μA)
				Cycle 1		Cycle 2		Cycle 3		Cycle 4
			0	33.1914	0	11.4213	0	8.49355	0	234.805
			0.101	14.7561	0.1	5.50319	0.1	4.50119	0.1	6.55217
			0.203	10.5837	0.201	3.96888	0.2	3.3348	0.2	4.12544
			0.305	8.86147	0.301	3.38176	0.3	2.84162	0.3	3.03733
			0.405	7.65594	0.401	2.82596	0.4	2.48153	0.41	2.73985
			0.508	6.77918	0.502	2.65374	0.5	2.12926	0.51	2.53632
			0.609	6.30949	0.602	2.3641	0.6	2.01184	0.61	2.24668
			0.709	5.90243	0.703	2.13709	0.7	1.8631	0.71	2.07446
			0.815	5.47971	0.803	2.23102	0.8	1.77699	0.81	1.84745
			0.918	5.29966	0.903	2.05098	0.9	1.73785	0.91	1.94138
			1.018	5.00219	1.004	1.9179	1.01	1.49518	1.01	1.6126
			1.119	4.77518	1.104	2.10577	1.11	1.51866	1.11	1.62826
			1.219	4.68124	1.205	2.05098	1.21	1.48735	1.21	1.6126
			1.319	4.46988	1.305	1.62826	1.31	1.45604	1.32	1.43255
			1.42	4.25852	1.406	1.76916	1.41	1.40124	1.42	1.40907
			1.523	4.30549	1.506	1.54215	1.51	1.50301	1.52	1.32296
			1.623	4.16458	1.606	1.19771	1.61	1.45604	1.62	1.27599
			1.724	3.9767	1.707	1.65957	1.71	1.48735	1.72	1.45604
			1.824	4.0863	1.807	1.54998	1.81	1.17422	1.82	1.36993
			1.924	3.8358	1.908	1.62826	1.91	1.34644	1.92	1.24468
			2.025	3.86711	2.008	1.59694	2.01	1.45604	2.02	1.37776
			2.125	3.74186	2.109	1.6126	2.11	1.23685	2.12	1.3621
			2.226	3.64009	2.209	1.60477	2.21	1.31513	2.22	1.22902
			2.326	3.60878	2.309	1.46386	2.32	1.19771	2.32	1.18205
			2.427	3.59312	2.41	1.58129	2.42	1.11943	2.42	1.02549
			2.527	3.36611	2.51	1.59694	2.52	0.821956	2.52	1.24468
			2.627	3.49136	2.611	1.47169	2.62	1.34644	2.63	1.22902
			2.728	3.3348	2.711	1.45604	2.72	1.09594	2.73	1.34644
			2.828	3.42873	2.812	1.31513	2.82	1.06463	2.83	1.08811
			2.929	3.35828	2.912	1.31513	2.92	1.09594	2.93	1.15857
			3.029	3.26434	3.012	1.39341	3.02	1.14291	3.03	1.20554
			3.13	3.31131	3.119	1.38558	3.12	1.0568	3.13	0.994176
			3.23	3.11561	3.22	1.29947	3.22	0.994176	3.23	1.11943
			3.33	3.1704	3.321	1.26816	3.32	1.03332	3.33	1.08029
			3.431	3.12343	3.421	1.29947	3.42	1.18988	3.43	1.0568
			3.531	3.03733	3.521	1.29947	3.52	1.01766	3.53	1.06463
			3.632	2.9747	3.622	1.19771	3.62	1.13508	3.64	1.15074
			3.732	2.84162	3.722	1.15857	3.72	0.97852	3.74	1.06463
			3.832	3.09995	3.823	1.38558	3.82	1.01766	3.84	0.947207
			3.933	2.93556	3.923	1.17422	3.92	1.08029	3.94	0.994176
			4.033	2.89642	4.025	1.22902	4.03	1.11943	4.04	1.0568
			4.134	2.92773	4.125	1.23685	4.13	0.962863	4.14	1.002
			4.234	2.7242	4.226	1.23685	4.23	0.908066	4.24	1.00983
			4.335	2.82596	4.326	1.3621	4.34	0.89241	4.34	0.994176
			4.435	2.779	4.426	1.26816	4.44	1.00983	4.44	1.002
			4.535	2.89642	4.527	1.24468	4.54	0.829785	4.54	0.861097
			4.636	2.68506	4.628	1.15074	4.65	0.900238	4.64	0.861097
			4.736	2.63809	4.729	1.33862	4.75	0.939379	4.74	0.908066
			4.837	2.77117	4.829	1.21336	4.85	1.0568	4.84	0.97852
			4.937	2.16057	4.93	0.97852	4.95	0.900238	4.94	0.986348
			5.038	2.4737	5.03	1.29947	5.05	1.01766	5.04	1.01766
			5.138	2.68506	5.131	1.28382	5.15	0.986348	5.14	0.962863
			5.239	2.46587	5.231	1.19771	5.25	0.837613	5.24	0.868925
			5.344	2.66157	5.332	1.08029	5.35	0.89241	5.34	1.00983
			5.446	2.67723	5.432	1.09594	5.45	0.986348	5.44	1.04114
			5.547	2.6146	5.532	1.04114	5.55	0.861097	5.54	0.97852
			5.647	2.65374	5.633	1.02549	5.65	0.931551	5.64	0.947207
			5.747	2.62243	5.733	1.20554	5.75	0.8063	5.74	1.0568
			5.848	2.42673	5.837	1.1664	5.85	0.728019	5.85	0.939379
			5.948	2.37193	5.937	1.0568	5.95	0.829785	5.95	0.970691
			6.049	2.46587	6.038	1.15074	6.05	0.931551	6.05	0.861097
			6.149	2.39542	6.145	1.002	6.15	0.876754	6.15	0.923722
			6.25	2.69289	6.245	0.970691	6.25	0.876754	6.25	0.876754
			6.35	2.28582	6.346	1.22119	6.35	0.68105	6.35	0.829785
			6.45	2.37976	6.446	1.13508	6.45	0.782816	6.45	0.931551
			6.551	2.59112	6.547	1.002	6.55	0.97852	6.55	0.931551
			6.651	2.38759	6.647	1.21336	6.65	0.923722	6.65	0.821956
			6.752	2.37976	6.747	1.11943	6.75	0.391408	6.75	0.97852
			6.856	2.3641	6.848	1.09594	6.85	0.814128	6.85	1.00983
			6.958	2.48153	6.948	1.0568	6.96	0.923722	6.95	0.89241
			7.059	2.27799	7.049	0.970691	7.06	0.986348	7.05	0.814128
			7.16	2.44238	7.149	1.00983	7.16	0.735847	7.15	0.790644
			7.26	2.35628	7.25	1.1664	7.26	0.837613	7.25	0.884582
			7.367	2.4189	7.35	0.97852	7.36	0.876754	7.35	0.751503
			7.468	2.33279	7.45	0.829785	7.46	0.743675	7.46	0.970691
			7.568	2.40324	7.551	0.986348	7.56	0.931551	7.56	0.923722
			7.669	2.32496	7.651	1.00983	7.66	0.845441	7.66	0.876754
			7.769	2.37193	7.752	1.06463	7.76	0.8063	7.76	0.931551
			7.869	2.1684	7.852	1.18205	7.86	0.790644	7.86	0.900238
			7.97	2.09012	7.953	1.1116	7.96	0.790644	7.96	0.782816
			8.07	2.28582	8.053	1.002	8.06	0.900238	8.06	0.861097
			8.171	2.25451	8.153	1.1116	8.16	0.939379	8.16	0.814128
			8.271	2.23102	8.256	1.07246	8.27	1.04114	8.26	0.704534
			8.372	2.15274	8.357	0.939379	8.37	0.821956	8.36	0.767159
			8.472	1.88659	8.457	0.994176	8.47	0.767159	8.46	0.728019
			8.574	2.15274	8.558	1.08811	8.57	0.868925	8.56	0.884582
			8.675	2.28582	8.659	0.955035	8.67	0.751503	8.66	0.72019
			8.776	2.1684	8.759	0.994176	8.77	0.798472	8.76	0.821956
			8.884	2.17623	8.859	0.970691	8.87	0.821956	8.86	0.884582
			8.984	2.27016	8.96	0.931551	8.97	0.728019	8.96	0.767159
			9.085	2.19971	9.06	1.00983	9.07	0.829785	9.06	0.915894
			9.185	2.20754	9.161	1.02549	9.17	0.915894	9.16	0.845441
			9.285	2.06663	9.261	0.970691	9.27	0.853269	9.26	0.673221
			9.386	2.0588	9.362	0.876754	9.37	0.759331	9.36	0.774987
			9.486	2.0588	9.462	1.03332	9.47	0.59494	9.46	0.649737
			9.587	2.05098	9.562	1.06463	9.57	0.673221	9.56	0.641909
			9.687	1.74568	9.663	1.01766	9.68	0.955035	9.67	0.774987
			9.79	2.1136	9.763	0.845441	9.78	0.955035	9.77	0.728019
			9.891	2.01184	9.864	0.955035	9.88	1.06463	9.87	0.751503
			9.998	2.18406	9.964	0.962863	9.98	0.876754	9.97	0.814128
			10.099	2.06663	10.065	1.1116	10.08	0.908066	10.07	0.8063
			10.199	2.05098	10.165	0.962863	10.18	0.790644	10.17	0.845441
			10.3	2.04315	10.265	0.735847	10.28	0.8063	10.27	0.829785
			10.4	2.01184	10.366	0.798472	10.38	0.751503	10.37	1.002
			10.501	2.19188	10.466	0.861097	10.48	0.814128	10.47	0.649737
			10.602	2.10577	10.567	0.89241	10.58	0.68105	10.57	0.884582
			10.702	2.17623	10.667	1.03332	10.69	0.759331	10.67	0.790644
			10.802	2.09012	10.768	1.02549	10.79	0.618424	10.77	0.782816
			10.903	1.92573	10.869	0.994176	10.89	0.853269	10.87	0.728019
			11.003	2.00401	10.969	0.955035	10.99	0.868925	10.97	0.782816
			11.104	1.93355	11.069	0.923722	11.09	0.759331	11.08	0.704534
			11.204	2.00401	11.17	0.868925	11.19	0.845441	11.19	0.704534
			11.305	2.06663	11.27	0.908066	11.29	0.837613	11.29	0.798472
			11.408	1.94921	11.371	1.0568	11.39	0.728019	11.39	0.665393
			11.508	2.02749	11.471	0.868925	11.49	0.516658	11.49	0.21136
			11.609	1.96487	11.572	0.955035	11.59	0.649737	11.59	0.8063
			11.709	1.90224	11.672	0.837613	11.69	0.743675	11.69	0.673221
			11.81	1.9727	11.772	0.696706	11.79	0.821956	11.79	0.72019
			11.91	1.99618	11.873	0.955035	11.89	0.712362	11.89	0.712362
			12.011	2.01966	11.973	0.962863	11.99	0.665393	11.99	0.915894
			12.111	2.13709	12.074	1.04897	12.09	0.837613	12.09	0.908066
			12.212	2.02749	12.174	0.931551	12.19	0.759331	12.2	0.430549
			12.312	1.96487	12.274	0.97852	12.29	0.774987	12.3	0.8063
			12.414	1.82396	12.375	0.939379	12.39	0.767159	12.4	0.853269
			12.516	1.91007	12.475	0.868925	12.49	0.634081	12.5	0.876754
			12.616	2.05098	12.576	0.790644	12.59	0.657565	12.6	0.845441
			12.717	2.00401	12.677	0.884582	12.69	0.884582	12.7	0.477518
			12.817	1.93355	12.778	0.900238	12.79	0.688878	12.8	0.767159
			12.918	1.84745	12.88	0.845441	12.89	0.540143	12.9	0.649737
			13.018	1.98835	12.981	0.962863	13	0.829785	13	0.704534
			13.122	1.94138	13.081	0.845441	13.1	0.798472	13.1	0.837613
			13.222	1.83179	13.181	0.884582	13.2	0.563627	13.2	0.665393
			13.322	1.87093	13.282	0.829785	13.3	0.759331	13.3	0.133079
			13.423	1.91007	13.382	0.821956	13.4	0.696706	13.4	0.743675
			13.524	1.75351	13.483	0.970691	13.5	0.610596	13.5	0.68105
			13.624	1.83179	13.583	0.774987	13.6	0.845441	13.6	0.89241
			13.725	1.83179	13.684	0.994176	13.7	0.829785	13.7	0.587112
			13.825	1.76916	13.784	1.002	13.8	0.814128	13.8	0.845441
			13.926	1.89441	13.884	0.89241	13.9	0.649737	13.9	0.532315
			14.026	1.9727	13.985	0.845441	14	0.649737	14	0.751503
			14.126	1.87093	14.085	0.845441	14.1	0.649737	14.1	0.665393
			14.227	1.9179	14.186	0.829785	14.2	0.626253	14.2	0.587112
			14.327	1.88659	14.286	0.782816	14.3	0.728019	14.3	0.837613
			14.428	1.94138	14.387	1.06463	14.4	0.751503	14.4	0.172219
			14.528	1.8083	14.487	0.876754	14.5	0.743675	14.5	0.704534
			14.629	1.88659	14.588	0.861097	14.6	0.547971	14.61	0.767159
			14.73	1.79265	14.688	0.900238	14.7	0.829785	14.71	0.540143
			14.833	1.76134	14.789	0.782816	14.8	0.782816	14.81	0.673221
			14.933	1.81613	14.889	0.798472	14.9	0.8063	14.91	0.673221
			15.033	1.9179	14.99	0.986348	15.01	0.704534	15.01	0.688878
			15.134	1.76916	15.09	1.002	15.11	0.461861	15.11	0.641909
			15.234	1.87093	15.191	0.751503	15.21	0.493174	15.21	0.845441
			15.335	1.76916	15.291	0.876754	15.31	0.59494	15.31	0.712362
			15.435	1.74568	15.391	0.798472	15.41	0.610596	15.41	0.759331
			15.537	1.71437	15.492	0.908066	15.51	0.821956	15.51	0.29747
			15.638	1.73002	15.592	0.657565	15.61	0.688878	15.61	0.673221
			15.74	1.76134	15.693	0.853269	15.71	0.751503	15.71	0.798472
			15.84	1.68305	15.793	0.602768	15.81	0.555799	15.81	0.673221
			15.94	1.81613	15.893	0.774987	15.91	0.790644	15.91	0.767159
			16.041	1.83962	15.994	0.915894	16.01	0.782816	16.01	0.657565
			16.141	1.8083	16.094	0.790644	16.11	0.587112	16.11	0.571455
			16.242	1.71437	16.195	0.939379	16.21	0.657565	16.22	0.579284
			16.343	1.74568	16.298	0.900238	16.31	0.704534	16.32	0.774987
			16.443	1.8083	16.398	0.68105	16.42	0.767159	16.42	0.829785
			16.545	1.95704	16.499	0.814128	16.52	0.767159	16.52	0.72019
			16.646	1.58912	16.599	1.02549	16.62	0.68105	16.62	0.626253
			16.747	1.6674	16.699	0.767159	16.72	0.587112	16.72	0.524486
			16.854	1.63609	16.8	0.821956	16.82	0.665393	16.82	0.743675
			16.955	1.83962	16.9	0.759331	16.92	0.774987	16.92	0.8063
			17.056	1.8083	17.001	0.759331	17.02	0.634081	17.02	0.735847
			17.156	1.72219	17.101	0.908066	17.12	0.641909	17.12	0.759331
			17.257	1.75351	17.201	0.89241	17.22	0.735847	17.22	0.712362
			17.357	1.6126	17.302	0.853269	17.32	0.688878	17.32	0.767159
			17.457	1.47952	17.402	0.837613	17.42	0.782816	17.42	0.72019
			17.558	1.73785	17.503	0.712362	17.52	0.743675	17.53	0.641909
			17.658	1.76134	17.604	0.743675	17.62	0.72019	17.63	0.665393
			17.759	1.54215	17.706	0.759331	17.72	0.767159	17.73	0.759331
			17.863	1.77699	17.807	0.876754	17.82	0.767159	17.83	0.313126
			17.966	1.75351	17.908	0.868925	17.92	0.728019	17.93	0.735847
			18.066	1.84745	18.008	0.728019	18.02	0.626253	18.03	0.728019
			18.167	1.76134	18.108	0.728019	18.12	0.868925	18.13	0.688878
			18.267	1.73002	18.209	0.759331	18.22	0.602768	18.23	0.728019
			18.367	1.8083	18.309	0.641909	18.32	0.782816	18.33	0.555799
			18.468	1.65174	18.41	0.868925	18.42	0.587112	18.43	0.790644
			18.568	1.56563	18.51	0.798472	18.52	0.704534	18.53	0.696706
			18.671	1.77699	18.611	0.884582	18.62	0.657565	18.63	0.743675
			18.772	1.59694	18.711	0.931551	18.72	0.250501	18.73	0.657565
			18.873	1.73002	18.811	0.72019	18.83	0.634081	18.83	0.532315
			18.973	1.72219	18.912	0.876754	18.93	0.657565	18.93	0.641909
			19.074	1.62043	19.012	0.837613	19.03	0.688878	19.03	0.563627
			19.174	1.37776	19.113	0.767159	19.13	0.641909	19.13	0.712362
			19.274	1.59694	19.213	0.767159	19.23	0.72019	19.23	0.728019
			19.375	1.73002	19.314	0.728019	19.33	0.610596	19.33	0.626253
			19.478	1.68305	19.414	0.782816	19.43	0.868925	19.43	0.8063
			19.579	1.74568	19.514	0.759331	19.53	0.610596	19.54	0.782816
			19.679	1.56563	19.615	0.782816	19.63	0.649737	19.64	0.610596
			19.78	1.69088	19.715	0.790644	19.73	0.743675	19.75	0.657565
			19.88	1.60477	19.816	0.798472	19.83	0.696706	19.85	0.696706
			19.98	1.68305	19.916	0.837613	19.93	0.547971	19.95	0.610596
			20.081	1.65174	20.016	0.955035	20.03	0.759331	20.05	0.555799
			20.181	1.73002	20.117	0.814128	20.13	0.688878	20.15	0.798472
			20.284	1.73785	20.217	0.782816	20.23	0.884582	20.25	0.696706
			20.385	1.40907	20.318	0.751503	20.34	0.759331	20.35	0.853269
			20.485	1.67522	20.418	0.751503	20.44	0.759331	20.45	0.688878
			20.586	1.69871	20.519	0.845441	20.54	0.602768	20.55	0.641909
			20.686	1.69088	20.623	0.774987	20.64	0.602768	20.65	0.712362
			20.787	1.69871	20.725	0.751503	20.74	0.728019	20.75	0.587112
			20.887	1.69088	20.825	0.790644	20.84	0.634081	20.85	0.712362
			20.992	1.56563	20.926	1.03332	20.94	0.72019	20.95	0.696706
			21.092	1.47169	21.026	0.821956	21.04	0.688878	21.05	0.649737
			21.192	1.56563	21.127	0.8063	21.14	0.649737	21.15	0.485346
			21.296	1.65174	21.228	1.00983	21.24	0.743675	21.25	0.563627
			21.396	1.67522	21.329	0.728019	21.34	0.469689	21.35	0.657565
			21.498	1.6674	21.429	0.798472	21.44	0.68105	21.45	0.59494
			21.598	1.67522	21.53	0.352267	21.54	0.688878	21.55	0.649737
			21.698	1.40907	21.63	0.837613	21.64	0.626253	21.65	0.649737
			21.799	1.70654	21.731	0.688878	21.74	0.704534	21.76	0.876754
			21.899	1.6126	21.831	0.829785	21.84	0.571455	21.86	0.673221
			22	1.79265	21.931	0.821956	21.95	0.50883	21.96	0.587112
			22.1	1.5578	22.032	0.735847	22.05	0.68105	22.06	0.673221
			22.2	1.67522	22.132	0.853269	22.15	0.540143	22.16	0.587112
			22.301	1.51866	22.233	0.743675	22.25	0.50883	22.26	0.610596
			22.401	1.68305	22.333	0.774987	22.35	0.665393	22.36	0.532315
			22.502	1.45604	22.434	0.884582	22.45	0.751503	22.46	0.688878
			22.604	1.83962	22.534	0.673221	22.55	0.641909	22.56	0.532315
			22.705	1.54998	22.634	0.829785	22.65	0.634081	22.66	0.673221
			22.806	1.60477	22.735	0.853269	22.75	0.743675	22.76	0.704534
			22.906	1.54215	22.835	0.72019	22.85	0.673221	22.86	0.704534
			23.009	1.59694	22.936	0.735847	22.95	0.454033	22.96	0.72019
			23.11	1.64391	23.036	0.704534	23.05	0.493174	23.06	0.767159
			23.211	1.6674	23.136	0.821956	23.16	0.587112	23.16	0.59494
			23.311	1.58912	23.237	0.767159	23.26	0.563627	23.26	0.610596
			23.412	1.52649	23.337	0.900238	23.36	0.516658	23.36	0.649737
			23.512	1.59694	23.438	0.767159	23.46	0.704534	23.46	0.767159
			23.613	0.947207	23.538	0.853269	23.56	0.704534	23.56	0.657565
			23.713	1.49518	23.639	0.821956	23.66	0.8063	23.66	0.728019
			23.814	1.57346	23.739	0.743675	23.76	0.665393	23.76	0.571455
			23.914	1.53432	23.839	0.587112	23.86	0.673221	23.86	0.665393
			24.016	1.54215	23.94	0.704534	23.96	0.829785	23.97	0.540143
			24.117	1.51083	24.04	0.704534	24.06	0.571455	24.07	0.712362
			24.218	1.60477	24.141	0.821956	24.16	0.540143	24.17	0.728019
			24.319	1.58912	24.241	0.962863	24.26	0.305298	24.27	0.728019
			24.419	1.59694	24.342	0.728019	24.36	0.587112	24.37	0.673221
			24.52	1.51083	24.442	0.540143	24.47	0.688878	24.47	0.868925
			24.62	1.63609	24.542	0.767159	24.57	0.540143	24.57	0.665393
			24.724	1.62826	24.643	0.853269	24.67	0.649737	24.67	0.712362
			24.825	1.67522	24.743	0.696706	24.77	0.673221	24.77	0.461861
			24.925	1.63609	24.844	0.8063	24.87	0.626253	24.88	0.618424
			25.025	1.65174	24.944	0.485346	24.97	0.563627	24.98	0.735847
			25.132	1.40907	25.045	0.751503	25.08	0.712362	25.08	0.626253
			25.233	1.56563	25.146	0.774987	25.18	0.735847	25.18	0.657565
			25.333	1.51866	25.246	0.728019	25.28	0.50883	25.28	0.665393
			25.444	1.53432	25.346	0.798472	25.38	0.68105	25.38	0.728019
			25.547	1.51866	25.447	0.767159	25.48	0.547971	25.48	0.587112
			25.647	1.48735	25.547	0.900238	25.58	0.59494	25.58	0.516658
			25.748	1.46386	25.648	0.962863	25.68	0.728019	25.68	0.579284
			25.854	1.47169	25.748	0.634081	25.78	0.59494	25.79	0.399236
			25.955	1.62043	25.849	0.884582	25.88	0.728019	25.89	0.712362
			26.056	1.56563	25.949	0.634081	25.98	0.673221	25.99	0.485346
			26.157	1.4169	26.049	0.876754	26.08	0.610596	26.09	0.547971
			26.257	1.57346	26.15	0.563627	26.18	0.571455	26.19	0.618424
			26.358	1.3621	26.25	0.728019	26.28	0.587112	26.29	0.72019
			26.458	1.47169	26.351	0.845441	26.38	0.273985	26.39	0.547971
			26.559	1.5578	26.451	0.814128	26.48	0.618424	26.49	0.72019
			26.661	1.47952	26.551	0.767159	26.58	0.696706	26.59	0.665393
			26.762	1.47952	26.652	0.712362	26.68	0.516658	26.69	0.610596
			26.863	1.43255	26.752	0.735847	26.78	0.547971	26.79	0.688878
			26.963	1.47952	26.853	0.900238	26.88	0.634081	26.89	0.649737
			27.063	1.62043	26.953	0.68105	26.99	0.571455	26.99	0.587112
			27.164	1.47952	27.054	0.68105	27.09	0.571455	27.09	0.673221
			27.269	1.24468	27.154	0.782816	27.19	0.618424	27.19	0.610596
			27.369	1.54998	27.254	0.743675	27.29	0.438377	27.29	0.587112
			27.479	1.59694	27.355	0.8063	27.39	0.798472	27.39	0.657565
			27.579	1.49518	27.455	0.59494	27.49	0.618424	27.49	0.673221
			27.68	1.44821	27.556	0.665393	27.59	0.626253	27.59	0.665393
			27.78	1.33862	27.656	0.626253	27.69	0.587112	27.69	0.602768
			27.881	1.46386	27.757	0.501002	27.79	0.579284	27.79	0.657565
			27.981	1.65174	27.857	0.774987	27.89	0.571455	27.89	0.602768
			28.081	1.48735	27.957	0.563627	27.99	0.50883	28	0.790644
			28.182	1.58129	28.058	0.634081	28.09	0.477518	28.1	0.555799
			28.282	1.62043	28.158	0.861097	28.19	0.602768	28.2	0.50883
			28.383	1.58912	28.259	0.587112	28.29	0.485346	28.3	0.618424
			28.483	1.44821	28.359	0.837613	28.39	0.798472	28.4	0.68105
			28.584	1.51083	28.46	0.743675	28.49	0.571455	28.5	0.657565
			28.684	1.45604	28.56	0.774987	28.6	0.602768	28.6	0.618424
			28.784	1.37776	28.662	0.728019	28.71	0.563627	28.7	0.571455
			28.885	1.50301	28.762	0.868925	28.81	0.602768	28.8	0.68105
			28.985	1.08811	28.862	0.72019	28.91	0.610596	28.9	0.579284
			29.086	1.45604	28.964	0.728019	29.01	0.501002	29	0.641909
			29.186	1.4169	29.065	0.712362	29.11	0.657565	29.1	0.845441
			29.287	1.23685	29.165	0.673221	29.21	0.68105	29.2	0.587112
			29.387	1.34644	29.265	0.688878	29.31	0.641909	29.3	0.673221
			29.488	1.51083	29.366	0.704534	29.41	0.68105	29.4	0.696706
			29.588	1.53432	29.466	0.665393	29.51	0.712362	29.5	0.50883
			29.689	1.45604	29.567	0.774987	29.62	0.68105	29.6	0.688878
			29.789	1.50301	29.667	0.72019	29.72	0.673221	29.7	0.767159
			29.89	1.40124	29.768	0.641909	29.82	0.673221	29.8	0.634081
			29.99	1.5578	29.868	0.618424	29.92	0.641909	29.91	0.657565
			30.091	1.54215	29.968	0.320954	30.02	0.649737	30.01	0.8063
			30.191	1.38558	30.069	0.837613	30.12	0.493174	30.11	0.626253
			30.291	1.45604	30.169	0.782816	30.22	0.547971	30.21	0.587112
			30.392	1.42472	30.27	0.657565	30.32	0.571455	30.31	0.555799
			30.492	1.50301	30.37	0.649737	30.42	0.657565	30.41	0.728019
			30.593	1.47169	30.47	0.743675	30.52	0.532315	30.51	0.454033
			30.693	1.47952	30.571	0.774987	30.62	0.42272	30.61	0.649737
			30.801	1.34644	30.671	0.649737	30.73	0.665393	30.71	0.618424
			30.902	1.38558	30.772	0.665393	30.83	0.532315	30.81	0.696706
			31.003	1.31513	30.872	1.00983	30.93	0.540143	30.91	0.704534
			31.103	1.34644	30.973	0.759331	31.03	0.485346	31.01	0.524486
			31.203	1.3621	31.073	0.798472	31.13	0.571455	31.11	0.532315
			31.306	1.40124	31.173	0.743675	31.23	0.477518	31.21	0.547971
			31.408	1.45604	31.274	0.72019	31.33	0.407064	31.31	0.532315
			31.51	1.47952	31.374	0.602768	31.44	0.649737	31.41	0.461861
			31.61	1.50301	31.475	0.665393	31.54	0.555799	31.51	0.093938
			31.711	1.44038	31.575	0.767159	31.64	0.414892	31.61	0.688878
			31.818	1.36993	31.676	0.665393	31.74	0.610596	31.71	0.641909
			31.92	1.45604	31.776	0.814128	31.84	0.618424	31.82	0.618424
			32.021	1.48735	31.876	0.634081	31.94	0.728019	31.92	0.712362
			32.121	1.39341	31.977	0.626253	32.04	0.657565	32.02	0.532315
			32.221	1.51866	32.078	0.602768	32.14	0.516658	32.12	0.696706
			32.322	1.36993	32.178	0.798472	32.24	0.587112	32.22	0.587112
			32.423	1.4169	32.279	0.774987	32.34	0.68105	32.32	0.782816
			32.527	1.56563	32.379	0.955035	32.44	0.532315	32.42	0.587112
			32.627	1.35427	32.48	0.861097	32.54	0.172219	32.52	0.563627
			32.728	1.52649	32.58	0.782816	32.64	0.524486	32.62	0.352267
			32.828	1.44821	32.68	0.751503	32.74	0.610596	32.72	0.68105
			32.929	0.970691	32.781	0.743675	32.84	0.516658	32.82	0.626253
			33.029	1.3073	32.881	0.743675	32.94	0.649737	32.92	0.524486
			33.13	1.52649	32.982	0.743675	33.04	0.547971	33.02	0.524486
			33.23	1.3621	33.084	0.955035	33.14	0.634081	33.12	0.634081
			33.33	1.42472	33.186	0.8063	33.24	0.602768	33.22	0.555799
			33.431	1.40124	33.286	0.657565	33.34	0.540143	33.32	0.587112
			33.534	1.48735	33.387	0.610596	33.44	0.547971	33.42	0.547971
			33.635	1.2525	33.487	0.641909	33.55	0.587112	33.52	0.227017
			33.739	1.35427	33.587	0.735847	33.65	0.547971	33.63	0.563627
			33.841	1.33862	33.688	0.571455	33.75	0.610596	33.73	0.798472
			33.942	1.50301	33.788	0.704534	33.85	0.516658	33.83	0.50883
			34.047	1.5578	33.889	0.782816	33.95	0.477518	33.93	0.641909
			34.147	1.32296	33.989	0.759331	34.05	0.626253	34.03	0.59494
			34.247	1.31513	34.089	0.68105	34.15	0.587112	34.13	0.712362
			34.348	1.4169	34.19	0.767159	34.25	0.50883	34.23	0.68105
			34.448	1.48735	34.29	0.704534	34.35	0.524486	34.33	0.563627
			34.549	1.40124	34.391	0.821956	34.46	0.673221	34.43	0.563627
			34.649	1.43255	34.491	0.688878	34.56	0.391408	34.53	0.610596
			34.75	1.37776	34.592	0.59494	34.66	0.547971	34.63	0.273985
			34.85	1.24468	34.692	0.59494	34.76	0.367923	34.73	0.42272
			34.957	1.4169	34.792	0.59494	34.86	0.587112	34.83	0.634081
			35.057	1.35427	34.893	0.853269	34.96	0.59494	34.93	0.469689
			35.158	1.53432	34.993	0.704534	35.06	0.524486	35.03	0.649737
			35.258	1.42472	35.094	0.641909	35.16	0.547971	35.13	0.516658
			35.358	1.24468	35.197	0.68105	35.26	0.477518	35.23	0.618424
			35.459	1.53432	35.298	0.649737	35.36	0.72019	35.33	0.438377
			35.559	1.40907	35.398	0.68105	35.46	0.540143	35.43	0.704534
			35.663	1.40124	35.499	0.696706	35.56	0.602768	35.53	0.728019
			35.764	1.3073	35.599	0.634081	35.66	0.602768	35.63	0.430549
			35.864	1.23685	35.699	0.696706	35.76	0.50883	35.73	0.821956
			35.965	1.34644	35.8	0.673221	35.86	0.50883	35.84	0.72019
			36.065	1.40124	35.9	0.868925	35.96	0.72019	35.94	0.579284
			36.166	1.3621	36.001	0.469689	36.07	0.485346	36.04	0.493174
			36.266	1.40907	36.101	0.829785	36.17	0.547971	36.14	0.641909
			36.366	1.3621	36.202	0.618424	36.27	0.493174	36.24	0.610596
			36.467	1.34644	36.302	0.673221	36.37	0.29747	36.34	0.571455
			36.568	1.28382	36.402	0.649737	36.47	0.50883	36.44	0.884582
			36.668	1.42472	36.503	0.68105	36.57	0.712362	36.54	0.563627
			36.769	1.56563	36.603	0.657565	36.67	0.446205	36.64	0.657565
			36.869	1.36993	36.704	0.626253	36.77	0.109594	36.74	0.618424
			36.97	1.52649	36.804	0.728019	36.87	0.547971	36.84	0.516658
			37.07	1.26033	36.904	0.751503	36.97	0.602768	36.94	0.38358
			37.17	1.47169	37.005	0.649737	37.07	0.540143	37.04	0.454033
			37.276	1.45604	37.105	0.821956	37.17	0.477518	37.14	0.399236
			37.379	1.43255	37.206	0.743675	37.27	0.571455	37.24	0.704534
			37.483	1.33079	37.307	0.704534	37.37	0.485346	37.34	0.571455
			37.586	1.08811	37.407	0.579284	37.47	0.532315	37.44	0.516658
			37.687	1.35427	37.508	0.798472	37.57	0.571455	37.54	0.563627
			37.788	1.48735	37.608	0.735847	37.67	0.454033	37.64	0.610596
			37.89	1.28382	37.71	0.547971	37.77	0.563627	37.75	0.42272
			37.99	1.3073	37.811	0.759331	37.87	0.50883	37.85	0.493174
			38.091	1.31513	37.912	0.367923	37.98	0.516658	37.95	0.59494
			38.191	1.18205	38.012	0.634081	38.08	0.469689	38.05	0.587112
			38.291	1.28382	38.113	0.712362	38.18	0.555799	38.15	0.579284
			38.392	1.29947	38.213	0.759331	38.28	0.602768	38.25	0.532315
			38.492	1.43255	38.314	0.665393	38.38	0.641909	38.35	0.547971
			38.593	1.33862	38.414	0.579284	38.48	0.563627	38.45	0.696706
			38.702	1.2525	38.514	0.712362	38.58	0.571455	38.55	0.42272
			38.804	1.27599	38.615	0.704534	38.68	0.50883	38.66	0.641909
			38.904	1.48735	38.715	0.641909	38.78	0.59494	38.76	0.704534
			39.004	1.44038	38.816	0.477518	38.88	0.618424	38.86	0.59494
			39.105	1.31513	38.916	0.837613	38.98	0.688878	38.96	0.540143
			39.205	1.23685	39.016	0.634081	39.08	0.579284	39.06	0.524486
			39.306	1.3621	39.117	0.751503	39.18	0.649737	39.16	0.524486
			39.406	1.22902	39.217	0.759331	39.28	0.563627	39.26	0.360095
			39.508	1.32296	39.318	0.649737	39.38	0.759331	39.36	0.618424
			39.609	1.46386	39.418	0.657565	39.48	0.540143	39.46	0.735847
			39.709	1.38558	39.519	0.68105	39.58	0.547971	39.56	0.461861
			39.811	1.44038	39.619	0.728019	39.68	0.618424	39.66	0.72019
			39.911	1.31513	39.719	0.759331	39.78	0.305298	39.76	0.563627
			40.012	1.29947	39.82	0.735847	39.88	0.540143	39.87	0.524486
			40.112	1.31513	39.92	0.634081	39.98	0.579284	39.97	0.524486
			40.213	1.37776	40.021	0.712362	40.09	0.579284	40.07	0.563627
			40.313	1.38558	40.121	0.712362	40.19	0.602768	40.17	0.665393
			40.413	1.18205	40.222	0.649737	40.29	0.688878	40.27	0.626253
			40.514	1.22902	40.322	0.728019	40.39	0.547971	40.37	0.641909
			40.614	1.35427	40.422	0.712362	40.49	0.501002	40.47	0.563627
			40.715	1.45604	40.523	0.735847	40.59	0.485346	40.57	0.587112
			40.815	1.20554	40.623	0.821956	40.69	0.563627	40.67	0.602768
			40.916	1.27599	40.724	0.42272	40.79	0.547971	40.77	0.516658
			41.016	1.26816	40.824	0.634081	40.9	0.407064	40.87	0.673221
			41.116	1.34644	40.925	0.704534	41	0.540143	40.97	0.555799
			41.217	1.3073	41.025	0.602768	41.1	0.563627	41.07	0.516658
			41.317	1.2525	41.125	0.868925	41.2	0.743675	41.17	0.673221
			41.418	1.23685	41.226	0.923722	41.3	0.547971	41.27	0.602768
			41.518	1.36993	41.326	0.759331	41.4	0.704534	41.37	0.540143
			41.622	1.31513	41.427	0.884582	41.5	0.438377	41.48	0.469689
			41.723	1.3621	41.527	0.657565	41.6	0.485346	41.58	0.626253
			41.826	0.955035	41.627	0.774987	41.7	0.688878	41.69	0.50883
			41.93	1.36993	41.728	0.571455	41.8	0.391408	41.79	0.540143
			42.031	1.27599	41.828	0.814128	41.9	0.555799	41.9	0.524486
			42.134	1.22902	41.929	0.782816	42	0.649737	42	0.524486
			42.236	1.29165	42.029	0.696706	42.1	0.540143	42.1	0.540143
			42.338	1.35427	42.13	0.673221	42.2	0.438377	42.2	0.579284
			42.445	1.3073	42.23	0.634081	42.3	0.524486	42.3	0.563627
			42.547	1.39341	42.33	0.704534	42.4	0.618424	42.4	0.657565
			42.652	1.34644	42.431	0.649737	42.5	0.532315	42.5	0.501002
			42.753	1.33079	42.531	0.571455	42.6	0.532315	42.6	0.571455
			42.854	1.22902	42.632	0.704534	42.7	0.42272	42.7	0.532315
			42.957	1.48735	42.732	0.728019	42.8	0.532315	42.8	0.649737
			43.058	1.42472	42.833	0.618424	42.9	0.493174	42.9	0.59494
			43.158	1.47952	42.933	0.665393	43	0.532315	43	0.59494
			43.259	1.42472	43.033	0.610596	43.1	0.563627	43.11	0.712362
			43.359	1.39341	43.134	0.790644	43.21	0.618424	43.21	0.649737
			43.459	1.2525	43.234	0.712362	43.31	0.688878	43.31	0.501002
			43.56	1.34644	43.335	0.626253	43.41	0.610596	43.41	0.587112
			43.661	1.24468	43.438	0.657565	43.51	0.641909	43.51	0.547971
			43.761	1.3073	43.538	0.743675	43.61	0.743675	43.61	0.751503
			43.862	1.31513	43.64	0.532315	43.72	0.728019	43.71	0.837613
			43.962	1.26816	43.74	0.602768	43.82	0.547971	43.81	0.641909
			44.063	1.32296	43.841	0.728019	43.92	0.579284	43.91	0.250501
			44.163	1.31513	43.941	0.790644	44.02	0.728019	44.01	0.524486
			44.263	1.22902	44.041	0.688878	44.12	0.634081	44.11	0.688878
			44.365	1.32296	44.142	0.688878	44.22	0.673221	44.21	0.477518
			44.467	1.35427	44.242	0.728019	44.32	0.610596	44.31	0.571455
			44.568	1.43255	44.343	0.696706	44.42	0.563627	44.41	0.501002
			44.668	1.38558	44.443	0.728019	44.52	0.587112	44.51	0.477518
			44.769	1.3621	44.544	0.649737	44.62	0.219188	44.61	0.501002
			44.869	1.29947	44.644	0.641909	44.72	0.461861	44.72	0.712362
			44.969	1.36993	44.744	0.634081	44.82	0.68105	44.82	0.555799
			45.07	1.33079	44.845	0.743675	44.92	0.493174	44.92	0.571455
			45.17	1.51083	44.945	0.227017	45.02	0.579284	45.02	0.751503
			45.271	1.26033	45.046	0.532315	45.12	0.602768	45.12	0.414892
			45.371	1.33862	45.146	0.743675	45.22	0.673221	45.22	0.665393
			45.473	1.20554	45.246	0.618424	45.32	0.634081	45.32	0.626253
			45.575	1.40907	45.347	0.587112	45.42	0.555799	45.42	0.571455
			45.676	1.35427	45.448	0.759331	45.52	0.579284	45.52	0.618424
			45.776	1.26033	45.548	0.540143	45.62	0.641909	45.62	0.485346
			45.876	1.36993	45.649	0.618424	45.73	0.696706	45.72	0.516658
			45.977	1.22902	45.749	0.50883	45.83	0.461861	45.82	0.516658
			46.079	1.21336	45.85	0.516658	45.93	0.532315	45.92	0.602768
			46.18	1.2525	45.95	0.641909	46.03	0.438377	46.02	0.563627
			46.281	1.3073	46.05	0.469689	46.13	0.673221	46.12	0.626253
			46.382	1.3073	46.151	0.751503	46.23	0.555799	46.22	0.50883
			46.482	1.35427	46.251	0.759331	46.33	0.547971	46.32	0.352267
			46.583	1.17422	46.352	0.673221	46.44	0.602768	46.42	0.571455
			46.683	1.17422	46.452	0.454033	46.54	0.728019	46.53	0.461861
			46.783	1.18988	46.553	0.59494	46.64	0.555799	46.63	0.587112
			46.884	1.29165	46.653	0.587112	46.74	0.571455	46.73	0.728019
			46.984	1.31513	46.753	0.774987	46.84	0.469689	46.83	0.602768
			47.085	1.21336	46.854	0.626253	46.94	0.454033	46.93	0.461861
			47.185	1.31513	46.954	0.704534	47.04	0.430549	47.03	0.696706
			47.285	1.29165	47.055	0.555799	47.14	0.485346	47.13	0.657565
			47.389	1.26816	47.155	0.688878	47.24	0.485346	47.23	0.579284
			47.489	1.18988	47.256	0.618424	47.34	0.626253	47.33	0.485346
			47.597	1.34644	47.356	0.641909	47.44	0.547971	47.43	0.485346
			47.697	1.35427	47.456	0.641909	47.54	0.50883	47.53	0.501002
			47.798	1.44038	47.557	0.68105	47.64	0.610596	47.63	0.665393
			47.898	1.1664	47.657	0.649737	47.74	0.547971	47.74	0.696706
			47.998	1.29947	47.758	0.782816	47.84	0.587112	47.84	0.454033
			48.099	1.32296	47.858	0.68105	47.94	0.485346	47.94	0.563627
			48.199	1.18205	47.959	0.704534	48.04	0.673221	48.04	0.516658
			48.3	1.34644	48.059	0.501002	48.14	0.540143	48.14	0.485346
			48.4	1.23685	48.159	0.59494	48.24	0.704534	48.24	0.454033
			48.501	1.32296	48.26	0.391408	48.34	0.485346	48.34	0.641909
			48.602	1.1664	48.36	0.626253	48.44	0.602768	48.44	0.469689
			48.702	1.18988	48.461	0.532315	48.54	0.587112	48.54	0.493174
			48.802	1.3073	48.561	0.641909	48.65	0.477518	48.64	0.485346
			48.903	1.26816	48.661	0.501002	48.75	0.469689	48.74	0.446205
			49.003	1.18205	48.763	0.563627	48.86	0.751503	48.84	0.8063
			49.104	1.31513	48.864	0.68105	48.96	0.618424	48.94	0.571455
			49.207	1.27599	48.965	0.665393	49.06	0.618424	49.04	0.696706
			49.307	1.20554	49.066	0.790644	49.16	0.555799	49.14	0.696706
			49.408	1.36993	49.166	0.782816	49.26	0.485346	49.24	0.454033
			49.508	1.33079	49.268	0.696706	49.36	0.516658	49.34	0.485346
			49.608	1.33862	49.369	0.728019	49.46	0.696706	49.44	0.587112
			49.709	1.27599	49.469	0.774987	49.56	0.626253	49.54	0.634081
			49.809	1.36993	49.57	0.728019	49.66	0.743675	49.64	0.759331
			49.91	1.26816	49.671	0.563627	49.76	0.649737	49.75	0.516658
			50.01	1.17422	49.772	0.516658	49.86	0.657565	49.85	0.602768
			50.111	1.22902	49.872	0.618424	49.97	0.641909	49.95	0.673221
			50.211	1.3073	49.973	0.72019	50.07	0.579284	50.05	0.501002
			50.311	1.11943	50.073	0.618424	50.17	0.59494	50.15	0.493174
			50.412	1.1664	50.173	0.774987	50.27	0.532315	50.25	0.602768
			50.512	1.3073	50.275	0.579284	50.37	0.414892	50.35	0.626253
			50.613	1.26816	50.375	0.845441	50.47	0.477518	50.45	0.602768
			50.713	1.3621	50.475	0.735847	50.57	0.555799	50.55	0.579284
			50.819	1.23685	50.576	0.688878	50.67	0.42272	50.65	-0.07828
			50.92	1.3073	50.678	0.571455	50.77	0.587112	50.75	0.641909
			51.021	1.2525	50.779	0.8063	50.87	0.469689	50.85	0.469689
			51.121	1.14291	50.879	0.634081	50.97	0.571455	50.95	0.657565
			51.23	1.2525	50.979	0.712362	51.07	0.493174	51.05	0.367923
			51.33	1.23685	51.08	0.821956	51.18	0.461861	51.15	0.430549
			51.43	1.33079	51.18	0.501002	51.28	0.704534	51.25	0.602768
			51.531	1.1664	51.281	0.673221	51.38	0.485346	51.35	0.477518
			51.633	1.04897	51.382	0.610596	51.48	0.477518	51.45	0.634081
			51.734	1.20554	51.483	0.59494	51.58	0.571455	51.55	0.563627
			51.834	1.44821	51.583	0.649737	51.68	0.446205	51.65	0.407064
			51.935	1.22119	51.684	0.59494	51.78	0.602768	51.76	0.602768
			52.035	1.14291	51.784	0.618424	51.88	0.665393	51.86	0.634081
			52.136	1.15857	51.884	0.751503	51.98	0.399236	51.96	0.391408
			52.24	1.26816	51.985	0.602768	52.08	0.469689	52.06	0.563627
			52.341	1.22902	52.085	0.59494	52.18	0.579284	52.16	0.59494
			52.441	1.28382	52.186	0.790644	52.28	0.42272	52.26	0.571455
			52.543	1.17422	52.286	0.72019	52.38	0.477518	52.36	0.618424
			52.644	1.24468	52.387	0.837613	52.48	0.602768	52.46	0.485346
			52.745	1.19771	52.487	0.782816	52.58	0.571455	52.57	0.540143
			52.846	1.26033	52.587	0.696706	52.68	0.454033	52.67	0.641909
			52.947	1.18988	52.688	0.610596	52.78	0.618424	52.77	0.524486
			53.047	1.24468	52.788	0.563627	52.88	0.501002	52.87	0.618424
			53.149	1.24468	52.889	0.501002	52.98	0.579284	52.97	0.50883
			53.25	1.19771	52.989	0.665393	53.08	0.532315	53.07	0.563627
			53.351	1.1664	53.09	0.704534	53.18	0.657565	53.17	0.68105
			53.451	1.29165	53.19	0.59494	53.28	0.501002	53.27	0.446205
			53.552	1.31513	53.29	0.704534	53.39	0.59494	53.38	0.618424
			53.652	0.931551	53.391	0.782816	53.49	0.579284	53.48	0.555799
			53.753	1.24468	53.491	0.696706	53.59	0.587112	53.58	0.493174
			53.853	1.20554	53.592	0.634081	53.69	0.665393	53.68	0.547971
			53.964	1.04897	53.693	0.59494	53.79	0.696706	53.78	0.516658
			54.064	1.17422	53.793	0.524486	53.89	0.618424	53.88	0.516658
			54.164	1.21336	53.894	0.735847	53.99	0.438377	53.98	0.532315
			54.265	1.29165	53.994	0.821956	54.09	0.469689	54.08	0.430549
			54.365	1.18205	54.094	0.767159	54.19	0.602768	54.18	0.59494
			54.466	1.08811	54.195	0.751503	54.29	0.430549	54.28	0.328783
			54.567	1.26816	54.295	0.696706	54.39	0.555799	54.38	0.657565
			54.667	1.27599	54.396	0.68105	54.49	0.524486	54.48	0.532315
			54.768	1.00983	54.496	0.8063	54.59	0.618424	54.58	0.563627
			54.868	1.15074	54.596	0.634081	54.69	0.657565	54.68	0.688878
			54.968	1.21336	54.697	0.579284	54.79	0.610596	54.78	0.532315
			55.069	1.2525	54.797	0.493174	54.89	0.469689	54.88	0.634081
			55.169	1.15857	54.898	0.704534	54.99	0.164391	54.98	0.587112
			55.272	1.20554	54.998	0.563627	55.09	0.555799	55.08	0.610596
			55.373	1.14291	55.099	0.626253	55.2	0.344439	55.18	0.602768
			55.474	1.22902	55.199	0.579284	55.3	0.555799	55.28	0.501002
			55.577	1.24468	55.299	0.563627	55.4	0.563627	55.38	0.258329
			55.678	1.07246	55.4	0.555799	55.5	0.454033	55.48	0.501002
			55.778	1.23685	55.5	0.743675	55.6	0.59494	55.58	0.430549
			55.879	1.18205	55.601	0.68105	55.7	0.602768	55.69	0.610596
			55.979	1.14291	55.701	0.68105	55.8	0.547971	55.79	0.477518
			56.079	1.29947	55.802	0.751503	55.9	0.532315	55.89	0.68105
			56.18	1.15857	55.902	0.72019	56	0.50883	55.99	0.547971
			56.28	1.2525	56.002	0.187876	56.1	0.493174	56.09	0.547971
			56.381	1.08029	56.103	0.72019	56.2	0.375751	56.19	0.50883
			56.481	1.17422	56.206	0.634081	56.3	0.579284	56.29	0.547971
			56.582	1.13508	56.307	0.626253	56.4	0.501002	56.39	0.555799
			56.682	1.2525	56.407	0.8063	56.5	0.50883	56.49	0.446205
			56.782	1.14291	56.508	0.728019	56.6	0.50883	56.59	0.477518
			56.883	1.20554	56.608	0.696706	56.71	0.540143	56.7	0.125251
			56.983	1.13508	56.708	0.59494	56.81	0.469689	56.8	0.485346
			57.087	1.14291	56.809	0.790644	56.91	0.641909	56.9	0.59494
			57.187	1.2525	56.909	0.782816	57.01	0.469689	57	0.602768
			57.288	1.15857	57.012	0.641909	57.11	0.665393	57.1	0.532315
			57.389	1.2525	57.113	0.673221	57.21	0.524486	57.2	0.641909
			57.489	1.29165	57.213	0.227017	57.31	0.352267	57.31	0.454033
			57.589	1.32296	57.317	0.688878	57.41	0.516658	57.41	0.649737
			57.696	1.26033	57.418	0.571455	57.52	0.461861	57.51	0.477518
			57.797	1.35427	57.518	0.626253	57.62	0.555799	57.61	0.602768
			57.897	1.11943	57.619	0.712362	57.72	0.477518	57.71	0.555799
			57.997	1.14291	57.719	0.360095	57.82	0.696706	57.81	0.579284
			58.098	1.21336	57.819	0.602768	57.92	0.360095	57.91	0.555799
			58.198	1.08029	57.92	0.634081	58.02	0.665393	58.01	0.8063
			58.299	1.24468	58.02	0.626253	58.12	0.446205	58.11	0.555799
			58.399	1.17422	58.121	0.673221	58.22	0.540143	58.21	0.579284
			58.5	1.3073	58.221	0.555799	58.32	0.571455	58.31	0.446205
			58.604	1.20554	58.322	0.438377	58.42	0.602768	58.41	0.555799
			58.704	1.29165	58.422	0.626253	58.52	0.68105	58.51	0.59494
			58.805	1.3073	58.522	0.735847	58.63	0.759331	58.61	0.673221
			58.905	1.2525	58.623	0.688878	58.73	0.454033	58.71	0.438377
			59.005	1.28382	58.723	0.634081	58.83	0.540143	58.81	0.501002
			59.106	1.24468	58.824	0.688878	58.93	0.555799	58.91	0.540143
			59.206	1.1664	58.925	0.602768	59.03	0.587112	59.02	0.547971
			59.308	1.17422	59.025	0.657565	59.13	0.657565	59.12	0.532315
			59.41	1.31513	59.128	0.759331	59.23	0.438377	59.22	0.618424
			59.511	1.20554	59.228	0.587112	59.33	0.618424	59.32	0.555799
			59.611	1.35427	59.329	0.579284	59.43	0.540143	59.42	0.430549
			59.712	1.3073	59.43	0.641909	59.53	0.547971	59.52	0.579284
			59.812	0.908066	59.53	0.657565	59.63	0.485346	59.62	0.571455
			59.912	1.08811	59.632	0.59494	59.73	0.563627	59.72	0.618424
			60.013	1.18205	59.732	0.540143	59.83	0.540143	59.82	0.524486
			60.113	1.13508	59.833	0.688878	59.93	0.587112	59.92	0.493174
			60.214	1.12725	59.935	0.618424	60.03	0.547971	60.02	0.610596
			60.32	1.19771	60.035	0.634081	60.13	0.59494	60.12	0.618424
			60.424	1.3073	60.135	0.563627	60.23	0.469689	60.22	0.430549
			60.531	1.15074	60.236	0.704534	60.33	0.571455	60.33	0.665393
			60.632	0.986348	60.336	0.587112	60.43	0.493174	60.43	0.602768
			60.736	1.32296	60.437	0.563627	60.54	0.532315	60.53	0.485346
			60.843	1.03332	60.538	0.59494	60.64	0.524486	60.63	0.571455
			60.943	1.20554	60.639	0.68105	60.74	0.289642	60.73	0.493174
			61.043	1.09594	60.74	0.618424	60.84	0.610596	60.83	0.712362
			61.144	1.22119	60.842	0.602768	60.94	0.50883	60.93	0.430549
			61.244	1.21336	60.943	0.59494	61.04	0.454033	61.03	0.477518
			61.345	1.29947	61.043	0.649737	61.14	0.532315	61.13	0.547971
			61.445	1.18988	61.143	0.743675	61.24	0.50883	61.23	0.485346
			61.546	1.17422	61.244	0.704534	61.34	0.59494	61.33	0.532315
			61.646	1.08029	61.344	0.673221	61.44	0.563627	61.43	0.571455
			61.746	1.15857	61.445	0.649737	61.54	0.438377	61.53	0.59494
			61.847	1.28382	61.545	0.688878	61.64	0.563627	61.63	0.501002
			61.947	1.17422	61.646	0.728019	61.75	0.524486	61.73	0.540143
			62.048	1.15857	61.746	0.634081	61.85	0.532315	61.83	0.618424
			62.148	1.18205	61.846	0.555799	61.95	0.516658	61.93	0.798472
			62.248	1.10377	61.947	0.571455	62.05	0.728019	62.03	0.72019
			62.349	1.23685	62.047	0.72019	62.15	0.634081	62.13	0.59494
			62.449	1.1116	62.148	0.72019	62.25	0.563627	62.24	0.579284
			62.55	1.13508	62.248	0.414892	62.35	0.704534	62.34	0.42272
			62.65	1.3073	62.349	0.704534	62.45	0.501002	62.44	0.50883
			62.751	1.18988	62.449	0.446205	62.55	0.618424	62.54	0.485346
			62.851	1.1664	62.549	0.704534	62.66	0.50883	62.64	0.626253
			62.951	1.1116	62.65	0.673221	62.76	0.336611	62.74	0.266157
			63.052	1.23685	62.75	0.657565	62.86	0.571455	62.84	0.610596
			63.152	0.837613	62.851	0.641909	62.96	0.618424	62.94	0.587112
			63.253	1.15857	62.951	0.602768	63.07	0.657565	63.04	0.516658
			63.353	1.12725	63.051	0.602768	63.17	0.563627	63.14	0.587112
			63.454	1.1664	63.155	0.579284	63.27	0.461861	63.24	0.728019
			63.554	1.04114	63.255	0.673221	63.37	0.328783	63.34	0.602768
			63.654	1.24468	63.356	0.540143	63.47	0.391408	63.44	0.399236
			63.755	1.33079	63.456	0.610596	63.57	0.618424	63.54	0.524486
			63.855	1.21336	63.557	0.712362	63.67	0.563627	63.64	0.610596
			63.956	1.31513	63.657	0.68105	63.77	0.477518	63.75	0.438377
			64.056	1.3621	63.758	0.571455	63.87	0.821956	63.85	0.626253
			64.157	1.2525	63.858	0.579284	63.97	0.477518	63.95	0.38358
			64.257	1.22119	63.959	0.461861	64.08	0.704534	64.05	0.524486
			64.357	1.22902	64.059	0.571455	64.18	0.430549	64.15	0.563627
			64.458	1.12725	64.16	0.798472	64.28	0.610596	64.25	0.414892
			64.559	1.29165	64.263	0.657565	64.38	0.712362	64.35	0.532315
			64.659	0.743675	64.363	0.618424	64.48	0.454033	64.46	0.626253
			64.76	1.13508	64.464	0.665393	64.58	0.477518	64.56	0.352267
			64.86	1.11943	64.565	0.579284	64.68	0.501002	64.66	0.571455
			64.961	1.2525	64.665	0.555799	64.78	0.516658	64.76	0.68105
			65.061	1.2525	64.766	0.501002	64.88	0.547971	64.86	0.555799
			65.164	1.10377	64.866	0.618424	64.98	0.579284	64.96	0.501002
			65.267	1.1116	64.966	0.555799	65.08	0.352267	65.06	0.618424
			65.369	1.26816	65.067	0.555799	65.18	0.657565	65.16	0.634081
			65.469	1.12725	65.167	0.516658	65.28	0.446205	65.26	0.547971
			65.572	1.26816	65.268	0.563627	65.38	0.360095	65.36	0.579284
			65.673	1.17422	65.368	0.579284	65.48	0.516658	65.46	0.469689
			65.773	1.22902	65.469	0.532315	65.58	0.555799	65.56	0.430549
			65.877	1.13508	65.569	0.532315	65.68	0.547971	65.66	0.133079
			65.977	1.32296	65.669	0.59494	65.78	0.532315	65.76	0.485346
			66.078	1.1664	65.77	0.704534	65.89	0.469689	65.86	0.430549
			66.181	0.829785	65.87	0.563627	65.99	0.602768	65.96	0.493174
			66.282	1.17422	65.971	0.59494	66.09	0.555799	66.06	0.626253
			66.383	1.19771	66.071	0.657565	66.19	0.587112	66.16	0.649737
			66.483	1.24468	66.171	0.712362	66.29	0.524486	66.26	0.438377
			66.584	1.22902	66.272	0.634081	66.39	0.602768	66.36	0.540143
			66.684	1.18988	66.372	0.657565	66.49	0.485346	66.46	0.493174
			66.79	1.15074	66.473	0.626253	66.59	0.524486	66.56	0.641909
			66.891	1.22902	66.573	0.649737	66.69	0.563627	66.66	0.50883
			66.992	1.19771	66.674	0.571455	66.79	0.610596	66.76	0.68105
			67.092	1.13508	66.774	0.688878	66.89	0.555799	66.87	0.688878
			67.192	1.17422	66.874	0.626253	66.99	0.634081	66.97	0.59494
			67.293	1.18988	66.975	0.571455	67.09	0.493174	67.07	0.50883
			67.393	1.22119	67.075	0.532315	67.19	0.563627	67.17	0.524486
			67.494	1.15074	67.176	0.524486	67.29	0.454033	67.27	0.516658
			67.595	1.15857	67.276	0.641909	67.4	0.485346	67.37	0.477518
			67.695	1.18205	67.377	0.485346	67.5	0.454033	67.47	0.587112
			67.797	1.02549	67.477	0.563627	67.6	0.634081	67.57	0.485346
			67.898	1.002	67.578	0.696706	67.7	0.516658	67.67	0.610596
			68	1.1664	67.68	0.626253	67.8	0.070453	67.77	0.391408
			68.1	1.24468	67.78	0.571455	67.9	0.461861	67.87	0.540143
			68.2	1.17422	67.882	0.610596	68	0.696706	67.97	0.641909
			68.301	1.07246	67.982	0.571455	68.1	0.38358	68.07	0.469689
			68.401	1.18205	68.083	0.704534	68.2	0.579284	68.17	0.547971
			68.502	1.06463	68.183	0.68105	68.3	0.579284	68.27	0.579284
			68.602	1.19771	68.283	0.759331	68.4	0.563627	68.37	0.540143
			68.703	1.15074	68.384	0.704534	68.5	0.610596	68.48	0.540143
			68.803	1.1664	68.484	0.767159	68.6	0.430549	68.58	0.571455
			68.903	1.27599	68.585	0.602768	68.7	0.485346	68.68	0.579284
			69.006	1.08811	68.685	0.281814	68.8	0.649737	68.78	0.493174
			69.107	1.21336	68.786	0.673221	68.9	0.579284	68.88	0.477518
			69.208	1.14291	68.886	0.626253	69	0.454033	68.98	0.587112
			69.308	1.19771	68.986	0.524486	69.1	0.344439	69.08	0.555799
			69.409	1.15857	69.087	0.524486	69.2	0.532315	69.18	0.461861
			69.509	1.13508	69.187	0.587112	69.3	0.399236	69.28	0.587112
			69.609	1.26816	69.288	0.641909	69.41	0.485346	69.38	0.516658
			69.71	1.2525	69.388	0.649737	69.51	0.469689	69.48	0.42272
			69.81	1.18988	69.489	0.767159	69.61	0.563627	69.58	0.438377
			69.911	0.861097	69.59	0.571455	69.71	0.665393	69.68	0.485346
			70.011	1.23685	69.69	0.751503	69.81	0.446205	69.78	0.657565
			70.112	1.07246	69.79	0.688878	69.91	0.493174	69.88	0.610596
			70.212	1.18205	69.891	0.712362	70.01	0.485346	69.98	0.555799
			70.312	1.13508	69.991	0.501002	70.11	0.547971	70.08	0.493174
			70.413	1.21336	70.092	0.665393	70.21	0.501002	70.18	0.673221
			70.514	0.908066	70.192	0.602768	70.31	0.501002	70.28	0.524486
			70.614	1.37776	70.293	0.555799	70.41	0.501002	70.38	0.516658
			70.715	1.18988	70.393	0.414892	70.51	0.547971	70.48	0.524486
			70.815	1.24468	70.493	0.493174	70.61	0.704534	70.58	0.602768
			70.916	1.31513	70.594	0.602768	70.71	0.485346	70.69	0.571455
			71.016	1.19771	70.694	0.649737	70.81	0.524486	70.79	0.610596
			71.116	1.03332	70.795	0.618424	70.91	0.430549	70.89	0.461861
			71.217	1.1664	70.895	0.657565	71.01	0.579284	70.99	0.454033
			71.317	1.11943	70.996	0.618424	71.11	0.516658	71.09	0.602768
			71.418	0.696706	71.096	0.117422	71.21	0.493174	71.19	0.72019
			71.524	1.32296	71.196	0.555799	71.31	0.571455	71.29	0.641909
			71.625	1.3621	71.297	0.696706	71.41	0.501002	71.39	0.59494
			71.725	1.27599	71.399	0.547971	71.51	0.571455	71.49	0.610596
			71.826	1.18988	71.5	0.59494	71.62	0.454033	71.59	0.728019
			71.926	1.19771	71.601	0.59494	71.72	0.587112	71.69	0.626253
			72.027	1.22902	71.701	0.626253	71.82	0.477518	71.79	0.446205
			72.127	1.32296	71.801	0.814128	71.92	0.375751	71.9	0.555799
			72.227	1.26033	71.902	0.469689	72.02	0.602768	72	0.555799
			72.328	1.2525	72.002	0.641909	72.12	0.469689	72.1	0.493174
			72.428	1.04114	72.103	0.540143	72.22	0.50883	72.2	0.461861
			72.529	1.15857	72.203	0.72019	72.32	0.477518	72.3	0.540143
			72.629	1.15857	72.304	0.555799	72.42	0.602768	72.4	0.485346
			72.73	1.17422	72.404	0.547971	72.52	0.532315	72.5	0.532315
			72.83	1.2525	72.504	0.579284	72.62	0.563627	72.6	0.532315
			72.93	1.27599	72.605	0.626253	72.72	0.485346	72.7	0.493174
			73.034	1.17422	72.705	0.657565	72.82	0.743675	72.8	0.454033
			73.134	1.14291	72.806	0.743675	72.92	0.618424	72.9	0.657565
			73.235	1.29165	72.906	0.649737	73.02	0.485346	73	0.72019
			73.335	1.3073	73.007	0.712362	73.12	0.579284	73.1	0.430549
			73.436	1.20554	73.107	0.688878	73.22	0.555799	73.21	0.485346
			73.536	1.37776	73.207	0.673221	73.32	0.602768	73.31	0.555799
			73.636	1.26816	73.311	0.524486	73.42	0.649737	73.41	0.649737
			73.738	1.28382	73.412	0.704534	73.52	0.641909	73.51	0.602768
			73.845	1.1116	73.512	0.712362	73.62	0.555799	73.61	0.59494
			73.945	1.15074	73.613	0.696706	73.72	0.712362	73.71	0.579284
			74.047	1.21336	73.713	0.673221	73.82	0.532315	73.81	0.634081
			74.147	1.23685	73.814	0.313126	73.92	0.485346	73.91	0.563627
			74.248	1.24468	73.914	0.454033	74.03	0.352267	74.01	0.68105
			74.349	1.31513	74.014	0.571455	74.13	0.148735	74.11	0.563627
			74.457	1.2525	74.115	0.610596	74.23	0.524486	74.21	0.626253
			74.557	1.3073	74.215	0.602768	74.33	0.587112	74.31	0.618424
			74.658	1.18988	74.316	0.579284	74.43	0.571455	74.41	0.547971
			74.758	1.32296	74.416	0.532315	74.53	0.407064	74.51	0.501002
			74.858	1.39341	74.517	0.634081	74.63	0.438377	74.61	0.579284
			74.959	1.14291	74.617	0.626253	74.73	0.540143	74.72	0.68105
			75.059	1.24468	74.717	0.336611	74.83	0.618424	74.82	0.587112
			75.16	1.28382	74.818	0.430549	74.93	0.454033	74.92	0.563627
			75.262	1.23685	74.918	0.712362	75.03	0.493174	75.02	0.563627
			75.364	1.22119	75.019	0.579284	75.13	0.501002	75.12	0.735847
			75.465	1.27599	75.119	0.587112	75.23	0.59494	75.22	0.532315
			75.565	1.33079	75.22	0.571455	75.33	0.344439	75.33	0.352267
			75.666	1.21336	75.32	0.555799	75.43	0.555799	75.44	0.29747
			75.766	1.11943	75.42	0.618424	75.53	0.42272	75.54	0.42272
			75.866	1.18988	75.521	0.59494	75.63	0.414892	75.64	0.407064
			75.967	1.29947	75.623	0.696706	75.73	0.485346	75.74	0.712362
			76.067	1.29947	75.724	0.532315	75.84	0.493174	75.84	0.438377
			76.168	1.15074	75.824	0.743675	75.94	0.555799	75.94	0.555799
			76.273	1.24468	75.924	0.547971	76.04	0.547971	76.04	0.501002
			76.374	1.40124	76.025	0.547971	76.14	0.375751	76.14	0.641909
			76.475	1.20554	76.127	0.665393	76.24	0.516658	76.24	0.501002
			76.576	1.12725	76.227	0.751503	76.34	0.438377	76.34	0.516658
			76.676	1.31513	76.327	0.555799	76.44	0.477518	76.44	0.767159
			76.777	1.17422	76.428	0.759331	76.54	0.289642	76.54	0.477518
			76.877	1.15074	76.528	0.59494	76.64	0.641909	76.64	0.735847
			76.977	1.14291	76.629	0.657565	76.74	0.547971	76.74	0.532315
			77.078	1.29947	76.729	0.524486	76.84	0.587112	76.84	0.59494
			77.178	1.24468	76.829	0.602768	76.94	0.540143	76.94	0.516658
			77.279	1.08811	76.93	0.767159	77.04	0.454033	77.04	0.571455
			77.379	1.33079	77.03	0.563627	77.14	0.50883	77.14	0.59494
			77.48	1.42472	77.131	0.673221	77.24	0.555799	77.24	0.093938
			77.58	1.37776	77.231	0.501002	77.35	0.547971	77.34	0.313126
			77.68	1.26816	77.332	0.634081	77.45	0.602768	77.44	0.50883
			77.786	1.33079	77.432	0.438377	77.55	0.391408	77.54	0.626253
			77.886	1.4169	77.532	0.618424	77.65	0.446205	77.64	0.673221
			77.987	1.37776	77.633	0.626253	77.75	0.563627	77.75	0.563627
			78.088	1.39341	77.733	0.735847	77.85	0.50883	77.85	0.493174
			78.188	1.15857	77.842	0.743675	77.95	0.414892	77.95	0.399236
			78.289	1.35427	77.943	0.634081	78.05	0.493174	78.05	0.477518
			78.39	1.23685	78.045	0.493174	78.15	0.524486	78.15	0.438377
			78.491	1.33862	78.145	0.571455	78.25	0.555799	78.25	0.610596
			78.596	1.31513	78.245	0.571455	78.35	0.571455	78.35	0.555799
			78.697	1.26033	78.346	0.673221	78.45	0.407064	78.45	0.446205
			78.799	1.37776	78.446	0.626253	78.55	0.547971	78.55	0.438377
			78.899	1.2525	78.547	0.665393	78.65	0.367923	78.65	0.649737
			79	1.35427	78.647	0.665393	78.75	0.414892	78.76	0.101766
			79.106	1.15857	78.748	0.461861	78.85	0.579284	78.86	0.540143
			79.207	1.31513	78.848	0.438377	78.96	0.320954	78.96	0.704534
			79.307	1.29165	78.948	0.540143	79.06	0.688878	79.06	0.673221
			79.408	1.44038	79.049	0.555799	79.16	0.587112	79.16	0.626253
			79.509	1.32296	79.149	0.68105	79.26	0.414892	79.26	0.587112
			79.609	0.986348	79.25	0.571455	79.36	0.50883	79.36	0.446205
			79.71	1.33079	79.35	0.540143	79.46	0.563627	79.46	0.273985
			79.81	1.2525	79.451	0.735847	79.56	0.602768	79.56	0.532315
			79.91	1.19771	79.551	0.516658	79.66	0.563627	79.66	0.563627
			80.011	1.33862	79.651	0.634081	79.76	0.72019	79.76	0.735847
			80.111	1.28382	79.752	0.665393	79.86	0.579284	79.86	0.587112
			80.212	1.32296	79.852	0.540143	79.96	0.618424	79.96	0.579284
			80.312	1.35427	79.953	0.673221	80.06	0.493174	80.06	0.571455
			80.412	1.33079	80.053	0.532315	80.16	0.493174	80.16	0.555799
			80.513	1.34644	80.153	0.454033	80.26	0.516658	80.26	0.68105
			80.613	1.24468	80.254	0.50883	80.36	0.070453	80.36	0.493174
			80.721	1.33862	80.354	0.626253	80.46	0.493174	80.46	0.485346
			80.823	1.32296	80.455	0.641909	80.57	0.407064	80.56	0.477518
			80.924	1.39341	80.555	0.72019	80.67	0.493174	80.66	0.563627
			81.024	1.33079	80.656	0.59494	80.77	0.547971	80.76	0.524486
			81.125	1.31513	80.756	0.688878	80.87	0.59494	80.86	0.360095
			81.225	1.38558	80.856	0.751503	80.97	0.712362	80.96	0.461861
			81.326	1.37776	80.957	0.641909	81.07	0.587112	81.07	0.430549
			81.426	1.36993	81.058	0.649737	81.17	0.634081	81.17	0.352267
			81.528	1.44038	81.158	0.641909	81.27	0.571455	81.27	0.743675
			81.63	1.26816	81.259	0.555799	81.37	0.602768	81.37	0.555799
			81.731	1.38558	81.359	0.704534	81.47	0.59494	81.47	0.540143
			81.831	1.44821	81.46	0.610596	81.57	0.469689	81.57	0.50883
			81.931	1.38558	81.56	0.563627	81.67	0.626253	81.67	0.571455
			82.032	1.4169	81.662	0.485346	81.77	0.610596	81.77	0.704534
			82.132	1.40124	81.762	0.454033	81.87	0.485346	81.87	0.477518
			82.233	1.29165	81.864	0.516658	81.97	0.50883	81.97	0.477518
			82.333	1.17422	81.965	0.219188	82.08	0.501002	82.07	0.461861
			82.434	1.4169	82.065	0.602768	82.18	0.579284	82.17	0.461861
			82.534	1.44821	82.166	0.579284	82.28	0.547971	82.27	0.618424
			82.634	1.31513	82.266	0.391408	82.38	0.657565	82.37	0.50883
			82.737	1.32296	82.367	0.524486	82.48	0.59494	82.47	0.007828
			82.838	1.29165	82.467	0.665393	82.58	0.657565	82.57	0.774987
			82.939	1.51083	82.568	0.68105	82.68	0.344439	82.67	0.477518
			83.04	1.45604	82.677	0.493174	82.78	0.438377	82.77	0.42272
			83.14	1.47952	82.778	0.563627	82.88	0.563627	82.88	0.461861
			83.241	1.56563	82.878	0.485346	82.98	0.547971	82.98	0.516658
			83.341	1.4169	82.979	0.587112	83.08	0.469689	83.08	0.501002
			83.441	1.26816	83.079	0.571455	83.18	0.469689	83.18	0.446205
			83.542	1.39341	83.179	0.602768	83.28	0.477518	83.28	0.571455
			83.642	1.29947	83.28	0.602768	83.38	0.59494	83.38	0.634081
			83.743	1.2525	83.38	0.673221	83.48	0.59494	83.48	0.579284
			83.843	1.44821	83.481	0.555799	83.58	0.532315	83.58	0.532315
			83.944	1.49518	83.581	0.485346	83.68	0.547971	83.68	0.501002
			84.044	1.44821	83.681	0.516658	83.78	0.547971	83.78	0.501002
			84.144	1.26033	83.782	0.587112	83.88	0.555799	83.88	0.547971
			84.245	1.37776	83.882	0.587112	83.98	0.555799	83.98	0.579284
			84.348	1.34644	83.983	0.493174	84.09	0.430549	84.08	0.516658
			84.456	1.50301	84.083	0.59494	84.19	0.524486	84.18	0.649737
			84.559	1.45604	84.184	0.641909	84.29	0.579284	84.28	0.579284
			84.66	1.45604	84.285	0.563627	84.39	0.148735	84.38	0.602768
			84.76	1.29165	84.394	0.735847	84.49	0.641909	84.48	0.728019
			84.861	1.49518	84.495	0.743675	84.6	0.469689	84.58	0.461861
			84.961	1.52649	84.595	0.602768	84.7	0.751503	84.68	0.50883
			85.061	1.40124	84.696	0.59494	84.8	0.454033	84.78	0.540143
			85.162	1.54215	84.796	0.626253	84.9	0.571455	84.88	0.477518
			85.262	1.46386	84.897	0.712362	85	0.540143	84.98	0.610596
			85.363	1.42472	84.998	0.712362	85.1	0.704534	85.09	0.485346
			85.463	1.54215	85.098	0.641909	85.2	0.42272	85.19	0.524486
			85.564	1.26033	85.198	0.555799	85.3	0.320954	85.29	0.305298
			85.667	1.47952	85.299	0.140907	85.4	0.555799	85.39	0.485346
			85.768	1.57346	85.399	0.587112	85.5	0.555799	85.49	0.634081
			85.868	0.962863	85.5	0.516658	85.6	0.454033	85.59	0.501002
			85.968	1.47952	85.6	0.626253	85.7	0.540143	85.69	0.336611
			86.069	1.36993	85.701	0.579284	85.8	0.430549	85.79	0.571455
			86.169	1.47952	85.801	0.414892	85.9	0.712362	85.89	0.493174
			86.27	1.34644	85.901	0.688878	86	0.571455	85.99	0.461861
			86.37	1.53432	86.002	0.649737	86.11	0.547971	86.09	0.532315
			86.471	1.45604	86.102	0.579284	86.21	0.587112	86.19	0.493174
			86.571	1.39341	86.203	0.610596	86.31	0.532315	86.29	0.571455
			86.671	1.44038	86.303	0.493174	86.41	0.391408	86.39	0.454033
			86.772	1.48735	86.404	0.571455	86.51	0.618424	86.49	0.602768
			86.873	1.53432	86.504	0.399236	86.61	0.344439	86.6	0.344439
			86.975	1.40124	86.604	0.485346	86.71	0.454033	86.7	0.469689
			87.076	1.47169	86.705	0.571455	86.82	0.391408	86.8	0.50883
			87.177	1.4169	86.805	0.485346	86.92	0.59494	86.9	0.446205
			87.277	1.44821	86.906	0.547971	87.02	0.438377	87	0.407064
			87.377	1.57346	87.006	0.547971	87.12	0.626253	87.1	0.469689
			87.478	1.51866	87.107	0.602768	87.22	0.547971	87.2	0.493174
			87.578	1.51083	87.207	0.555799	87.32	0.438377	87.3	0.657565
			87.679	1.54998	87.307	0.618424	87.42	0.485346	87.4	0.571455
			87.782	1.5578	87.408	0.493174	87.52	0.579284	87.5	0.485346
			87.882	1.57346	87.508	0.563627	87.62	0.501002	87.6	0.587112
			87.983	1.42472	87.609	0.555799	87.72	0.665393	87.7	0.469689
			88.084	1.3621	87.709	0.532315	87.82	0.688878	87.8	0.391408
			88.185	1.49518	87.809	0.602768	87.92	0.688878	87.9	0.516658
			88.285	1.3621	87.91	0.610596	88.02	0.68105	88	0.477518
			88.385	1.53432	88.01	0.767159	88.12	0.649737	88.1	0.547971
			88.487	1.45604	88.111	0.610596	88.22	0.532315	88.21	0.602768
			88.588	1.50301	88.211	0.688878	88.32	0.50883	88.31	0.461861
			88.689	1.59694	88.312	0.587112	88.42	0.29747	88.41	0.430549
			88.79	1.44821	88.412	0.524486	88.52	0.547971	88.51	0.555799
			88.893	1.48735	88.512	0.540143	88.62	0.728019	88.61	0.587112
			88.994	1.58912	88.615	0.571455	88.72	0.38358	88.71	0.407064
			89.098	1.47952	88.72	0.649737	88.83	0.59494	88.81	0.665393
			89.199	1.60477	88.821	0.618424	88.93	0.485346	88.91	0.493174
			89.299	1.46386	88.921	0.587112	89.03	0.477518	89.01	0.626253
			89.4	1.57346	89.021	0.728019	89.13	0.407064	89.11	0.336611
			89.5	1.70654	89.122	0.571455	89.23	0.610596	89.21	0.579284
			89.601	1.62826	89.222	0.59494	89.33	0.540143	89.31	0.587112
			89.702	1.54998	89.323	0.375751	89.43	0.430549	89.41	0.501002
			89.802	1.59694	89.423	0.547971	89.53	0.313126	89.51	0.626253
			89.902	1.47169	89.524	0.728019	89.63	0.712362	89.61	0.618424
			90.003	1.62043	89.624	0.634081	89.73	0.602768	89.72	0.587112
			90.103	1.6126	89.724	0.563627	89.83	0.563627	89.82	0.532315
			90.204	1.60477	89.825	0.469689	89.93	0.540143	89.92	0.602768
			90.304	1.59694	89.925	0.634081	90.03	0.649737	90.02	0.227017
			90.405	1.6126	90.026	0.547971	90.13	0.540143	90.12	0.72019
			90.507	1.59694	90.126	0.610596	90.23	0.093938	90.22	0.430549
			90.607	1.54998	90.227	0.250501	90.33	0.485346	90.32	0.532315
			90.708	1.45604	90.327	0.610596	90.43	0.454033	90.42	0.626253
			90.809	1.63609	90.427	0.704534	90.53	0.50883	90.52	0.320954
			90.909	1.67522	90.528	0.469689	90.64	0.610596	90.63	0.446205
			91.012	1.57346	90.628	0.641909	90.74	0.610596	90.73	0.446205
			91.114	1.50301	90.729	0.626253	90.84	0.555799	90.83	0.532315
			91.214	1.59694	90.829	0.579284	90.94	0.59494	90.93	0.610596
			91.315	1.58129	90.929	0.688878	91.04	0.735847	91.03	0.555799
			91.419	1.51866	91.03	0.618424	91.14	0.618424	91.13	0.469689
			91.526	1.57346	91.13	0.109594	91.24	0.602768	91.23	0.399236
			91.626	1.62043	91.231	0.477518	91.34	0.485346	91.33	0.485346
			91.726	1.59694	91.331	0.587112	91.44	0.587112	91.43	0.540143
			91.827	1.65174	91.432	0.665393	91.54	0.563627	91.53	0.587112
			91.927	1.50301	91.532	0.571455	91.64	0.485346	91.63	0.007828
			92.028	1.62043	91.632	0.610596	91.74	0.469689	91.73	0.516658
			92.128	1.58912	91.733	0.587112	91.84	0.563627	91.83	0.641909
			92.228	1.6674	91.833	0.673221	91.94	0.532315	91.93	0.657565
			92.329	1.69088	91.934	0.602768	92.04	0.540143	92.03	0.516658
			92.431	1.62826	92.034	0.571455	92.14	0.180048	92.13	0.524486
			92.532	1.73785	92.135	0.602768	92.24	0.414892	92.24	0.446205
			92.632	1.60477	92.235	0.555799	92.34	0.673221	92.34	0.469689
			92.732	1.70654	92.335	0.68105	92.44	0.610596	92.44	0.68105
			92.833	1.60477	92.436	0.563627	92.55	0.438377	92.54	0.532315
			92.933	1.56563	92.536	0.516658	92.65	0.610596	92.64	0.743675
			93.034	1.77699	92.637	0.516658	92.75	0.547971	92.74	0.524486
			93.135	1.54998	92.737	0.579284	92.85	0.587112	92.84	0.38358
			93.237	1.59694	92.838	0.477518	92.95	0.42272	92.94	0.540143
			93.337	1.85527	92.938	0.782816	93.05	0.493174	93.05	0.454033
			93.437	1.76916	93.038	0.704534	93.15	0.571455	93.15	0.430549
			93.538	1.64391	93.139	0.516658	93.25	0.59494	93.25	0.579284
			93.638	1.69871	93.239	0.524486	93.35	0.391408	93.35	0.673221
			93.739	1.71437	93.34	0.641909	93.45	0.352267	93.45	0.485346
			93.839	1.67522	93.44	0.767159	93.55	0.477518	93.55	0.532315
			93.941	1.72219	93.543	0.665393	93.65	0.501002	93.65	0.493174
			94.042	1.65174	93.643	0.673221	93.75	0.563627	93.75	0.42272
			94.143	1.74568	93.744	0.626253	93.85	0.641909	93.85	0.50883
			94.243	1.60477	93.845	0.696706	93.95	0.59494	93.95	0.477518
			94.344	1.76134	93.945	0.602768	94.05	0.477518	94.05	0.571455
			94.444	1.57346	94.046	0.634081	94.15	0.68105	94.15	0.540143
			94.545	1.65174	94.146	0.649737	94.25	0.571455	94.25	0.626253
			94.645	1.63609	94.247	0.485346	94.35	0.634081	94.35	0.42272
			94.745	1.5578	94.347	0.532315	94.45	0.532315	94.46	0.649737
			94.846	1.73002	94.447	0.59494	94.55	0.563627	94.56	0.477518
			94.946	1.72219	94.548	0.59494	94.66	0.704534	94.66	0.571455
			95.047	1.76134	94.648	0.563627	94.76	0.501002	94.76	0.399236
			95.147	1.80048	94.749	0.438377	94.86	0.563627	94.86	0.618424
			95.247	1.70654	94.849	0.547971	94.96	0.540143	94.96	0.540143
			95.351	1.64391	94.95	0.774987	95.06	0.281814	95.06	0.430549
			95.451	1.6674	95.05	0.524486	95.16	0.618424	95.16	0.493174
			95.552	1.73002	95.15	0.610596	95.26	0.657565	95.26	0.587112
			95.652	1.78482	95.256	0.821956	95.36	0.485346	95.36	0.587112
			95.753	1.62826	95.356	0.579284	95.46	0.563627	95.46	0.485346
			95.853	1.71437	95.458	0.485346	95.56	0.555799	95.56	0.430549
			95.954	1.83962	95.558	0.320954	95.66	0.688878	95.66	0.649737
			96.054	1.83179	95.662	0.532315	95.76	0.587112	95.76	0.610596
			96.154	1.72219	95.764	0.493174	95.86	0.579284	95.86	0.641909
			96.255	1.78482	95.865	0.704534	95.96	0.618424	95.96	0.524486
			96.355	1.65957	95.966	0.587112	96.06	0.563627	96.07	0.579284
			96.456	1.70654	96.067	0.641909	96.16	0.407064	96.17	0.587112
			96.557	1.82396	96.167	0.501002	96.26	0.50883	96.27	0.454033
			96.658	1.8083	96.268	0.29747	96.36	0.485346	96.37	0.610596
			96.761	1.65957	96.368	0.532315	96.46	0.532315	96.47	0.477518
			96.861	1.8083	96.468	0.493174	96.56	0.493174	96.57	0.649737
			96.962	1.74568	96.569	0.610596	96.66	0.547971	96.67	0.320954
			97.064	1.89441	96.669	0.563627	96.76	0.728019	96.77	0.532315
			97.165	1.8631	96.77	0.59494	96.86	0.602768	96.87	0.618424
			97.269	1.69871	96.87	0.477518	96.96	0.688878	96.98	0.751503
			97.37	1.82396	96.971	0.602768	97.07	0.555799	97.08	0.59494
			97.47	1.73785	97.071	0.626253	97.17	0.626253	97.18	0.08611
			97.571	1.79265	97.171	0.735847	97.27	0.516658	97.28	0.50883
			97.671	1.73002	97.272	0.547971	97.37	0.493174	97.38	0.438377
			97.772	1.69871	97.378	0.673221	97.47	0.610596	97.48	0.540143
			97.872	1.74568	97.479	0.563627	97.57	0.563627	97.58	0.414892
			97.973	1.68305	97.58	0.587112	97.67	0.469689	97.68	0.540143
			98.073	1.8083	97.68	0.563627	97.77	0.485346	97.78	0.540143
			98.174	1.59694	97.781	0.493174	97.87	0.735847	97.88	0.571455
			98.274	1.83179	97.881	0.516658	97.98	0.626253	97.98	0.555799
			98.374	1.71437	97.982	0.571455	98.08	0.634081	98.08	0.477518
			98.478	1.83179	98.082	0.634081	98.18	0.360095	98.18	0.728019
			98.585	1.81613	98.183	0.563627	98.28	0.399236	98.29	0.563627
			98.686	1.85527	98.283	0.469689	98.38	0.59494	98.39	0.477518
			98.786	1.83179	98.383	0.618424	98.48	0.461861	98.49	0.696706
			98.887	1.87876	98.484	0.547971	98.58	0.501002	98.59	0.72019
			98.987	1.8631	98.585	0.540143	98.68	0.704534	98.69	0.493174
			99.087	1.72219	98.685	0.563627	98.78	0.50883	98.79	0.587112
			99.19	1.83962	98.786	0.618424	98.88	0.430549	98.89	0.446205
			99.29	1.76134	98.886	0.587112	98.98	0.524486	98.99	0.587112
			99.392	1.96487	98.987	0.461861	99.08	0.59494	99.09	0.399236
			99.492	1.83179	99.087	0.704534	99.18	0.704534	99.19	0.399236
			99.593	1.91007	99.187	0.501002	99.28	0.59494	99.29	0.532315
			99.693	1.79265	99.288	0.657565	99.38	0.665393	99.39	0.493174
			99.793	1.9727	99.388	0.587112	99.48	0.704534	99.49	0.524486
			99.894	1.79265	99.489	0.641909	99.59	0.68105	99.59	0.618424
			99.994	1.85527	99.589	0.751503	99.69	0.555799	99.69	0.477518
			100.095	1.9179	99.69	0.563627	99.79	0.399236	99.79	0.579284
			100.196	1.85527	99.79	0.665393	99.89	0.42272	99.89	0.367923
			100.303	1.96487	99.89	0.516658	99.99	0.68105	99.99	0.59494
			100.403	1.94921	99.991	0.712362	100.09	0.728019	100.09	0.461861
			100.503	1.99618	100.091	0.59494	100.19	0.59494	100.2	0.375751
			100.607	1.89441	100.192	0.477518	100.29	0.634081	100.3	0.414892
			100.707	1.8631	100.298	0.587112	100.39	0.493174	100.4	0.469689
			100.808	1.98835	100.399	0.563627	100.49	0.649737	100.5	0.493174
			100.908	1.89441	100.499	0.688878	100.59	0.540143	100.6	0.610596
			101.009	1.84745	100.603	0.634081	100.69	0.665393	100.7	0.391408
			101.109	1.99618	100.703	0.493174	100.79	0.657565	100.8	0.50883
			101.213	1.87093	100.804	0.547971	100.89	0.626253	100.9	0.68105
			101.313	2.06663	100.904	0.493174	101	0.610596	101	0.328783
			101.413	1.93355	101.004	0.587112	101.1	0.657565	101.1	0.469689
			101.514	1.98835	101.105	0.728019	101.2	0.735847	101.2	0.696706
			101.614	1.78482	101.205	0.579284	101.3	0.735847	101.3	0.59494
			101.715	1.44821	101.306	0.735847	101.4	0.540143	101.4	0.540143
			101.815	1.87876	101.406	0.540143	101.5	0.540143	101.5	0.438377
			101.918	1.9179	101.507	0.563627	101.6	0.485346	101.6	0.532315
			102.02	1.90224	101.607	0.407064	101.7	0.634081	101.71	0.59494
			102.12	1.88659	101.707	0.524486	101.8	0.618424	101.81	0.485346
			102.224	2.0588	101.808	0.399236	101.9	0.587112	101.91	0.50883
			102.324	1.9179	101.914	0.657565	102	0.461861	102.01	0.430549
			102.426	1.90224	102.016	0.610596	102.1	0.72019	102.11	0.571455
			102.528	1.90224	102.117	0.68105	102.2	0.626253	102.21	0.516658
			102.628	1.99618	102.217	0.501002	102.3	0.571455	102.31	0.579284
			102.728	1.81613	102.317	0.602768	102.4	0.250501	102.42	0.579284
			102.829	1.8083	102.418	0.59494	102.5	0.42272	102.52	0.446205
			102.929	1.9727	102.518	0.618424	102.6	0.602768	102.62	0.649737
			103.03	1.91007	102.619	0.516658	102.71	0.59494	102.72	0.469689
			103.131	1.9179	102.719	0.446205	102.81	0.649737	102.82	0.38358
			103.231	1.88659	102.82	0.454033	102.91	0.547971	102.92	0.540143
			103.332	1.98052	102.92	0.461861	103.01	0.579284	103.02	0.50883
			103.432	2.01966	103.02	0.728019	103.11	0.618424	103.12	0.579284
			103.532	1.92573	103.121	0.641909	103.21	0.42272	103.22	0.391408
			103.633	1.96487	103.221	0.767159	103.31	0.547971	103.32	0.461861
			103.734	1.85527	103.322	0.587112	103.42	0.532315	103.42	0.610596
			103.834	1.94921	103.422	0.532315	103.53	0.50883	103.52	0.641909
			103.935	2.02749	103.523	0.555799	103.63	0.250501	103.62	0.59494
			104.035	2.03532	103.623	0.469689	103.73	0.618424	103.72	0.540143
			104.136	1.96487	103.723	0.50883	103.83	0.555799	103.82	0.563627
			104.236	1.9727	103.824	0.477518	103.93	0.712362	103.92	0.38358
			104.336	2.15274	103.924	0.626253	104.03	0.626253	104.02	0.704534
			104.437	2.03532	104.025	0.563627	104.13	0.602768	104.12	0.50883
			104.537	1.98835	104.125	0.547971	104.23	0.634081	104.22	0.602768
			104.638	1.9727	104.225	0.618424	104.33	0.516658	104.32	0.634081
			104.738	1.99618	104.326	0.59494	104.43	0.626253	104.42	0.438377
			104.838	1.98052	104.426	0.634081	104.53	0.641909	104.52	0.391408
			104.945	2.15274	104.527	0.563627	104.63	0.634081	104.62	0.38358
			105.046	1.98835	104.627	0.532315	104.73	0.532315	104.73	0.187876
			105.146	1.96487	104.728	0.446205	104.83	0.774987	104.83	0.524486
			105.246	2.10577	104.828	0.610596	104.94	0.59494	104.93	0.579284
			105.347	1.92573	104.928	0.587112	105.04	0.59494	105.03	0.610596
			105.447	2.02749	105.029	0.602768	105.14	0.555799	105.13	0.618424
			105.548	1.95704	105.129	0.571455	105.24	0.062625	105.23	0.540143
			105.651	2.0588	105.232	0.610596	105.34	0.657565	105.33	0.59494
			105.755	2.01966	105.333	0.532315	105.44	0.68105	105.43	0.493174
			105.855	2.20754	105.433	0.031313	105.54	0.587112	105.53	0.532315
			105.956	2.05098	105.533	0.540143	105.64	0.587112	105.63	0.524486
			106.056	2.19188	105.636	0.649737	105.74	0.485346	105.73	0.438377
			106.157	2.02749	105.737	0.571455	105.84	0.649737	105.83	0.08611
			106.257	1.84745	105.838	0.461861	105.94	0.728019	105.93	0.626253
			106.357	2.0588	105.938	0.50883	106.05	0.540143	106.03	0.774987
			106.462	2.1136	106.039	0.712362	106.15	0.571455	106.13	0.367923
			106.562	2.12143	106.139	0.461861	106.25	0.649737	106.23	0.547971
			106.662	2.05098	106.24	0.399236	106.35	0.524486	106.33	0.602768
			106.763	1.98052	106.34	0.563627	106.45	0.634081	106.44	0.524486
			106.863	2.16057	106.44	0.712362	106.55	0.602768	106.54	0.454033
			106.964	2.17623	106.541	0.649737	106.65	0.665393	106.64	0.532315
			107.064	2.13709	106.641	0.42272	106.75	0.516658	106.74	0.618424
			107.165	2.01966	106.742	0.665393	106.85	0.704534	106.84	0.68105
			107.265	2.07446	106.842	0.571455	106.95	0.563627	106.94	0.59494
			107.365	2.09795	106.943	0.735847	107.05	0.735847	107.04	0.579284
			107.466	2.14492	107.043	0.555799	107.15	0.602768	107.14	0.634081
			107.567	2.04315	107.143	0.547971	107.25	0.007828	107.24	0.485346
			107.667	2.26234	107.244	0.610596	107.35	0.610596	107.34	0.524486
			107.768	2.13709	107.344	0.587112	107.46	0.634081	107.44	0.360095
			107.868	2.10577	107.445	0.485346	107.56	0.72019	107.54	0.68105
			107.969	2.06663	107.549	0.571455	107.66	0.704534	107.64	0.641909
			108.069	2.09012	107.649	0.540143	107.76	0.704534	107.74	0.414892
			108.169	2.06663	107.75	0.579284	107.86	0.688878	107.84	0.641909
			108.27	2.07446	107.855	0.587112	107.96	0.532315	107.94	0.446205
			108.37	2.12143	107.957	0.501002	108.06	0.540143	108.04	0.50883
			108.471	2.08229	108.057	0.728019	108.16	0.516658	108.14	0.493174
			108.573	2.12926	108.158	0.461861	108.26	0.602768	108.24	0.728019
			108.674	2.12926	108.258	0.540143	108.36	0.641909	108.34	0.602768
			108.774	2.04315	108.359	0.602768	108.46	0.516658	108.44	0.673221
			108.875	2.28582	108.461	0.461861	108.56	0.743675	108.54	0.352267
			108.975	2.03532	108.561	0.540143	108.66	0.626253	108.64	0.454033
			109.076	2.12143	108.662	0.516658	108.76	0.665393	108.74	0.313126
			109.176	2.0588	108.763	0.610596	108.86	0.641909	108.85	0.563627
			109.277	2.06663	108.863	0.446205	108.96	0.790644	108.95	0.454033
			109.377	2.06663	108.964	0.524486	109.07	0.540143	109.05	0.563627
			109.477	2.30148	109.064	0.42272	109.17	0.579284	109.15	0.673221
			109.578	2.14492	109.164	0.602768	109.27	0.735847	109.25	0.516658
			109.678	2.12926	109.265	0.665393	109.37	0.59494	109.35	0.547971
			109.786	2.09795	109.365	0.579284	109.47	0.688878	109.45	0.50883
			109.887	2.12143	109.466	0.657565	109.57	0.712362	109.56	0.493174
			109.987	2.08229	109.567	0.59494	109.67	0.751503	109.66	0.579284
			110.097	1.9179	109.668	0.579284	109.78	0.571455	109.76	0.735847
			110.197	2.12926	109.768	0.634081	109.88	0.618424	109.86	0.524486
			110.298	2.09012	109.872	0.352267	109.98	0.571455	109.96	0.485346
			110.398	2.10577	109.972	0.516658	110.08	0.59494	110.06	0.50883
			110.501	2.19188	110.073	0.540143	110.18	0.563627	110.16	0.579284
			110.603	2.1684	110.173	0.469689	110.28	0.673221	110.26	0.461861
			110.703	2.12143	110.273	0.540143	110.38	0.571455	110.36	0.501002
			110.804	2.15274	110.374	0.563627	110.48	0.579284	110.46	0.407064
			110.904	2.2232	110.474	0.59494	110.58	0.571455	110.56	0.407064
			111.004	2.21537	110.575	0.555799	110.68	0.634081	110.66	0.477518
			111.106	2.1136	110.676	0.571455	110.78	0.540143	110.76	0.501002
			111.208	2.1136	110.776	0.477518	110.89	0.688878	110.86	0.688878
			111.315	2.1136	110.877	0.516658	111	0.696706	110.96	0.72019
			111.416	2.2232	110.977	0.50883	111.1	0.759331	111.07	0.493174
			111.517	2.45021	111.077	0.477518	111.2	0.688878	111.17	0.50883
			111.619	1.94921	111.18	0.493174	111.3	0.68105	111.27	0.446205
			111.72	2.04315	111.281	0.493174	111.4	0.728019	111.37	0.579284
			111.82	2.29365	111.381	0.641909	111.5	0.571455	111.47	0.399236
			111.921	2.21537	111.482	0.446205	111.6	0.8063	111.57	0.540143
			112.025	2.08229	111.583	0.446205	111.71	0.242673	111.67	0.547971
			112.126	2.30148	111.683	0.649737	111.81	0.438377	111.77	0.563627
			112.226	1.9727	111.784	0.42272	111.91	0.735847	111.87	0.602768
			112.327	2.30931	111.884	0.751503	112.01	0.641909	111.97	0.555799
			112.43	2.26234	111.986	0.688878	112.11	0.665393	112.07	0.50883
			112.531	2.21537	112.094	0.579284	112.22	0.743675	112.17	0.853269
			112.631	2.30148	112.198	0.516658	112.32	0.696706	112.27	0.59494
			112.732	2.26234	112.299	0.579284	112.42	0.665393	112.37	0.555799
			112.832	2.30931	112.399	0.532315	112.52	0.532315	112.47	0.555799
			112.933	2.30931	112.5	0.493174	112.62	0.618424	112.57	0.516658
			113.033	1.94921	112.601	0.59494	112.72	0.587112	112.67	0.532315
			113.133	2.34845	112.701	0.555799	112.82	0.68105	112.77	0.532315
			113.234	2.30148	112.802	0.704534	112.93	0.266157	112.87	0.634081
			113.334	2.30931	112.902	0.469689	113.03	0.602768	112.97	0.485346
			113.435	2.3641	113.002	0.704534	113.13	0.649737	113.07	0.751503
			113.536	2.29365	113.103	0.524486	113.23	0.59494	113.17	0.634081
			113.638	2.16057	113.203	0.532315	113.33	0.767159	113.27	0.219188
			113.738	2.28582	113.304	0.579284	113.43	0.688878	113.37	0.29747
			113.839	2.27016	113.404	0.610596	113.53	0.649737	113.48	0.399236
			113.943	2.30148	113.507	0.50883	113.63	0.657565	113.58	0.540143
			114.044	2.28582	113.607	0.626253	113.73	0.469689	113.68	0.649737
			114.144	2.33279	113.708	0.641909	113.83	0.728019	113.78	0.626253
			114.244	2.4189	113.808	0.336611	113.93	0.821956	113.88	0.610596
			114.345	2.46587	113.913	0.547971	114.03	0.610596	113.98	0.602768
			114.445	2.35628	114.013	0.547971	114.13	0.649737	114.08	0.477518
			114.546	2.12143	114.113	0.493174	114.23	0.8063	114.18	0.618424
			114.646	2.26234	114.214	0.547971	114.33	0.579284	114.28	0.563627
			114.75	2.30931	114.314	0.68105	114.43	0.29747	114.38	0.469689
			114.853	2.30148	114.415	0.501002	114.54	0.696706	114.48	0.461861
			114.954	2.30148	114.515	0.485346	114.64	0.68105	114.58	0.626253
			115.054	2.45021	114.615	0.501002	114.74	0.68105	114.68	0.039141
			115.154	2.34062	114.716	0.524486	114.84	0.790644	114.78	0.532315
			115.255	2.35628	114.816	0.547971	114.94	0.751503	114.88	0.532315
			115.356	2.27016	114.917	0.587112	115.04	0.735847	114.98	0.50883
			115.456	2.40324	115.017	0.618424	115.14	0.704534	115.09	0.587112
			115.557	2.3641	115.118	0.626253	115.24	0.696706	115.19	0.657565
			115.657	2.44238	115.218	0.602768	115.34	0.641909	115.29	0.516658
			115.758	2.28582	115.318	0.360095	115.44	0.704534	115.39	0.68105
			115.858	2.43456	115.419	0.657565	115.54	0.704534	115.49	0.634081
			115.958	2.34845	115.519	0.391408	115.64	0.688878	115.59	0.602768
			116.059	2.40324	115.62	0.587112	115.74	0.774987	115.69	0.547971
			116.159	2.31713	115.721	0.501002	115.84	0.610596	115.79	0.634081
			116.262	2.30148	115.822	0.477518	115.94	0.853269	115.89	0.532315
			116.363	2.37193	115.923	0.610596	116.04	0.438377	115.99	0.751503
			116.464	2.35628	116.023	0.602768	116.15	0.72019	116.09	0.493174
			116.564	2.30931	116.125	0.532315	116.25	0.743675	116.19	0.579284
			116.665	2.46587	116.225	0.50883	116.35	0.524486	116.29	0.516658
			116.765	2.35628	116.326	0.540143	116.45	0.641909	116.39	0.579284
			116.865	2.34845	116.426	0.59494	116.55	0.751503	116.49	0.634081
			116.966	2.48153	116.527	0.579284	116.65	0.618424	116.59	0.430549
			117.066	2.44238	116.631	0.563627	116.75	0.665393	116.69	0.540143
			117.167	2.32496	116.731	0.610596	116.85	0.814128	116.79	0.571455
			117.267	2.40324	116.832	0.532315	116.95	0.68105	116.89	0.563627
			117.368	2.31713	116.932	0.501002	117.05	0.649737	117	0.547971
			117.468	2.53632	117.037	0.59494	117.15	0.649737	117.1	0.493174
			117.568	2.34845	117.138	0.59494	117.25	0.673221	117.2	0.626253
			117.669	2.52849	117.238	0.665393	117.35	0.712362	117.3	0.454033
			117.769	2.30931	117.339	0.438377	117.45	0.540143	117.4	0.454033
			117.873	2.55198	117.441	0.587112	117.55	0.665393	117.5	0.579284
			117.973	2.33279	117.542	0.524486	117.66	0.774987	117.6	0.391408
			118.074	2.40324	117.642	0.461861	117.76	0.751503	117.7	0.461861
			118.174	2.34845	117.742	0.344439	117.86	0.547971	117.8	0.571455
			118.274	2.52849	117.843	0.501002	117.96	0.688878	117.9	0.774987
			118.375	2.35628	117.943	0.438377	118.06	0.688878	118	0.587112
			118.478	2.4189	118.044	0.532315	118.16	0.759331	118.11	0.563627
			118.579	2.53632	118.144	0.626253	118.26	0.626253	118.21	0.72019
			118.679	2.3641	118.245	0.469689	118.36	0.712362	118.31	0.469689
			118.78	2.6694	118.345	0.555799	118.46	0.50883	118.41	0.563627
			118.88	2.4189	118.445	0.516658	118.56	0.579284	118.51	0.501002
			118.981	2.45804	118.546	0.618424	118.67	0.814128	118.61	0.712362
			119.081	2.49718	118.646	0.532315	118.77	0.876754	118.71	0.438377
			119.189	2.54415	118.747	0.493174	118.87	0.641909	118.81	0.50883
			119.289	2.56764	118.847	0.524486	118.97	0.587112	118.91	0.602768
			119.396	2.48153	118.947	0.563627	119.07	0.743675	119.01	0.42272
			119.498	2.39542	119.048	0.579284	119.17	0.579284	119.11	0.391408
			119.6	2.45804	119.148	0.571455	119.27	0.743675	119.21	0.367923
			119.7	2.49718	119.249	0.59494	119.37	0.688878	119.31	0.493174
			119.801	2.51284	119.35	0.571455	119.47	0.634081	119.41	0.610596
			119.901	2.49718	119.451	0.626253	119.58	0.547971	119.51	0.626253
			120.002	2.55981	119.551	0.634081	119.68	0.563627	119.61	0.485346
			120.102	2.49718	119.652	0.493174	119.78	0.751503	119.72	0.547971
			120.209	2.4737	119.757	0.547971	119.88	0.673221	119.82	0.704534
			120.31	2.48935	119.859	0.50883	119.98	0.712362	119.92	0.696706
			120.41	2.6694	119.961	0.571455	120.09	0.579284	120.02	0.579284
			120.511	2.58329	120.065	0.59494	120.19	0.524486	120.12	0.461861
			120.611	2.55981	120.165	0.540143	120.29	0.688878	120.22	0.501002
			120.718	2.59112	120.266	0.454033	120.39	0.712362	120.32	0.602768
			120.819	2.49718	120.367	0.555799	120.49	0.68105	120.42	0.493174
			120.919	2.59895	120.467	0.587112	120.59	0.8063	120.52	0.767159
			121.02	2.64592	120.567	0.493174	120.69	0.728019	120.62	0.618424
			121.12	2.45021	120.668	0.501002	120.79	0.626253	120.72	0.477518
			121.221	2.63026	120.768	0.516658	120.9	0.649737	120.82	0.602768
			121.323	2.55198	120.869	0.477518	121	0.868925	120.92	0.688878
			121.423	2.51284	120.969	0.485346	121.1	0.696706	121.02	0.399236
			121.525	2.59895	121.07	0.579284	121.2	0.735847	121.13	0.618424
			121.625	2.56764	121.17	0.477518	121.3	0.657565	121.24	0.375751
			121.726	2.56764	121.27	0.477518	121.4	1.04114	121.34	0.375751
			121.829	2.4737	121.371	0.579284	121.5	0.688878	121.44	0.532315
			121.933	2.52849	121.471	0.641909	121.6	0.704534	121.54	0.563627
			122.033	2.50501	121.572	0.587112	121.7	0.657565	121.65	0.461861
			122.134	2.4189	121.672	0.587112	121.8	0.688878	121.75	0.555799
			122.234	2.54415	121.773	0.774987	121.9	0.759331	121.85	0.618424
			122.335	2.57546	121.873	0.524486	122	0.634081	121.95	0.634081
			122.439	2.4737	121.973	0.313126	122.1	0.821956	122.05	0.673221
			122.541	2.45021	122.074	0.501002	122.2	0.641909	122.15	0.50883
			122.643	2.63026	122.174	0.547971	122.3	0.563627	122.25	0.477518
			122.743	2.63026	122.275	0.547971	122.41	0.728019	122.35	0.485346
			122.844	2.59112	122.375	0.532315	122.51	0.712362	122.45	0.42272
			122.944	2.49718	122.475	0.587112	122.61	0.743675	122.55	0.547971
			123.045	2.52067	122.576	0.563627	122.71	0.59494	122.66	0.626253
			123.145	2.37976	122.679	0.571455	122.81	0.743675	122.76	0.59494
			123.245	2.48153	122.779	0.516658	122.91	0.649737	122.86	0.360095
			123.349	2.55198	122.88	0.461861	123.01	0.782816	122.96	0.320954
			123.449	2.63809	122.98	0.555799	123.11	0.72019	123.06	0.516658
			123.55	2.63026	123.081	0.618424	123.21	0.618424	123.16	0.407064
			123.65	2.59112	123.181	0.657565	123.31	0.751503	123.26	0.563627
			123.751	2.39542	123.281	0.571455	123.41	0.391408	123.36	0.563627
			123.851	2.55198	123.382	0.524486	123.51	0.649737	123.46	0.735847
			123.951	2.57546	123.482	0.555799	123.61	0.853269	123.56	0.587112
			124.053	2.63809	123.583	0.571455	123.71	0.814128	123.66	0.673221
			124.153	2.63809	123.683	0.493174	123.81	0.696706	123.76	0.547971
			124.253	2.63026	123.783	0.446205	123.91	0.853269	123.86	0.477518
			124.354	2.59112	123.884	0.59494	124.02	0.837613	123.96	0.461861
			124.454	2.64592	123.984	0.454033	124.12	0.665393	124.06	0.320954
			124.558	2.57546	124.085	0.540143	124.22	0.688878	124.16	0.493174
			124.658	2.63809	124.185	0.430549	124.32	0.829785	124.26	0.414892
			124.759	2.55198	124.286	0.610596	124.42	0.72019	124.36	0.563627
			124.859	2.63809	124.386	0.454033	124.52	0.657565	124.46	0.563627
			124.959	2.65374	124.486	0.555799	124.62	0.837613	124.57	0.532315
			125.06	2.64592	124.587	0.602768	124.72	0.704534	124.67	0.602768
			125.16	2.80248	124.692	0.446205	124.82	0.728019	124.77	0.485346
			125.261	2.67723	124.792	0.579284	124.92	0.743675	124.87	0.602768
			125.361	2.80248	124.893	0.516658	125.02	0.798472	124.97	0.735847
			125.462	2.56764	124.999	0.547971	125.12	0.563627	125.07	0.602768
			125.565	2.68506	125.103	0.50883	125.22	0.743675	125.17	0.657565
			125.669	2.59112	125.203	0.454033	125.32	0.915894	125.27	0.258329
			125.769	2.60678	125.304	0.50883	125.42	0.837613	125.37	0.602768
			125.87	2.7242	125.404	0.477518	125.52	0.845441	125.47	0.50883
			125.974	2.70071	125.504	0.665393	125.62	0.72019	125.57	0.618424
			126.077	2.74768	125.608	0.751503	125.72	0.712362	125.67	0.454033
			126.181	2.49718	125.708	0.540143	125.82	0.657565	125.78	0.634081
			126.281	2.74768	125.809	0.587112	125.92	0.790644	125.88	0.602768
			126.382	2.54415	125.909	0.493174	126.02	0.587112	125.98	0.571455
			126.484	2.66157	126.01	0.547971	126.12	0.751503	126.08	0.50883
			126.585	2.63026	126.11	0.524486	126.22	0.798472	126.18	0.540143
			126.69	2.69289	126.217	0.665393	126.32	0.751503	126.28	0.673221
			126.79	2.68506	126.319	0.485346	126.43	0.571455	126.38	0.469689
			126.891	2.74768	126.419	0.626253	126.53	0.790644	126.48	0.469689
			126.999	2.55981	126.519	0.673221	126.63	0.743675	126.58	0.555799
			127.099	2.77117	126.62	0.289642	126.73	0.735847	126.68	0.524486
			127.205	2.59895	126.72	0.42272	126.83	0.696706	126.78	0.328783
			127.308	2.67723	126.821	0.634081	126.93	0.845441	126.89	0.563627
			127.409	2.55981	126.924	0.579284	127.03	0.767159	126.99	0.68105
			127.512	2.70071	127.027	0.446205	127.13	0.688878	127.09	0.626253
			127.613	2.7242	127.128	0.532315	127.23	0.728019	127.19	0.821956
			127.714	2.80248	127.228	0.579284	127.33	0.704534	127.29	0.571455
			127.815	2.78682	127.329	0.587112	127.43	0.735847	127.39	0.751503
			127.915	2.83379	127.429	0.626253	127.54	0.407064	127.49	0.540143
			128.015	2.70854	127.53	0.571455	127.64	0.821956	127.59	0.430549
			128.116	2.80248	127.64	0.501002	127.74	0.673221	127.69	0.547971
			128.216	2.70854	127.741	0.626253	127.84	0.728019	127.79	0.42272
			128.317	2.64592	127.841	0.493174	127.94	0.587112	127.9	0.516658
			128.417	2.75551	127.942	0.461861	128.04	0.688878	128	0.454033
			128.518	2.6694	128.042	0.438377	128.14	0.759331	128.1	0.665393
			128.618	2.7242	128.142	0.571455	128.24	0.696706	128.2	0.59494
			128.718	2.7242	128.243	0.547971	128.34	0.563627	128.3	0.59494
			128.819	2.83379	128.343	0.618424	128.44	1.01766	128.4	0.641909
			128.922	2.73203	128.444	0.524486	128.54	0.767159	128.5	0.704534
			129.023	2.6146	128.544	0.587112	128.64	0.774987	128.6	0.571455
			129.123	2.80248	128.645	0.524486	128.74	0.821956	128.71	0.532315
			129.224	2.76334	128.745	0.540143	128.84	0.759331	128.81	0.571455
			129.324	2.79465	128.845	0.367923	128.95	0.798472	128.91	0.540143
			129.425	2.85728	128.946	0.634081	129.05	0.782816	129.01	0.532315
			129.527	2.8651	129.046	0.555799	129.15	0.524486	129.11	0.501002
			129.628	2.73985	129.147	0.626253	129.25	0.696706	129.22	0.391408
			129.728	2.82596	129.251	0.555799	129.35	0.837613	129.32	0.501002
			129.83	2.9747	129.351	0.501002	129.45	0.774987	129.43	0.054797
			129.93	2.7242	129.452	0.469689	129.55	0.89241	129.53	0.524486
			130.031	2.59895	129.552	0.626253	129.65	0.853269	129.63	0.360095
			130.131	2.88076	129.655	0.493174	129.75	0.814128	129.73	0.320954
			130.232	2.94339	129.755	0.501002	129.85	0.8063	129.83	0.540143
			130.332	2.65374	129.858	0.641909	129.95	0.970691	129.93	0.38358
			130.433	2.65374	129.959	0.563627	130.05	0.657565	130.03	0.579284
			130.536	2.81814	130.059	0.555799	130.15	0.845441	130.13	0.375751
			130.637	2.82596	130.16	0.469689	130.25	0.728019	130.23	0.657565
			130.738	2.78682	130.26	0.587112	130.35	0.704534	130.33	0.516658
			130.838	2.8651	130.361	0.587112	130.46	0.798472	130.43	0.688878
			130.938	2.87293	130.462	0.446205	130.56	0.59494	130.54	0.665393
			131.039	2.67723	130.562	0.657565	130.66	0.814128	130.64	0.493174
			131.139	2.77117	130.662	0.610596	130.76	0.798472	130.74	0.587112
			131.24	2.7242	130.763	0.547971	130.86	0.829785	130.84	0.610596
			131.34	2.90425	130.863	0.587112	130.96	0.743675	130.94	0.728019
			131.442	2.76334	130.964	0.735847	131.06	0.853269	131.04	0.587112
			131.543	2.79465	131.064	0.59494	131.17	0.782816	131.14	0.571455
			131.644	2.78682	131.165	0.532315	131.27	0.782816	131.24	0.50883
			131.744	2.84162	131.265	0.461861	131.37	0.829785	131.34	0.516658
			131.845	2.81031	131.365	0.563627	131.47	0.790644	131.44	0.38358
			131.945	2.65374	131.47	0.587112	131.57	0.618424	131.55	0.516658
			132.046	2.98253	131.57	0.540143	131.67	0.59494	131.65	0.42272
			132.15	2.779	131.671	0.367923	131.77	0.618424	131.75	0.516658
			132.25	2.89642	131.774	0.72019	131.87	0.908066	131.85	0.704534
			132.351	2.82596	131.875	0.602768	131.97	0.837613	131.95	0.555799
			132.454	3.04515	131.975	0.250501	132.07	0.931551	132.05	-0.06263
			132.555	2.90425	132.076	0.571455	132.17	0.782816	132.15	0.446205
			132.661	2.77117	132.176	0.641909	132.27	0.563627	132.25	0.461861
			132.762	2.87293	132.277	0.399236	132.37	0.767159	132.35	0.375751
			132.863	2.73203	132.383	0.50883	132.47	0.751503	132.45	0.461861
			132.963	2.83379	132.491	0.477518	132.58	0.970691	132.55	0.352267
			133.065	2.81031	132.591	0.602768	132.68	0.837613	132.65	0.634081
			133.166	2.67723	132.692	0.563627	132.78	0.759331	132.75	0.391408
			133.266	2.88859	132.792	0.571455	132.88	0.821956	132.85	0.626253
			133.367	2.95121	132.892	0.446205	132.98	0.790644	132.95	0.68105
			133.468	2.82596	132.993	0.516658	133.08	0.814128	133.05	0.469689
			133.569	2.779	133.093	0.195704	133.18	0.837613	133.15	0.563627
			133.669	2.84945	133.194	0.469689	133.28	0.837613	133.25	0.579284
			133.77	3.04515	133.294	0.367923	133.38	0.688878	133.35	0.516658
			133.873	2.87293	133.395	0.602768	133.49	0.853269	133.46	0.579284
			133.974	3.05298	133.498	0.516658	133.59	0.735847	133.56	0.634081
			134.074	2.96687	133.599	0.571455	133.69	0.876754	133.66	0.563627
			134.175	2.77117	133.7	0.532315	133.79	0.939379	133.76	0.540143
			134.275	2.95121	133.803	0.641909	133.89	0.829785	133.86	0.563627
			134.375	2.9199	133.903	0.399236	133.99	0.8063	133.96	0.72019
			134.476	2.95904	134.007	0.688878	134.09	0.861097	134.06	0.532315
			134.576	2.84945	134.116	0.59494	134.19	0.759331	134.16	0.571455
			134.677	2.74768	134.217	0.477518	134.29	0.798472	134.26	0.751503
			134.777	2.92773	134.318	0.610596	134.39	0.89241	134.36	0.688878
			134.877	2.8651	134.418	0.626253	134.49	0.923722	134.46	0.688878
			134.978	2.81814	134.526	0.524486	134.59	0.782816	134.56	0.524486
			135.078	2.91207	134.626	0.626253	134.69	0.728019	134.66	0.696706
			135.179	2.90425	134.727	0.50883	134.79	0.89241	134.76	0.547971
			135.28	3.06081	134.829	0.571455	134.89	0.774987	134.86	0.540143
			135.381	2.87293	134.93	0.305298	135	0.845441	134.97	0.391408
			135.484	3.01384	135.031	0.414892	135.1	0.853269	135.07	0.634081
			135.584	3.05298	135.131	0.493174	135.2	0.861097	135.17	0.42272
			135.685	3.03733	135.232	0.485346	135.3	0.900238	135.27	0.524486
			135.785	3.06864	135.332	0.461861	135.4	0.774987	135.37	0.626253
			135.885	2.91207	135.433	0.532315	135.5	0.774987	135.47	0.461861
			135.986	3.02167	135.533	0.641909	135.6	0.853269	135.57	0.540143
			136.086	2.94339	135.633	0.547971	135.7	0.735847	135.67	0.602768
			136.187	3.00601	135.734	0.704534	135.8	0.735847	135.78	0.485346
			136.288	2.9747	135.834	0.399236	135.9	0.89241	135.88	0.751503
			136.391	2.95121	135.935	0.688878	136	0.955035	135.98	0.540143
			136.491	2.96687	136.035	0.516658	136.1	0.774987	136.08	0.587112
			136.592	2.99036	136.139	0.501002	136.2	0.728019	136.18	0.555799
			136.692	2.91207	136.24	0.563627	136.3	0.759331	136.28	0.59494
			136.792	2.98253	136.34	0.610596	136.4	0.829785	136.38	0.626253
			136.893	3.13126	136.441	0.579284	136.5	0.767159	136.48	0.399236
			136.993	2.95904	136.542	0.516658	136.6	1.01766	136.58	0.641909
			137.094	3.05298	136.642	0.540143	136.71	0.900238	136.68	0.579284
			137.194	2.94339	136.742	0.414892	136.81	0.751503	136.79	0.571455
			137.295	2.92773	136.843	0.532315	136.91	0.923722	136.89	0.657565
			137.396	3.17823	136.945	0.579284	137.01	0.821956	136.99	0.59494
			137.497	3.12343	137.046	0.68105	137.11	0.923722	137.09	0.273985
			137.598	3.12343	137.147	0.657565	137.21	0.829785	137.19	0.50883
			137.699	3.06864	137.247	0.563627	137.31	0.947207	137.29	0.649737
			137.8	2.98253	137.347	0.618424	137.41	0.861097	137.39	0.438377
			137.9	2.99818	137.448	0.336611	137.51	0.853269	137.49	0.540143
			138.001	3.09212	137.55	0.610596	137.61	0.751503	137.59	0.571455
			138.101	3.11561	137.656	0.50883	137.72	0.837613	137.69	0.571455
			138.201	3.12343	137.759	0.501002	137.82	0.89241	137.79	0.657565
			138.302	3.02167	137.86	0.634081	137.92	0.908066	137.89	0.774987
			138.402	3.00601	137.962	0.673221	138.02	1.02549	137.99	0.602768
			138.507	3.04515	138.064	0.626253	138.12	0.845441	138.1	0.657565
			138.61	3.09212	138.164	0.688878	138.22	0.751503	138.2	0.728019
			138.711	3.09212	138.264	0.579284	138.32	0.970691	138.3	0.688878
			138.811	3.03733	138.365	0.649737	138.42	0.735847	138.4	0.626253
			138.911	3.07646	138.465	0.524486	138.52	0.845441	138.5	0.641909
			139.012	2.99818	138.566	0.101766	138.62	0.868925	138.6	0.587112
			139.112	3.11561	138.666	0.59494	138.72	0.947207	138.71	0.626253
			139.213	3.13126	138.767	0.579284	138.82	0.814128	138.81	0.618424
			139.313	3.15475	138.867	0.516658	138.92	0.939379	138.91	0.626253
			139.421	3.18606	138.967	0.688878	139.02	0.962863	139.01	0.555799
			139.527	3.09212	139.068	0.587112	139.12	0.767159	139.11	0.728019
			139.627	3.20954	139.168	0.540143	139.22	0.798472	139.21	0.555799
			139.728	3.02167	139.269	0.626253	139.33	0.986348	139.31	0.547971
			139.828	3.12343	139.369	0.42272	139.43	0.782816	139.41	0.532315
			139.929	3.1704	139.47	0.195704	139.53	0.915894	139.51	0.579284
			140.029	3.13909	139.57	0.516658	139.63	0.798472	139.61	0.524486
			140.137	3.00601	139.67	0.563627	139.73	0.994176	139.71	0.501002
			140.237	3.06864	139.771	0.461861	139.83	0.923722	139.81	0.704534
			140.337	3.09995	139.871	0.461861	139.93	1.00983	139.91	0.547971
			140.438	3.20172	139.972	0.579284	140.03	0.798472	140.01	0.602768
			140.538	3.25651	140.072	0.673221	140.13	0.923722	140.11	0.68105
			140.639	3.13909	140.172	0.493174	140.23	0.829785	140.21	0.610596
			140.739	3.14692	140.273	0.579284	140.33	0.986348	140.31	0.555799
			140.839	3.2252	140.373	0.266157	140.43	0.712362	140.42	0.68105
			140.94	3.11561	140.474	0.610596	140.53	0.853269	140.52	0.516658
			141.04	3.11561	140.574	0.454033	140.63	1.04897	140.62	0.039141
			141.147	3.13126	140.675	0.547971	140.73	0.994176	140.72	0.547971
			141.248	3.07646	140.775	0.352267	140.83	1.02549	140.82	0.493174
			141.348	3.04515	140.875	0.579284	140.93	0.845441	140.92	0.790644
			141.452	3.08429	140.976	0.454033	141.03	0.861097	141.02	0.610596
			141.552	3.11561	141.076	0.563627	141.13	1.0568	141.12	0.571455
			141.653	3.15475	141.177	0.688878	141.24	0.821956	141.22	0.767159
			141.753	2.96687	141.277	0.501002	141.34	0.8063	141.32	0.626253
			141.854	3.25651	141.378	0.579284	141.44	0.853269	141.42	0.618424
			141.955	3.16257	141.478	0.571455	141.54	0.845441	141.52	0.602768
			142.055	3.25651	141.578	0.602768	141.64	0.798472	141.62	0.673221
			142.156	3.20954	141.679	0.59494	141.74	0.97852	141.73	0.516658
			142.256	3.26434	141.779	0.579284	141.84	0.923722	141.83	0.634081
			142.356	3.2252	141.88	0.626253	141.94	0.829785	141.93	0.649737
			142.457	3.20172	141.98	0.618424	142.04	1.002	142.03	0.602768
			142.557	2.95904	142.081	0.477518	142.14	0.962863	142.13	0.72019
			142.658	3.10778	142.181	0.031313	142.24	0.743675	142.23	0.547971
			142.758	3.09212	142.281	0.59494	142.34	0.955035	142.33	0.618424
			142.859	3.24086	142.382	0.571455	142.44	0.814128	142.43	0.59494
			142.959	3.12343	142.482	0.626253	142.54	0.986348	142.53	0.587112
			143.059	3.26434	142.583	0.626253	142.64	0.884582	142.63	0.563627
			143.16	3.15475	142.687	0.602768	142.74	0.97852	142.73	0.50883
			143.266	3.1704	142.79	0.602768	142.84	0.884582	142.83	0.610596
			143.367	3.14692	142.891	0.571455	142.94	0.89241	142.93	0.555799
			143.467	3.2252	142.991	0.728019	143.04	0.915894	143.03	0.610596
			143.568	3.27217	143.092	0.563627	143.14	0.821956	143.13	0.563627
			143.669	3.12343	143.192	0.547971	143.24	1.12725	143.23	0.563627
			143.771	3.29565	143.293	0.547971	143.34	0.900238	143.33	0.532315
			143.871	3.23303	143.393	0.485346	143.44	0.970691	143.43	0.814128
			143.972	3.24869	143.493	0.602768	143.54	0.931551	143.54	0.814128
			144.073	3.24869	143.597	0.532315	143.65	0.915894	143.64	0.571455
			144.174	3.19389	143.697	0.555799	143.75	0.915894	143.74	0.602768
			144.274	3.38176	143.798	0.59494	143.85	0.955035	143.84	0.704534
			144.374	3.24086	143.898	0.399236	143.95	0.360095	143.94	0.618424
			144.475	3.21737	143.999	0.516658	144.05	0.774987	144.04	0.837613
			144.575	3.38176	144.099	0.485346	144.15	1.01766	144.14	0.743675
			144.676	3.17823	144.199	0.688878	144.25	0.955035	144.24	0.610596
			144.776	3.31914	144.304	0.72019	144.35	0.947207	144.34	0.579284
			144.876	3.31914	144.405	0.602768	144.45	0.900238	144.44	0.634081
			144.977	3.24869	144.505	0.547971	144.56	0.876754	144.54	0.587112
			145.077	3.21737	144.607	0.587112	144.66	0.908066	144.65	0.712362
			145.181	3.23303	144.708	0.59494	144.76	0.962863	144.75	0.821956
			145.288	3.40525	144.809	0.555799	144.86	0.939379	144.85	0.89241
			145.389	3.34262	144.909	0.477518	144.97	0.97852	144.95	0.641909
			145.489	3.2252	145.01	0.72019	145.07	0.876754	145.05	0.50883
			145.59	3.16257	145.12	0.430549	145.17	0.97852	145.15	0.59494
			145.691	3.37393	145.228	0.673221	145.27	0.853269	145.25	0.571455
			145.791	3.30348	145.328	0.555799	145.37	0.908066	145.35	0.38358
			145.891	3.42873	145.428	0.516658	145.47	1.07246	145.45	0.712362
			145.992	3.35828	145.529	0.618424	145.57	0.884582	145.55	0.59494
			146.092	3.32697	145.629	0.50883	145.67	0.845441	145.65	0.461861
			146.193	3.21737	145.73	0.501002	145.77	0.915894	145.75	0.610596
			146.293	3.23303	145.83	0.563627	145.87	0.970691	145.85	0.540143
			146.393	3.31914	145.93	0.657565	145.98	0.970691	145.96	0.540143
			146.494	3.37393	146.031	0.634081	146.08	0.845441	146.06	0.665393
			146.594	3.46005	146.131	0.610596	146.18	0.884582	146.16	0.516658
			146.695	3.25651	146.232	0.532315	146.28	0.962863	146.26	0.516658
			146.801	3.23303	146.332	0.634081	146.38	1.13508	146.36	0.610596
			146.902	3.37393	146.433	0.469689	146.48	0.962863	146.46	0.673221
			147.002	3.34262	146.533	0.626253	146.58	0.994176	146.57	0.555799
			147.103	3.40525	146.633	0.555799	146.68	0.97852	146.67	0.626253
			147.203	3.29565	146.734	0.501002	146.78	0.853269	146.77	0.72019
			147.304	3.39742	146.834	0.430549	146.89	0.8063	146.87	0.540143
			147.406	3.43656	146.935	0.587112	146.99	0.876754	146.97	0.688878
			147.507	3.28	147.035	0.469689	147.09	0.89241	147.07	0.469689
			147.609	3.19389	147.136	0.493174	147.19	1.002	147.17	0.602768
			147.709	3.34262	147.236	0.352267	147.29	1.00983	147.27	0.618424
			147.809	3.48353	147.336	0.493174	147.39	0.939379	147.37	0.579284
			147.91	3.31131	147.437	0.540143	147.49	0.89241	147.47	0.602768
			148.01	3.43656	147.537	0.540143	147.59	1.03332	147.58	0.50883
			148.111	3.4209	147.638	0.563627	147.69	0.861097	147.68	0.571455
			148.213	3.29565	147.742	0.407064	147.79	1.08811	147.78	0.610596
			148.314	3.30348	147.842	0.602768	147.89	0.994176	147.88	0.72019
			148.421	3.51484	147.943	0.430549	147.99	0.962863	147.98	0.743675
			148.522	3.35828	148.043	0.399236	148.09	1.08811	148.08	0.626253
			148.632	3.23303	148.144	0.634081	148.19	0.97852	148.18	0.649737
			148.733	3.38176	148.244	0.657565	148.29	0.97852	148.28	0.524486
			148.833	3.43656	148.344	0.735847	148.39	0.994176	148.38	0.50883
			148.934	3.35045	148.445	0.618424	148.5	0.994176	148.48	0.649737
			149.034	3.28	148.545	0.485346	148.6	0.931551	148.58	0.587112
			149.134	3.40525	148.654	0.563627	148.7	1.09594	148.68	0.657565
			149.235	3.30348	148.756	0.728019	148.81	0.884582	148.78	0.712362
			149.336	3.35828	148.858	0.696706	148.91	0.845441	148.88	0.696706
			149.436	3.4757	148.958	0.634081	149.01	0.986348	148.98	0.602768
			149.537	3.49136	149.059	0.610596	149.11	1.002	149.09	0.790644
			149.637	3.46005	149.159	0.696706	149.21	0.868925	149.19	0.469689
			149.738	3.54616	149.263	0.673221	149.31	1.0568	149.29	0.649737
			149.838	3.4209	149.364	0.634081	149.42	1.04897	149.39	0.673221
			149.938	3.28	149.465	0.704534	149.52	0.853269	149.49	0.68105
			150.042	3.34262	149.566	0.540143	149.62	0.884582	149.59	0.626253
			150.142	3.50701	149.667	0.547971	149.72	0.782816	149.69	0.759331
			150.247	3.31131	149.767	0.626253	149.82	0.986348	149.79	0.618424
			150.347	3.20172	149.868	0.610596	149.93	0.986348	149.89	0.454033
			150.447	3.44439	149.968	0.555799	150.03	0.970691	150	0.501002
			150.549	3.5305	150.069	0.540143	150.13	1.08811	150.1	0.587112
			150.65	3.44439	150.169	0.618424	150.23	1.08029	150.2	0.688878
			150.751	3.37393	150.269	0.305298	150.33	1.12725	150.3	0.767159
			150.852	3.38176	150.37	0.485346	150.44	0.955035	150.4	0.774987
			150.952	3.3348	150.47	0.563627	150.54	0.994176	150.5	0.587112
			151.052	3.49919	150.571	0.649737	150.64	0.923722	150.6	0.587112
			151.153	3.4209	150.671	0.59494	150.74	0.986348	150.7	0.696706
			151.253	3.5305	150.772	0.626253	150.84	0.89241	150.8	0.587112
			151.354	3.43656	150.872	0.547971	150.94	0.774987	150.9	0.657565
			151.455	3.45222	150.972	0.469689	151.04	1.09594	151	0.688878
			151.555	3.4209	151.073	0.59494	151.14	1.08029	151.1	0.454033
			151.662	3.39742	151.173	0.602768	151.24	1.02549	151.2	0.571455
			151.762	3.46787	151.274	0.532315	151.34	0.97852	151.3	0.587112
			151.863	3.49919	151.374	0.610596	151.44	1.02549	151.4	0.587112
			151.963	3.42873	151.474	0.610596	151.54	1.01766	151.5	0.704534
			152.064	3.56181	151.575	0.524486	151.64	0.931551	151.61	0.665393
			152.164	3.51484	151.675	0.618424	151.74	0.955035	151.71	0.970691
			152.264	3.29565	151.777	0.602768	151.85	1.08811	151.81	0.634081
			152.365	3.61661	151.877	0.477518	151.95	1.22119	151.91	0.540143
			152.466	3.46005	151.978	0.665393	152.05	0.986348	152.01	0.618424
			152.566	3.44439	152.078	0.634081	152.15	1.15857	152.11	0.657565
			152.667	3.5305	152.179	0.602768	152.25	0.970691	152.21	0.665393
			152.767	3.61661	152.28	0.540143	152.35	0.923722	152.32	0.68105
			152.869	3.38959	152.381	0.657565	152.45	1.09594	152.42	0.8063
			152.971	3.61661	152.481	0.728019	152.55	1.18988	152.52	0.673221
			153.071	3.46005	152.582	0.634081	152.65	0.994176	152.62	0.735847
			153.171	3.65575	152.682	0.657565	152.75	1.06463	152.72	0.641909
			153.272	3.63226	152.782	0.438377	152.85	1.13508	152.82	0.547971
			153.373	3.46005	152.883	0.547971	152.95	0.970691	152.92	0.634081
			153.476	3.56964	152.983	0.704534	153.05	1.08029	153.02	0.563627
			153.576	3.51484	153.084	0.50883	153.15	0.923722	153.12	0.571455
			153.677	3.48353	153.184	0.454033	153.26	1.08029	153.22	0.657565
			153.778	3.49136	153.288	0.555799	153.36	0.931551	153.32	0.712362
			153.878	3.4209	153.395	0.555799	153.46	0.939379	153.42	0.868925
			153.979	3.45222	153.497	0.501002	153.56	0.986348	153.52	0.798472
			154.079	3.46787	153.598	0.610596	153.66	1.09594	153.62	0.649737
			154.179	3.38176	153.699	0.461861	153.76	0.908066	153.72	0.320954
			154.28	3.54616	153.8	0.477518	153.86	1.03332	153.82	0.501002
			154.38	3.57747	153.908	0.634081	153.96	1.1664	153.93	0.688878
			154.481	3.32697	154.011	0.501002	154.06	1.02549	154.03	0.665393
			154.581	3.5853	154.118	0.50883	154.16	1.002	154.13	0.767159
			154.682	3.5853	154.222	0.516658	154.26	1.18205	154.23	0.782816
			154.782	3.56181	154.324	0.602768	154.36	0.735847	154.33	0.391408
			154.886	3.44439	154.426	0.665393	154.46	0.915894	154.43	0.618424
			154.986	3.55398	154.527	0.641909	154.56	0.994176	154.53	0.696706
			155.086	3.50701	154.627	0.532315	154.66	1.01766	154.63	0.563627
			155.189	3.41308	154.728	0.641909	154.77	0.900238	154.74	0.782816
			155.289	3.49919	154.828	0.665393	154.87	1.04897	154.84	0.579284
			155.389	3.54616	154.932	0.461861	154.97	1.07246	154.94	0.657565
			155.49	3.54616	155.032	0.712362	155.07	0.994176	155.04	0.657565
			155.59	3.57747	155.132	0.563627	155.17	1.11943	155.14	0.649737
			155.691	3.74186	155.233	0.461861	155.27	1.09594	155.24	0.571455
			155.792	3.5853	155.336	0.59494	155.37	1.03332	155.34	0.571455
			155.893	3.64792	155.441	0.540143	155.47	0.970691	155.44	0.8063
			155.993	3.56964	155.541	0.728019	155.57	1.14291	155.54	0.555799
			156.094	3.17823	155.641	0.516658	155.67	1.00983	155.64	0.743675
			156.194	3.49919	155.742	0.579284	155.77	1.09594	155.74	0.829785
			156.295	3.49136	155.842	0.547971	155.87	1.08029	155.84	0.837613
			156.395	3.52267	155.943	0.501002	155.97	1.08029	155.94	0.759331
			156.495	3.71837	156.046	0.571455	156.07	1.04897	156.04	0.712362
			156.596	3.59312	156.147	0.516658	156.17	0.446205	156.14	0.68105
			156.696	3.54616	156.247	0.696706	156.27	1.08029	156.24	0.735847
			156.797	3.57747	156.347	0.712362	156.38	1.0568	156.34	0.602768
			156.897	3.8358	156.448	0.571455	156.48	1.18205	156.44	0.743675
			156.998	3.67923	156.548	0.469689	156.58	0.939379	156.54	0.68105
			157.098	3.67141	156.649	0.540143	156.68	1.31513	156.64	0.649737
			157.198	3.7262	156.749	0.68105	156.78	0.986348	156.74	0.931551
			157.299	3.5853	156.85	0.399236	156.88	1.15074	156.84	0.649737
			157.399	3.54616	156.95	0.641909	156.98	0.955035	156.94	0.728019
			157.5	3.62444	157.05	0.563627	157.09	0.89241	157.05	0.8063
			157.6	3.55398	157.151	0.524486	157.19	1.10377	157.15	0.626253
			157.706	3.60095	157.251	0.477518	157.29	1.04114	157.25	0.837613
			157.807	3.51484	157.352	0.618424	157.39	1.002	157.35	0.72019
			157.908	3.61661	157.452	0.563627	157.49	1.10377	157.45	0.587112
			158.009	3.68706	157.553	0.688878	157.59	1.0568	157.55	0.563627
			158.112	3.70272	157.653	0.524486	157.69	0.931551	157.65	0.555799
			158.212	3.66358	157.755	0.547971	157.79	1.14291	157.75	0.696706
			158.314	3.62444	157.856	0.579284	157.89	1.1116	157.85	0.649737
			158.414	3.61661	157.961	0.563627	157.99	1.08811	157.95	0.728019
			158.516	3.56181	158.062	0.68105	158.09	1.01766	158.05	0.649737
			158.617	3.60095	158.162	0.657565	158.19	1.002	158.15	0.08611
			158.719	3.64792	158.262	0.571455	158.29	1.1116	158.25	0.571455
			158.819	3.67141	158.363	0.547971	158.39	1.002	158.35	0.8063
			158.919	3.81231	158.47	0.704534	158.49	0.955035	158.45	0.798472
			159.02	3.62444	158.571	0.563627	158.6	1.0568	158.55	0.626253
			159.12	3.82014	158.671	0.610596	158.7	1.22119	158.65	0.782816
			159.221	3.66358	158.771	0.555799	158.8	0.947207	158.75	0.618424
			159.321	3.67141	158.872	0.555799	158.9	1.03332	158.85	0.649737
			159.421	3.71837	158.972	0.665393	159	1.06463	158.95	0.688878
			159.522	3.62444	159.073	0.438377	159.1	1.11943	159.05	0.68105
			159.622	3.76534	159.173	0.59494	159.2	0.97852	159.15	0.798472
			159.723	3.69489	159.28	0.673221	159.3	0.524486	159.26	0.563627
			159.823	3.84362	159.383	0.477518	159.4	1.07246	159.36	0.782816
			159.924	3.75752	159.491	0.68105	159.5	0.97852	159.46	0.767159
			160.024	3.781	159.594	0.571455	159.6	1.08029	159.56	0.665393
			160.124	3.82797	159.699	0.555799	159.71	1.06463	159.66	0.493174
			160.225	3.70272	159.801	0.641909	159.81	1.14291	159.76	0.602768
			160.325	3.5853	159.902	0.414892	159.91	1.002	159.86	0.657565
			160.436	3.81231	160.002	0.50883	160.01	1.1116	159.96	0.68105
			160.539	3.45222	160.103	0.438377	160.11	1.1664	160.06	0.649737
			160.64	3.7262	160.204	0.50883	160.21	1.21336	160.17	0.743675
			160.742	3.8358	160.304	0.602768	160.31	1.14291	160.27	0.696706
			160.846	3.68706	160.405	0.117422	160.41	1.14291	160.37	0.649737
			160.947	3.90625	160.505	0.649737	160.51	1.13508	160.47	0.688878
			161.048	3.69489	160.605	0.618424	160.61	1.15074	160.57	0.657565
			161.148	3.69489	160.706	0.587112	160.71	1.1664	160.67	0.665393
			161.249	3.77317	160.809	0.602768	160.81	1.04114	160.77	0.532315
			161.353	3.60095	160.91	0.743675	160.92	0.853269	160.87	0.743675
			161.453	3.73403	161.01	0.532315	161.02	1.11943	160.97	0.829785
			161.554	3.74969	161.111	0.571455	161.12	1.27599	161.07	0.782816
			161.654	3.70272	161.211	0.641909	161.23	1.1664	161.17	0.759331
			161.754	3.8358	161.312	0.618424	161.33	1.17422	161.27	0.728019
			161.855	3.68706	161.412	0.524486	161.43	1.1116	161.37	0.72019
			161.955	3.73403	161.512	0.618424	161.53	1.07246	161.47	0.72019
			162.056	3.71055	161.613	0.618424	161.63	1.07246	161.57	0.782816
			162.156	3.85928	161.714	0.454033	161.73	1.07246	161.68	0.743675
			162.257	3.93756	161.814	0.532315	161.83	1.07246	161.78	0.89241
			162.357	3.53833	161.918	0.579284	161.93	1.13508	161.88	0.688878
			162.458	3.82014	162.018	0.579284	162.04	1.12725	161.98	0.837613
			162.558	3.781	162.119	0.571455	162.14	1.1664	162.08	0.641909
			162.659	3.64009	162.219	0.477518	162.24	1.06463	162.18	0.618424
			162.759	3.81231	162.32	0.618424	162.34	1.07246	162.28	0.649737
			162.86	3.781	162.426	0.477518	162.44	1.14291	162.38	0.821956
			162.966	3.81231	162.527	0.59494	162.54	1.27599	162.48	0.657565
			163.066	3.78883	162.627	0.078282	162.64	1.15857	162.58	0.767159
			163.167	3.85928	162.727	0.688878	162.74	1.14291	162.68	0.728019
			163.267	3.73403	162.828	0.461861	162.84	1.19771	162.78	0.751503
			163.367	3.81231	162.928	0.532315	162.94	1.2525	162.88	0.728019
			163.468	3.71055	163.029	0.728019	163.04	1.09594	162.98	0.798472
			163.568	3.85928	163.129	0.485346	163.14	1.0568	163.08	0.649737
			163.669	3.7262	163.23	0.571455	163.25	1.15857	163.18	0.876754
			163.769	3.74969	163.33	0.618424	163.35	1.04114	163.28	0.72019
			163.87	3.80448	163.43	0.587112	163.45	1.23685	163.38	0.72019
			163.97	3.84362	163.531	0.743675	163.55	1.02549	163.49	0.774987
			164.07	3.7262	163.631	0.477518	163.65	1.08029	163.59	0.821956
			164.171	3.53833	163.732	0.501002	163.75	1.17422	163.69	0.829785
			164.271	3.85145	163.832	0.610596	163.85	1.00983	163.79	0.908066
			164.372	3.81231	163.933	0.602768	163.95	1.12725	163.89	0.861097
			164.472	3.86711	164.034	0.540143	164.05	1.12725	163.99	0.915894
			164.574	3.82014	164.134	0.180048	164.15	1.08811	164.09	0.751503
			164.675	3.68706	164.234	0.516658	164.25	1.1116	164.19	0.774987
			164.776	3.80448	164.335	0.712362	164.35	1.19771	164.29	0.735847
			164.878	3.82014	164.435	0.579284	164.46	0.915894	164.39	0.845441
			164.978	3.70272	164.536	0.634081	164.56	1.08811	164.49	0.931551
			165.078	3.85145	164.636	0.501002	164.66	1.0568	164.59	0.743675
			165.179	3.88277	164.737	0.501002	164.76	0.97852	164.69	0.876754
			165.279	3.88277	164.837	0.555799	164.86	1.1116	164.79	0.774987
			165.38	3.75752	164.937	0.602768	164.96	1.10377	164.89	0.649737
			165.48	3.71055	165.038	0.728019	165.06	1.11943	164.99	0.861097
			165.581	3.78883	165.141	0.704534	165.17	1.12725	165.09	0.759331
			165.681	3.87494	165.242	0.579284	165.27	1.2525	165.19	0.837613
			165.781	3.81231	165.342	0.626253	165.37	1.18988	165.29	0.908066
			165.882	3.75752	165.443	0.587112	165.48	1.11943	165.39	0.735847
			165.982	3.86711	165.544	0.59494	165.58	1.21336	165.49	0.908066
			166.083	4.02367	165.644	0.728019	165.69	1.29947	165.59	0.8063
			166.186	3.84362	165.748	0.501002	165.79	1.13508	165.69	0.712362
			166.287	3.85928	165.848	0.501002	165.89	1.02549	165.8	0.156563
			166.387	3.92191	165.949	0.704534	165.99	1.24468	165.9	0.767159
			166.487	3.86711	166.049	0.626253	166.09	1.02549	166	0.712362
			166.588	3.73403	166.149	0.704534	166.19	1.3073	166.1	0.868925
			166.688	3.81231	166.25	0.649737	166.29	1.23685	166.2	0.751503
			166.789	3.93756	166.35	0.485346	166.39	1.02549	166.3	0.602768
			166.889	3.95322	166.451	0.704534	166.49	1.28382	166.4	0.939379
			166.99	3.93756	166.552	0.587112	166.59	1.37776	166.5	0.728019
			167.09	3.84362	166.653	0.555799	166.69	1.22902	166.6	0.759331
			167.19	3.91408	166.754	0.59494	166.8	1.24468	166.7	0.868925
			167.291	3.89059	166.854	0.704534	166.9	1.12725	166.8	0.986348
			167.394	3.64009	166.955	0.516658	167	1.2525	166.9	0.712362
			167.498	3.75752	167.055	0.861097	167.1	1.23685	167	0.767159
			167.6	3.91408	167.159	0.68105	167.2	1.11943	167.1	0.626253
			167.7	4.09413	167.26	0.626253	167.3	1.27599	167.2	0.8063
			167.801	3.92191	167.361	0.665393	167.4	1.15074	167.3	0.868925
			167.901	3.89059	167.461	0.8063	167.5	1.22902	167.41	0.994176
			168.001	3.96888	167.562	0.68105	167.6	1.17422	167.51	0.845441
			168.102	3.89059	167.662	0.657565	167.71	1.19771	167.61	0.845441
			168.202	3.79666	167.769	0.493174	167.81	1.18205	167.71	0.602768
			168.303	3.93756	167.87	0.634081	167.91	1.3621	167.81	0.735847
			168.403	3.94539	167.97	0.696706	168.01	1.14291	167.91	0.97852
			168.506	3.93756	168.071	0.634081	168.11	1.23685	168.01	0.673221
			168.613	3.8358	168.171	0.696706	168.21	1.19771	168.11	0.845441
			168.714	3.82797	168.271	0.579284	168.31	1.13508	168.21	0.798472
			168.814	3.89059	168.372	0.665393	168.41	1.24468	168.31	0.790644
			168.915	3.92191	168.472	0.704534	168.51	1.14291	168.41	0.712362
			169.015	3.93756	168.573	0.602768	168.61	1.12725	168.51	0.829785
			169.116	4.0863	168.673	0.469689	168.71	1.23685	168.61	0.814128
			169.218	4.03933	168.774	0.665393	168.81	0.986348	168.71	0.900238
			169.323	4.04716	168.874	0.579284	168.91	1.22902	168.81	0.712362
			169.423	3.85928	168.974	0.72019	169.01	0.884582	168.91	0.704534
			169.523	3.89842	169.075	0.477518	169.11	1.18205	169.01	0.72019
			169.624	3.87494	169.175	0.587112	169.21	1.18205	169.11	0.876754
			169.724	3.89059	169.276	0.493174	169.31	1.11943	169.21	0.735847
			169.825	3.82014	169.376	0.547971	169.41	1.15857	169.31	0.884582
			169.925	3.93756	169.477	0.587112	169.51	1.04114	169.41	0.751503
			170.026	3.92973	169.577	0.782816	169.61	1.19771	169.52	0.587112
			170.126	3.86711	169.679	0.501002	169.71	1.2525	169.62	0.829785
			170.226	3.92973	169.78	0.493174	169.81	1.3621	169.72	0.89241
			170.327	3.99236	169.88	0.50883	169.92	1.13508	169.82	0.845441
			170.427	3.96888	169.981	0.712362	170.02	1.29165	169.92	1.00983
			170.528	3.99236	170.081	0.547971	170.12	1.18205	170.02	0.814128
			170.628	3.89059	170.181	0.50883	170.22	1.28382	170.12	0.759331
			170.728	3.71837	170.282	0.563627	170.32	1.22902	170.22	0.728019
			170.829	3.91408	170.382	0.626253	170.42	1.23685	170.32	0.782816
			170.929	3.90625	170.484	0.712362	170.52	0.923722	170.42	0.360095
			171.03	4.04716	170.584	0.68105	170.62	1.18205	170.52	0.821956
			171.13	3.92973	170.685	0.493174	170.72	1.28382	170.62	0.649737
			171.233	4.02367	170.785	0.743675	170.82	1.29165	170.72	0.908066
			171.334	3.98453	170.886	0.587112	170.92	1.29947	170.83	0.900238
			171.435	4.0315	170.986	0.602768	171.02	1.23685	170.94	0.751503
			171.536	3.94539	171.086	0.673221	171.12	1.22902	171.04	0.97852
			171.636	4.07847	171.187	0.665393	171.22	1.26033	171.14	0.821956
			171.736	4.00019	171.287	0.634081	171.32	1.28382	171.24	0.790644
			171.837	3.92191	171.388	0.665393	171.42	1.21336	171.34	0.837613
			171.937	3.98453	171.488	0.759331	171.52	1.22119	171.44	0.837613
			172.038	4.07064	171.589	0.626253	171.62	1.32296	171.54	0.845441
			172.138	3.60878	171.691	0.501002	171.72	1.38558	171.64	0.900238
			172.239	3.92973	171.793	0.665393	171.82	1.15074	171.74	0.767159
			172.34	3.91408	171.893	0.735847	171.92	1.20554	171.84	0.845441
			172.441	4.06281	171.993	0.751503	172.02	1.31513	171.94	0.876754
			172.542	4.05499	172.094	0.579284	172.13	1.22902	172.04	0.986348
			172.643	3.93756	172.195	0.688878	172.23	1.31513	172.14	0.782816
			172.744	4.01584	172.295	0.587112	172.33	1.15074	172.24	0.821956
			172.844	3.99236	172.396	0.336611	172.43	1.29165	172.34	0.759331
			172.948	3.96105	172.497	0.751503	172.53	1.4169	172.44	0.735847
			173.048	3.98453	172.598	0.532315	172.63	1.28382	172.55	0.798472
			173.149	4.14109	172.699	0.547971	172.73	1.1664	172.66	0.900238
			173.249	3.96888	172.8	0.665393	172.83	1.22119	172.76	0.853269
			173.35	4.02367	172.9	0.72019	172.93	1.26816	172.86	0.814128
			173.45	4.09413	173.005	0.626253	173.03	1.22902	172.96	0.853269
			173.55	4.04716	173.107	0.641909	173.13	1.33079	173.06	0.853269
			173.651	3.93756	173.208	0.798472	173.23	1.2525	173.17	0.939379
			173.751	4.0315	173.308	0.759331	173.33	1.06463	173.27	0.923722
			173.852	4.0315	173.409	0.59494	173.43	1.22902	173.37	0.829785
			173.952	4.04716	173.51	0.618424	173.53	1.34644	173.47	0.861097
			174.052	3.95322	173.61	0.641909	173.63	1.19771	173.57	0.986348
			174.153	4.12544	173.711	0.555799	173.73	1.26033	173.68	0.751503
			174.253	3.98453	173.811	0.602768	173.83	1.17422	173.78	0.626253
			174.354	4.03933	173.911	0.587112	173.94	1.33079	173.88	0.853269
			174.454	4.07064	174.012	0.657565	174.04	1.4169	173.98	0.641909
			174.556	3.9767	174.113	0.477518	174.14	1.40907	174.08	0.751503
			174.658	4.06281	174.213	0.72019	174.24	1.31513	174.18	0.876754
			174.759	4.10978	174.314	0.8063	174.34	1.34644	174.28	0.751503
			174.86	3.90625	174.414	0.688878	174.44	1.31513	174.38	0.853269
			174.96	3.98453	174.515	0.8063	174.54	1.01766	174.48	0.876754
			175.06	4.09413	174.615	0.618424	174.64	1.32296	174.58	0.923722
			175.161	4.0315	174.717	0.688878	174.74	1.33079	174.68	0.955035
			175.261	4.11761	174.817	0.649737	174.84	1.27599	174.78	0.868925
			175.362	3.76534	174.918	0.68105	174.94	1.15074	174.88	0.790644
			175.463	4.00019	175.019	0.68105	175.04	1.26816	174.98	0.853269
			175.563	4.10978	175.119	0.673221	175.14	1.28382	175.08	0.821956
			175.664	4.16458	175.219	0.626253	175.24	1.33079	175.18	0.853269
			175.764	4.10978	175.32	0.767159	175.34	1.26033	175.28	0.751503
			175.867	4.09413	175.42	0.516658	175.44	1.33079	175.38	1.02549
			175.967	4.07847	175.521	0.587112	175.55	1.26033	175.48	0.939379
			176.068	4.03933	175.622	0.587112	175.65	1.38558	175.58	0.947207
			176.171	3.99236	175.722	0.555799	175.75	1.28382	175.68	1.002
			176.272	4.00019	175.823	0.501002	175.85	1.35427	175.78	0.814128
			176.372	4.06281	175.923	0.524486	175.95	1.2525	175.88	0.798472
			176.475	3.89059	176.023	0.704534	176.05	1.22902	175.98	0.89241
			176.576	4.04716	176.124	0.728019	176.15	1.22902	176.09	0.853269
			176.676	4.10978	176.226	0.626253	176.25	1.3621	176.19	0.876754
			176.781	4.10978	176.327	0.501002	176.35	1.31513	176.29	0.814128
			176.888	3.76534	176.428	0.532315	176.45	1.2525	176.39	0.89241
			176.989	4.02367	176.529	0.571455	176.55	1.12725	176.49	0.876754
			177.089	4.05499	176.63	0.688878	176.65	1.23685	176.59	0.837613
			177.189	3.96888	176.73	0.555799	176.75	1.22902	176.69	0.829785
			177.29	4.05499	176.831	0.563627	176.85	1.40907	176.79	0.829785
			177.39	4.2272	176.931	0.516658	176.95	1.23685	176.89	0.868925
			177.491	4.04716	177.035	0.59494	177.05	1.34644	176.99	0.915894
			177.591	4.05499	177.135	0.751503	177.15	1.29165	177.1	0.931551
			177.692	4.0863	177.235	0.610596	177.25	1.31513	177.2	0.728019
			177.793	4.0315	177.336	0.524486	177.35	1.44038	177.3	0.829785
			177.893	4.06281	177.436	0.673221	177.45	1.35427	177.4	0.665393
			177.993	4.14892	177.537	0.68105	177.56	1.35427	177.5	0.837613
			178.094	4.12544	177.642	0.696706	177.66	1.29947	177.6	0.884582
			178.194	4.05499	177.744	0.735847	177.76	1.42472	177.7	1.10377
			178.295	4.17241	177.845	0.602768	177.86	1.38558	177.8	0.547971
			178.395	3.59312	177.945	0.59494	177.96	1.40907	177.9	0.814128
			178.496	4.13327	178.046	0.493174	178.06	1.43255	178	0.837613
			178.596	4.14892	178.146	0.563627	178.16	1.32296	178.1	1.00983
			178.696	4.20372	178.247	0.649737	178.26	1.27599	178.2	0.861097
			178.797	4.28983	178.347	0.657565	178.36	1.24468	178.3	0.759331
			178.897	4.02367	178.448	0.641909	178.46	1.24468	178.41	0.868925
			178.998	4.10978	178.548	0.665393	178.57	1.3073	178.51	0.759331
			179.098	4.18023	178.651	0.728019	178.67	1.28382	178.62	0.8063
			179.199	4.0863	178.752	0.602768	178.77	1.2525	178.72	0.970691
			179.299	4.15675	178.852	0.751503	178.87	1.26033	178.82	0.947207
			179.399	4.18023	178.96	0.68105	178.97	1.22119	178.92	0.97852
			179.5	4.18023	179.062	0.774987	179.07	1.26033	179.02	1.01766
			179.6	4.07064	179.163	0.665393	179.17	0.8063	179.12	0.884582
			179.701	4.10195	179.264	0.602768	179.27	1.44821	179.22	0.751503
			179.801	4.17241	179.364	0.59494	179.37	1.48735	179.32	0.955035
			179.901	4.16458	179.465	0.610596	179.47	1.54998	179.42	0.845441
			180.002	4.2272	179.565	0.602768	179.57	1.44821	179.52	1.08811
			180.102	4.00019	179.666	0.587112	179.67	1.44821	179.62	0.962863
			180.203	4.26635	179.766	0.563627	179.77	1.31513	179.72	0.868925
			180.303	4.2272	179.867	0.563627	179.87	1.35427	179.82	0.454033
			180.404	3.73403	179.967	0.555799	179.97	1.32296	179.92	0.743675
			180.504	4.23503	180.067	0.743675	180.07	1.1664	180.02	0.861097
			180.604	4.10978	180.168	0.501002	180.17	1.46386	180.12	1.002
			180.705	4.07064	180.269	0.798472	180.27	1.29165	180.22	0.931551
			180.805	4.17241	180.369	0.688878	180.37	1.40907	180.32	1.00983
			180.906	4.04716	180.474	0.704534	180.47	1.3621	180.42	0.908066
			181.006	4.04716	180.576	0.571455	180.57	1.36993	180.52	0.798472
			181.107	4.10978	180.677	0.571455	180.67	1.28382	180.62	0.774987
			181.207	4.18023	180.777	0.399236	180.77	1.33862	180.73	0.89241
			181.307	3.74969	180.878	0.618424	180.88	1.12725	180.83	0.970691
			181.408	4.25069	180.978	0.626253	180.98	1.26816	180.93	0.915894
			181.508	4.12544	181.079	0.610596	181.08	1.44821	181.03	0.868925
			181.609	4.26635	181.179	0.602768	181.18	1.2525	181.13	0.790644
			181.709	4.07064	181.279	0.485346	181.28	1.40124	181.23	0.931551
			181.81	4.14109	181.38	0.587112	181.38	1.39341	181.33	0.876754
			181.91	4.12544	181.48	0.610596	181.48	1.46386	181.43	1.01766
			182.01	4.03933	181.581	0.352267	181.58	1.2525	181.54	0.798472
			182.111	4.11761	181.684	0.774987	181.68	1.54215	181.64	0.89241
			182.211	4.28983	181.785	0.790644	181.79	1.27599	181.74	1.08811
			182.312	4.3368	181.885	0.673221	181.89	1.50301	181.84	0.931551
			182.412	4.18806	181.986	0.696706	181.99	1.36993	181.94	0.814128
			182.512	4.2272	182.087	0.68105	182.09	1.23685	182.04	0.821956
			182.613	4.14109	182.189	0.461861	182.19	1.32296	182.14	0.970691
			182.713	4.13327	182.29	0.782816	182.29	1.33862	182.24	0.947207
			182.814	4.07064	182.39	0.649737	182.39	1.22119	182.34	1.01766
			182.914	4.14109	182.491	0.587112	182.49	1.47169	182.44	0.955035
			183.015	4.17241	182.591	0.704534	182.59	1.31513	182.54	0.782816
			183.115	4.21938	182.692	0.634081	182.69	1.49518	182.64	0.853269
			183.215	4.12544	182.792	0.673221	182.79	1.40907	182.75	0.908066
			183.316	4.3368	182.892	0.610596	182.89	1.3073	182.85	0.923722
			183.416	4.26635	182.993	0.587112	182.99	1.40907	182.95	0.915894
			183.517	4.18806	183.093	0.688878	183.09	1.34644	183.05	0.759331
			183.617	4.32114	183.201	0.743675	183.19	1.38558	183.15	0.947207
			183.718	4.25069	183.302	0.743675	183.29	1.37776	183.25	0.986348
			183.818	4.25069	183.404	0.673221	183.39	1.26033	183.35	0.994176
			183.918	4.20372	183.504	0.767159	183.49	1.47952	183.45	0.837613
			184.019	4.15675	183.605	0.728019	183.59	1.35427	183.55	0.986348
			184.119	4.13327	183.71	0.540143	183.69	1.33862	183.65	0.931551
			184.22	3.70272	183.811	0.547971	183.79	1.22119	183.75	1.08811
			184.32	4.32114	183.911	0.673221	183.89	1.45604	183.85	1.08029
			184.421	4.17241	184.011	0.610596	183.99	1.29947	183.95	0.962863
			184.521	4.25852	184.112	0.72019	184.09	1.3621	184.05	0.861097
			184.621	4.18023	184.214	0.790644	184.2	1.29947	184.15	0.986348
			184.722	4.14892	184.314	0.735847	184.3	1.10377	184.25	1.07246
			184.822	4.44639	184.416	0.634081	184.4	1.32296	184.35	1.01766
			184.923	4.10195	184.516	0.728019	184.5	1.35427	184.45	0.923722
			185.023	4.28983	184.617	0.767159	184.6	1.39341	184.55	0.876754
			185.123	4.31331	184.717	0.728019	184.7	1.33862	184.66	0.947207
			185.224	4.29766	184.821	0.563627	184.8	1.57346	184.76	0.89241
			185.324	4.26635	184.928	0.751503	184.9	1.38558	184.86	0.884582
			185.425	4.27417	185.029	0.704534	185	1.36993	184.96	0.868925
			185.525	4.20372	185.129	0.665393	185.1	1.3073	185.06	1.00983
			185.626	4.18023	185.23	0.540143	185.2	1.40124	185.16	0.970691
			185.726	4.3368	185.33	0.759331	185.3	1.33079	185.26	0.876754
			185.826	4.29766	185.431	0.704534	185.4	1.62043	185.36	0.994176
			185.932	4.3916	185.531	0.774987	185.5	1.37776	185.46	1.11943
			186.033	4.29766	185.633	0.665393	185.6	1.44038	185.56	0.814128
			186.133	4.47771	185.734	0.704534	185.7	1.45604	185.66	0.915894
			186.234	4.31331	185.834	0.673221	185.8	1.39341	185.76	0.908066
			186.334	4.41508	185.935	0.743675	185.9	1.50301	185.87	0.821956
			186.435	4.21155	186.036	0.751503	186	1.51083	185.97	0.955035
			186.536	4.15675	186.136	0.50883	186.1	1.4169	186.07	0.845441
			186.636	4.21938	186.236	0.587112	186.2	1.43255	186.17	0.861097
			186.737	4.26635	186.337	0.712362	186.3	1.40907	186.27	0.97852
			186.837	4.25852	186.437	0.728019	186.4	1.43255	186.38	0.962863
			186.937	4.32897	186.538	0.688878	186.51	1.3621	186.48	0.68105
			187.038	4.24286	186.645	0.649737	186.61	1.44038	186.58	0.821956
			187.138	4.36811	186.746	0.657565	186.71	1.44821	186.68	0.837613
			187.239	4.14109	186.85	0.688878	186.81	1.45604	186.78	0.939379
			187.339	4.21155	186.95	0.649737	186.91	1.40124	186.88	0.986348
			187.439	4.36811	187.051	0.657565	187.01	1.49518	186.98	1.002
			187.54	4.30549	187.151	0.547971	187.11	1.51866	187.08	1.00983
			187.64	4.36811	187.251	0.735847	187.21	1.44038	187.18	0.853269
			187.741	4.18806	187.352	0.790644	187.31	1.44821	187.28	0.876754
			187.841	4.13327	187.452	0.618424	187.41	1.47952	187.38	0.97852
			187.942	4.38377	187.553	0.735847	187.51	1.44038	187.49	1.002
			188.042	4.20372	187.655	0.790644	187.61	1.44821	187.59	1.04897
			188.142	4.30549	187.755	0.743675	187.71	1.43255	187.69	1.002
			188.243	4.34463	187.856	0.696706	187.81	1.18205	187.79	0.962863
			188.343	4.42291	187.956	0.657565	187.91	1.33862	187.89	0.970691
			188.444	4.31331	188.057	0.657565	188.01	1.38558	187.99	1.09594
			188.545	4.34463	188.157	0.649737	188.12	1.37776	188.09	0.798472
			188.647	4.23503	188.257	0.305298	188.22	1.45604	188.19	1.002
			188.748	4.28983	188.359	0.59494	188.32	1.22902	188.29	1.14291
			188.849	4.3368	188.46	0.602768	188.42	1.50301	188.39	0.845441
			188.949	4.34463	188.56	0.704534	188.52	1.43255	188.49	0.962863
			189.049	4.25069	188.66	0.618424	188.62	1.37776	188.59	0.970691
			189.152	4.34463	188.761	0.587112	188.72	1.35427	188.69	0.986348
			189.252	4.20372	188.864	0.649737	188.82	1.53432	188.79	1.1116
			189.358	4.28983	188.965	0.696706	188.92	1.54215	188.89	1.1116
			189.459	4.3368	189.065	0.712362	189.02	1.52649	188.99	0.939379
			189.568	4.24286	189.166	0.634081	189.12	1.3621	189.09	0.876754
			189.668	4.21155	189.267	0.8063	189.22	1.54998	189.19	0.845441
			189.769	4.29766	189.373	0.696706	189.32	1.33862	189.29	1.04114
			189.872	4.43074	189.477	0.579284	189.42	1.40907	189.39	0.970691
			189.973	4.29766	189.577	0.618424	189.52	1.3621	189.49	0.8063
			190.074	4.32114	189.678	0.72019	189.62	1.54215	189.6	0.939379
			190.175	4.32897	189.778	0.759331	189.72	1.43255	189.7	0.915894
			190.275	4.36028	189.879	0.634081	189.82	1.45604	189.8	0.837613
			190.377	4.3916	189.979	0.657565	189.92	1.26033	189.9	1.0568
			190.478	4.32897	190.08	0.579284	190.02	1.58912	190	0.900238
			190.579	4.282	190.18	0.657565	190.12	1.44038	190.1	1.01766
			190.686	4.36028	190.28	0.712362	190.22	1.50301	190.2	1.00983
			190.789	4.47771	190.381	0.399236	190.32	1.36993	190.3	0.986348
			190.899	4.3368	190.482	0.665393	190.43	1.58912	190.4	1.03332
			191.001	4.31331	190.584	0.861097	190.53	1.36993	190.5	0.955035
			191.102	4.2272	190.685	0.587112	190.63	1.39341	190.6	1.17422
			191.202	4.18806	190.786	0.673221	190.73	1.48735	190.7	1.15074
			191.303	4.3368	190.886	0.665393	190.83	1.40124	190.8	0.939379
			191.403	4.47771	190.986	0.68105	190.93	1.37776	190.91	0.861097
			191.503	4.34463	191.087	0.735847	191.03	1.34644	191.01	1.06463
			191.604	4.282	191.189	0.555799	191.13	1.44038	191.11	1.01766
			191.704	4.45422	191.29	0.602768	191.23	1.53432	191.21	0.845441
			191.805	4.35245	191.392	0.728019	191.33	1.49518	191.31	1.09594
			191.905	4.25852	191.492	0.790644	191.43	1.46386	191.41	0.587112
			192.006	4.44639	191.595	0.602768	191.53	1.08811	191.51	0.876754
			192.106	4.34463	191.696	0.59494	191.63	1.48735	191.61	1.08811
			192.206	4.42291	191.797	0.59494	191.73	1.60477	191.71	0.947207
			192.307	4.24286	191.898	0.782816	191.83	1.50301	191.81	1.0568
			192.407	4.24286	191.998	0.900238	191.93	1.54998	191.92	0.970691
			192.508	4.40725	192.099	0.735847	192.03	1.49518	192.02	1.00983
			192.608	3.96105	192.199	0.743675	192.14	1.57346	192.12	1.19771
			192.709	4.25852	192.3	0.68105	192.24	1.58129	192.22	0.900238
			192.809	4.49336	192.408	0.59494	192.34	1.47169	192.32	0.900238
			192.916	4.49336	192.509	0.728019	192.44	1.54215	192.42	1.07246
			193.023	4.49336	192.61	0.704534	192.54	1.39341	192.52	1.01766
			193.123	4.24286	192.711	0.728019	192.64	1.6126	192.62	1.13508
			193.228	4.43856	192.811	0.21136	192.74	1.48735	192.72	0.665393
			193.331	4.39942	192.911	0.704534	192.84	1.39341	192.82	1.01766
			193.438	4.3916	193.012	0.649737	192.94	1.54998	192.93	0.821956
			193.54	4.39942	193.112	0.673221	193.04	1.60477	193.03	1.002
			193.642	4.34463	193.213	0.774987	193.14	1.47169	193.13	0.970691
			193.743	4.40725	193.313	0.735847	193.24	1.67522	193.23	0.986348
			193.843	4.42291	193.414	0.563627	193.34	1.47952	193.33	0.955035
			193.944	4.48553	193.514	0.782816	193.44	1.46386	193.43	1.06463
			194.044	4.43074	193.614	0.673221	193.54	1.83179	193.53	0.900238
			194.145	4.46988	193.715	0.728019	193.64	1.44821	193.63	0.986348
			194.249	4.49336	193.815	0.712362	193.74	1.67522	193.73	1.1116
			194.355	4.32897	193.916	0.618424	193.84	1.46386	193.83	1.1116
			194.458	4.43074	194.016	0.814128	193.94	1.49518	193.93	1.13508
			194.56	4.52467	194.117	0.743675	194.05	1.62826	194.03	1.10377
			194.662	4.31331	194.224	0.563627	194.15	1.60477	194.13	1.00983
			194.762	4.47771	194.324	0.68105	194.25	1.63609	194.23	1.12725
			194.864	4.38377	194.427	0.72019	194.35	1.49518	194.33	0.931551
			194.968	4.34463	194.527	0.728019	194.45	1.51083	194.43	1.03332
			195.068	4.36811	194.629	0.728019	194.55	1.56563	194.53	1.04897
			195.171	4.48553	194.729	0.728019	194.65	1.71437	194.63	0.986348
			195.272	4.36028	194.83	0.845441	194.75	1.44038	194.73	1.2525
			195.372	4.30549	194.93	0.618424	194.85	1.51866	194.83	1.04114
			195.475	4.50902	195.03	0.696706	194.95	1.68305	194.93	1.00983
			195.58	4.47771	195.131	0.8063	195.05	1.5578	195.04	1.09594
			195.683	4.40725	195.231	0.821956	195.15	1.46386	195.14	1.08811
			195.786	4.51685	195.332	0.712362	195.26	1.38558	195.24	1.12725
			195.891	4.54033	195.432	0.798472	195.36	1.59694	195.34	1.19771
			195.992	4.56381	195.533	0.673221	195.46	1.54998	195.44	1.04897
			196.095	4.3368	195.633	0.790644	195.56	1.54215	195.54	0.986348
			196.196	4.40725	195.733	0.59494	195.66	1.59694	195.64	0.696706
			196.303	4.39942	195.834	0.665393	195.76	1.62826	195.74	0.939379
			196.407	4.50119	195.934	0.728019	195.86	1.59694	195.84	1.09594
			196.509	4.5873	196.035	0.68105	195.96	1.59694	195.94	1.01766
			196.618	4.41508	196.135	0.8063	196.06	1.5578	196.04	0.986348
			196.722	4.52467	196.235	0.845441	196.16	1.4169	196.14	1.02549
			196.824	4.40725	196.336	0.861097	196.26	1.43255	196.24	1.11943
			196.933	4.51685	196.436	0.735847	196.36	1.50301	196.34	1.08811
			197.037	4.54816	196.537	0.68105	196.46	1.43255	196.44	0.986348
			197.14	4.282	196.637	0.618424	196.56	1.42472	196.54	1.06463
			197.244	4.43074	196.738	0.59494	196.66	1.52649	196.64	1.07246
			197.347	4.50902	196.838	0.673221	196.76	1.59694	196.75	1.3073
			197.448	4.54816	196.938	0.610596	196.86	1.56563	196.85	1.1116
			197.549	4.5325	197.039	0.72019	196.96	1.5578	196.95	1.15857
			197.652	4.41508	197.139	0.782816	197.06	1.60477	197.05	1.14291
			197.753	4.42291	197.24	0.759331	197.16	1.4169	197.15	1.19771
			197.855	4.57164	197.34	0.72019	197.26	1.65174	197.25	1.08811
			197.957	4.54816	197.441	0.821956	197.36	1.59694	197.35	0.986348
			198.064	4.56381	197.548	0.751503	197.47	1.62043	197.45	0.923722
			198.164	4.59513	197.657	0.735847	197.57	1.50301	197.56	1.1116
			198.272	4.54816	197.759	0.728019	197.67	1.44821	197.66	1.01766
			198.372	4.48553	197.859	0.704534	197.77	1.56563	197.76	0.931551
			198.476	4.72821	197.96	0.657565	197.87	1.60477	197.86	1.26033
			198.58	4.48553	198.06	0.837613	197.97	1.52649	197.96	1.15074
			198.684	4.54816	198.16	0.626253	198.07	1.69088	198.06	1.08029
			198.785	4.59513	198.261	0.743675	198.17	1.67522	198.16	1.01766
			198.888	4.46988	198.361	0.8063	198.27	1.71437	198.26	1.1116
			198.992	4.52467	198.462	0.688878	198.37	1.6674	198.36	1.09594
			199.095	4.34463	198.562	0.790644	198.47	1.35427	198.46	0.915894
			199.2	4.57164	198.663	0.743675	198.57	1.62826	198.56	1.14291
			199.301	4.56381	198.764	0.743675	198.67	1.69088	198.66	1.15074
			199.403	4.50902	198.864	0.59494	198.77	1.44821	198.76	1.02549
			199.503	4.50119	198.964	0.618424	198.87	1.67522	198.86	1.04114
			199.606	4.54033	199.065	0.673221	198.97	1.50301	198.96	0.986348
			199.707	4.54033	199.168	0.814128	199.07	1.62826	199.07	1.13508
			199.808	4.60296	199.268	0.798472	199.17	1.62043	199.17	1.07246
			199.909	4.61078	199.369	0.735847	199.28	1.59694	199.27	1.1116
			200.012	4.51685	199.469	0.782816	199.38	1.47952	199.37	1.08029
			200.112	4.57164	199.57	0.696706	199.49	1.74568	199.47	1.08029
			200.216	4.5325	199.67	0.712362	199.59	1.63609	199.57	1.1116
			200.317	4.60296	199.77	0.579284	199.7	1.60477	199.67	0.947207
			200.42	4.54033	199.871	0.8063	199.8	1.77699	199.77	0.962863
			200.521	4.5325	199.971	0.751503	199.9	1.62826	199.87	1.14291
			200.623	4.35245	200.072	0.735847	200	1.63609	199.97	1.03332
			200.725	4.63427	200.172	0.626253	200.1	1.6126	200.08	1.11943
			200.825	4.68907	200.272	0.861097	200.2	1.58912	200.18	0.97852
			200.926	4.36811	200.373	0.767159	200.3	1.57346	200.28	0.89241
			201.03	4.50119	200.473	0.759331	200.4	1.54215	200.38	1.06463
			201.132	4.42291	200.574	0.939379	200.5	1.69871	200.48	1.28382
			201.234	4.47771	200.674	0.696706	200.6	1.51866	200.58	1.002
			201.335	4.56381	200.775	0.743675	200.7	1.47952	200.68	1.12725
			201.437	4.54816	200.875	0.587112	200.81	1.58912	200.78	1.11943
			201.539	4.50902	200.976	0.821956	200.91	1.58912	200.88	1.15857
			201.642	4.5325	201.076	0.759331	201.01	1.65174	200.98	0.994176
			201.743	4.64992	201.177	0.790644	201.11	1.5578	201.08	1.2525
			201.843	4.62644	201.277	0.884582	201.21	1.73785	201.18	1.1664
[truncated: 6,930 more rows]
