# Supplementary material for: Redox-enabled electronic interrogation and feedback control of hierarchical and networked biological systems
Source: Nat Commun. 2023 Dec 21;14:8514. doi: 10.1038/s41467-023-44223-w (PMC10739708; doi:10.1038/s41467-023-44223-w)
Supplement: Supplementary file 6 — Source Data [file 41467_2023_44223_MOESM6_ESM.zip › Source Data/Supplementary Figure 9.xlsx]

## Sheet: Fig. S9a
			Normalized Fluorescence
		Time (h)	0			50			100
		0	1	1	1	3.1229	1.7849	2.0223	1.1257	0.6704	1.0056
		0.25	1.749	1.9371	1.5504	3.3715	3.4916	3.338	3.3575	3.1006	3.3464
		0.5	2.3954	2.3113	1.8129	3.919	4.3324	3.9916	4.4665	4.3687	4.1564
		0.75	3.1967	4.0818	3.6835	4.1173	4.8408	4.7235	5.0391	4.5168	4.4972
		1	3.2992	4.1038	3.8597	4.9749	5.7318	5.1536	5.5279	5.4078	4.9246
		Time (h)	50 + 50									50 + 100									50
		1	1	1	1	1	1	1	1	1	1	1	1	1	1	1	1	1	1	1	1	1	1
		1.25	1.4387	1.6089	1.5003	1.4382	1.6177	1.454	1.5475	1.5588	1.6206	1.5253	1.8314	1.9184	1.9646	1.9845	1.8399	1.8568	1.9349	2.087	1.2325	1.2198	1.3301
		1.5	1.617	1.7273	1.6834	1.5623	1.7237	1.5441	1.5627	1.6464	1.686	1.6046	1.8674	2.0411	1.9008	2.0176	1.9393	1.8989	1.906	1.9918	1.4396	1.4113	1.568
		1.75	1.8139	1.8826	1.8842	1.7898	1.9316	1.7825	1.6492	1.8515	1.8397	1.6436	1.9659	2.1883	1.9605	1.9959	1.9068	1.8229	1.9134	2.0235	1.799	1.711	1.8949
		2	2.1186	2.2082	2.2468	2.1	2.2159	2.0882	1.8897	2.049	2.0404	1.9005	2.2339	2.4707	2.2	2.3051	2.2319	2.0176	2.0875	2.1795	2.1415	1.9596	2.2347
		Time (h)	50 + 50			50 + 50 + 50			50 + 50 + 100			50 + 100			50 + 100 + 100			50 + 100 + 200
		3	1	1	1	1	1	1	1	1	1	1	1	1	1	1	1	1	1	1
		3.25	1.0764	1.1088	1.0989	1.0978	1.138	1.1224	1.1702	1.1963	1.1601	1.0524	1.0953	1.0594	1.1826	1.193	1.1654	1.2022	1.2441	1.2195
		3.5	1.1177	1.1262	1.1679	1.1273	1.1543	1.1429	1.2132	1.1858	1.1803	1.0519	1.1159	1.1034	1.1641	1.2087	1.1815	1.2118	1.2517	1.2123
		3.75	1.2294	1.2404	1.2023	1.2178	1.2242	1.2278	1.2574	1.253	1.2705	1.1832	1.2004	1.22	1.2528	1.2668	1.2409	1.2806	1.3067	1.3034
		4	1.2386	1.2482	1.2705	1.2592	1.2954	1.2455	1.2968	1.3093	1.2902	1.1978	1.2149	1.2615	1.3168	1.3039	1.2718	1.3184	1.3252	1.3201

## Sheet: Fig. S9b
		OD600
	Time (h)	0			100			50 + 100			50 + 50 + 100			50 + 100 + 200			50			50 + 50			50 + 50 + 50			50 + 100 + 100
	0	0.1543	0.1564	0.1585	0.1531	0.1576	0.1604	0.157	0.1617	0.1625	0.1576	0.1614	0.1616	0.1559	0.1589	0.1598	0.16	0.1626	0.1614	0.1613	0.1633	0.1616	0.163	0.1637	0.1735	0.1627	0.1638	0.1621
	0.25	0.1734	0.181	0.1829	0.1677	0.1725	0.1753	0.1717	0.1739	0.1737	0.1726	0.1735	0.173	0.1738	0.1728	0.1726	0.1839	0.1868	0.1842	0.1841	0.1862	0.1851	0.1767	0.1834	0.1899	0.1755	0.1784	0.1854
	0.5	0.2183	0.2076	0.2029	0.2128	0.2071	0.2064	0.215	0.2201	0.2122	0.2111	0.2167	0.2144	0.2108	0.2123	0.2109	0.2022	0.2047	0.2038	0.2039	0.2036	0.2047	0.2094	0.2131	0.2201	0.2112	0.2077	0.2091
	0.75	0.2351	0.2289	0.2278	0.2266	0.2243	0.2264	0.2331	0.2328	0.2258	0.2345	0.2345	0.2277	0.2301	0.2297	0.2251	0.2243	0.227	0.2266	0.2273	0.225	0.2276	0.2301	0.2306	0.2392	0.2273	0.2259	0.2284
	1	0.2593	0.2552	0.2572	0.2492	0.2484	0.2461	0.2527	0.2557	0.2475	0.2492	0.2515	0.2466	0.247	0.2454	0.2416	0.2473	0.25	0.2516	0.2524	0.2505	0.2504	0.2486	0.2446	0.2585	0.2473	0.2459	0.2468
	1.25	0.3099	0.3009	0.3	0.2977	0.287	0.2817	0.3145	0.3054	0.2909	0.3092	0.2967	0.289	0.288	0.2887	0.2829	0.2968	0.2888	0.2996	0.3176	0.3035	0.2868	0.2847	0.278	0.3001	0.2877	0.2778	0.2778
	1.5	0.3739	0.3569	0.3528	0.3554	0.3355	0.3316	0.3581	0.3429	0.3417	0.3541	0.3272	0.3236	0.3425	0.3245	0.3237	0.3486	0.3495	0.3526	0.3426	0.3351	0.328	0.3209	0.3121	0.3559	0.3204	0.3047	0.3135
	1.75	0.4354	0.4053	0.4048	0.4172	0.3934	0.389	0.4229	0.4005	0.395	0.4238	0.3862	0.3859	0.4	0.3881	0.3916	0.3877	0.3937	0.3882	0.3748	0.3585	0.3894	0.3842	0.3798	0.4027	0.386	0.371	0.3821
	2	0.4855	0.4513	0.439	0.4758	0.4432	0.4377	0.4827	0.4591	0.4493	0.4897	0.4541	0.4534	0.4744	0.4666	0.4644	0.4307	0.4397	0.4242	0.4107	0.4007	0.4448	0.4432	0.4466	0.4379	0.4487	0.4406	0.4479
	2.25	0.5232	0.493	0.475	0.5269	0.485	0.4877	0.5402	0.514	0.4967	0.55	0.5175	0.5155	0.5428	0.5227	0.5247	0.4871	0.4856	0.4755	0.4357	0.4417	0.5017	0.4988	0.4989	0.4734	0.5147	0.5143	0.5031
	2.5	0.5488	0.5223	0.5042	0.5611	0.5194	0.5315	0.5799	0.5497	0.5347	0.5828	0.5548	0.5571	0.5837	0.5603	0.5821	0.5226	0.5089	0.4998	0.4659	0.4758	0.5286	0.5278	0.546	0.5133	0.5569	0.5656	0.5382
	2.75	0.5736	0.586	0.5641	0.6048	0.5666	0.5456	0.6213	0.5865	0.5604	0.6053	0.6078	0.5811	0.6344	0.5808	0.5582	0.5369	0.5684	0.5617	0.4995	0.5503	0.5917	0.558	0.5773	0.5295	0.591	0.5806	0.5955
	3	0.6066	0.6202	0.5902	0.6321	0.5909	0.5758	0.6262	0.6046	0.5867	0.6121	0.6382	0.616	0.6325	0.6046	0.5805	0.5607	0.6027	0.6015	0.5313	0.5888	0.6227	0.5738	0.607	0.5555	0.625	0.6154	0.6311
	3.25	0.6056	0.6267	0.5732	0.6183	0.5876	0.5633	0.5754	0.5644	0.5986	0.5999	0.6016	0.6172	0.6109	0.5774	0.5725	0.5588	0.6089	0.5998	0.5581	0.5774	0.6319	0.5545	0.5811	0.55	0.5981	0.6419	0.6594
	3.5	0.5979	0.6667	0.6244	0.6201	0.6053	0.6007	0.6005	0.5704	0.6085	0.6226	0.615	0.641	0.6594	0.6218	0.6248	0.5743	0.6211	0.6192	0.5859	0.6055	0.6335	0.5753	0.5789	0.5708	0.616	0.6459	0.6887
	3.75	0.6433	0.6815	0.6291	0.6375	0.6121	0.6209	0.637	0.5889	0.6391	0.6248	0.6098	0.6541	0.6581	0.6487	0.6789	0.5803	0.6482	0.6454	0.6216	0.6357	0.6645	0.6057	0.6048	0.608	0.6544	0.6622	0.687
	4	0.6671	0.681	0.6564	0.6392	0.6334	0.6464	0.6532	0.6048	0.6632	0.6289	0.6272	0.6487	0.6805	0.6606	0.7016	0.5862	0.6511	0.666	0.6271	0.6602	0.702	0.6299	0.6129	0.6214	0.6626	0.6928	0.7046
	4.25	0.6291	0.6771	0.6738	0.6226	0.6519	0.6534	0.6669	0.608	0.6573	0.6481	0.6459	0.6349	0.6708	0.6415	0.6801	0.6038	0.6826	0.6913	0.6438	0.6812	0.7251	0.6329	0.6202	0.6305	0.6847	0.7004	0.7143
	4.5	0.6163	0.646	0.6742	0.6151	0.6515	0.6637	0.6652	0.6335	0.6579	0.6239	0.6412	0.6308	0.6705	0.6221	0.6888	0.599	0.699	0.6803	0.6697	0.6806	0.7387	0.6513	0.6406	0.6431	0.6896	0.7212	0.7174
	4.75	0.6143	0.5902	0.6505	0.6045	0.6542	0.6676	0.6234	0.6844	0.6663	0.6329	0.6387	0.6422	0.6776	0.6048	0.6908	0.5942	0.6837	0.6986	0.6879	0.6866	0.74	0.6648	0.6399	0.6436	0.6765	0.7215	0.7113
	5	0.5731	0.5684	0.6221	0.5471	0.6371	0.6556	0.5601	0.6806	0.6732	0.6309	0.6306	0.5963	0.693	0.6171	0.6878	0.5721	0.652	0.6824	0.7073	0.6775	0.747	0.6381	0.6272	0.6078	0.6383	0.7296	0.7505
	5.25	0.5178	0.5319	0.5478	0.5469	0.5885	0.6425	0.5451	0.6469	0.6456	0.63	0.6273	0.6025	0.6157	0.6291	0.685	0.5515	0.6379	0.6764	0.7184	0.6565	0.6804	0.6399	0.5614	0.5746	0.6398	0.7374	0.7645
	5.5	0.4959	0.4891	0.4996	0.5092	0.5746	0.6332	0.522	0.6306	0.6315	0.5956	0.6007	0.6214	0.5738	0.5836	0.6798	0.5251	0.5917	0.6738	0.6985	0.6509	0.6663	0.6458	0.6215	0.5547	0.6116	0.7246	0.7445
	5.75	0.4777	0.4755	0.4839	0.4844	0.5246	0.6124	0.5221	0.6063	0.5637	0.6009	0.5436	0.6034	0.5303	0.5703	0.6156	0.4986	0.5547	0.6203	0.6631	0.6158	0.6473	0.6317	0.5941	0.5308	0.5786	0.721	0.6936
	6	0.4621	0.4631	0.4717	0.4649	0.4863	0.5589	0.5002	0.5459	0.546	0.6281	0.5182	0.5716	0.5344	0.5446	0.5714		0.5253	0.612		0.6306	0.5933		0.5802	0.5185		0.6827	0.6364
