# Supplementary material for: Redox-enabled electronic interrogation and feedback control of hierarchical and networked biological systems
Source: Nat Commun. 2023 Dec 21;14:8514. doi: 10.1038/s41467-023-44223-w (PMC10739708; doi:10.1038/s41467-023-44223-w)
Supplement: Supplementary file 6 — Source Data [file 41467_2023_44223_MOESM6_ESM.zip › Source Data/Figure 4.xlsx]

## Sheet: Fig. 4b
		Induction Duration (min)
		0			30			Time (h)
	AI-2 activity	19.2963	18.6296	17.037	25.4074	23.1481	22.8889	4
		83.5185	83.7037	86.963	57.4444	64.2963	54	5
		122.148	108.111		83.3704	84.1852	80.037	6
		134.889	138.333	122.037	40.9259	47.1111	42.5556	7
	Comparisons
	0 min vs. 30 min
	Time (h)	P value
	4	0.550384
	5	2.96636e-05
	6	8.54847e-06
	7	2e-12

## Sheet: Fig. 4d
			AI-1 levels (nM)
		uninduced	61.945	61.2992	53.2263	50.2394
		0 h	111.808	114.526	89.9041	101.314
		0, 3 h	118.401	120.366	138.583	136.189
			AI-2 activity
		uninduced	186.377	164.943
		0 h	162.83	154.453	113.887	111.774
		0, 3 h	117.925	116.34	111.019
		AI-1 levels
		Comparisons	P value
		Uninduced vs. 0 h	0.000146791
		Uninduced vs. 0, 3 h	5.441e-06
		0 h vs. 0, 3 h	0.0147516
		AI-2 activity
		Comparisons	P value
		Uninduced vs. 0 h	0.1303
		Uninduced vs. 0, 3 h	0.0367
		0 h vs. 0, 3 h	0.4199
