# Supplementary material for: Redox-enabled electronic interrogation and feedback control of hierarchical and networked biological systems
Source: Nat Commun. 2023 Dec 21;14:8514. doi: 10.1038/s41467-023-44223-w (PMC10739708; doi:10.1038/s41467-023-44223-w)
Supplement: Supplementary file 6 — Source Data [file 41467_2023_44223_MOESM6_ESM.zip › Source Data/Supplementary Figure 5.xlsx]

## Sheet: Fig. S5a
				H2O2 (μM)
			Time (h)	0			200
			0	8.11459	8.58364	7.98951
			2	23.0616	20.5599	22.9052	53.3938	55.27	54.8009
			3	16.9638	24.6251	28.3775	44.3254	39.0094	44.4817
			4	15.4003	16.8075	18.5274	42.9182	41.1983	50.7358
			5	18.2146	15.4003	15.5567	34.4752	43.7	48.0778

## Sheet: Fig. S5b
		AI-1 (nM)	Luminescence (RLU)
		12	28	33
		24	79	85
		36	114	127
		60	208	241
		84	322	343

## Sheet: Fig. S5c
			AI-1 (nM)	Fluorescence (RFU)
			800	48954.8
			700	43758.6
			600	36610.9
			500	33869.8
			400	29795.2
			200	18677.5	17346.8
			100	12521.4	11905.4
			90	11439.7	10960.6
			80	10648.6	9907.95
			70	9998.65	9494.92
			60	9787.79	9117.84
			50	9425.41	9025.15
			0	7134.32	7105.44
