# Supplementary material for: Redox-enabled electronic interrogation and feedback control of hierarchical and networked biological systems
Source: Nat Commun. 2023 Dec 21;14:8514. doi: 10.1038/s41467-023-44223-w (PMC10739708; doi:10.1038/s41467-023-44223-w)
Supplement: Supplementary file 6 — Source Data [file 41467_2023_44223_MOESM6_ESM.zip › Source Data/Supplementary Figure 4.xlsx]

## Sheet: Fig. S4a
			Fluorescence (RFU/OD600)
	(i)		Time (post induction)
		H2O2 (μM)	4 h					2 h
		0	55729.1	55813.9	55544	56799.5	58822	27703.8	27792.4	27759.2	27795.5	27735.2
		1.5625	55177.7	62085.2	60894.9	60213.7	59966	29144.6	29090.8	28908.2	28470.3	28616.3
		3.125	83729.5	91578.8	95102.6	97155.3	99211.5	48627.7	48873.3	51075.5	52186.6	54302.2
		6.25	108952	107969	115365	110938	114685	62534.4	62430.6	63232.9	61497.5	64223.2
		12.5	112150	114349	119700	120642	119358	65976	65270.3	65559.3	66940.9	67029.1
		25	120646	124042	126408	126285	125482	70744	69025.1	70189.6	69366.8	71532
		50	129193	131977	132698	132050	131405	74364.6	73648.7	73863.8	75026.2	74549.1
		100	133807	139784	139981	137540	138273	75922.1	79105.7	79094.4	78433.9	78994.3
		200	145023	145864	145983	145073	144011	82807	83173	82593.4	82101.6	81810.1
	(ii)		OD600
			Time (post induction)
		H2O2 (μM)	4 h					2 h
		200	0.9508	0.9577	0.9507	0.9515	0.9538	0.7043	0.7006	0.6983	0.699	0.6972
		100	0.9721	0.9545	0.9571	0.9697	0.959	0.732	0.7011	0.7012	0.7011	0.702
		50	0.9667	0.9515	0.96	0.9775	0.9674	0.7098	0.7093	0.705	0.7065	0.7041
		25	0.9951	0.957	0.9671	0.9769	0.9851	0.7164	0.7047	0.7174	0.7201	0.7115
		12.5	1.0323	1.0058	0.9678	0.9723	0.995	0.7326	0.7214	0.7206	0.7136	0.7247
		6.25	1.0113	1.0227	0.972	0.9511	0.9852	0.7331	0.7204	0.7139	0.6858	0.7132
		3.125	1.0897	0.9811	0.9842	0.985	0.9842	0.752	0.7118	0.7141	0.7139	0.7094
		1.5625	1.0918	0.9759	0.99	0.9969	0.9999	0.7318	0.7116	0.7135	0.7217	0.7126
		0	1.0438	1.0523	1.057	1.0442	1	0.7286	0.7234	0.7185	0.7258	0.7197
			P value (sample vs. 0 μM H2O2)
		H2O2 (μM)	4 h	2 h
		200	5.439e-08	0.364921
		100	1.09256e-06	0.767927
		50	2.10429e-06	0.739509
		25	6.48586e-05	0.982158
		12.5	0.00756643	1
		6.25	0.00171833	0.972139
		3.125	0.0627987	0.999994
		1.5625	0.175589	0.999712

## Sheet: Fig. S4b
			H2O2 (μM)
			0			12.5			50
		Relative Fold Change of sg108 expression	1	2.42711	0.412013	3.5894	4.19781	3.06918	4.64036	7.10783	3.52946
