# Supplementary material for: Redox-enabled electronic interrogation and feedback control of hierarchical and networked biological systems
Source: Nat Commun. 2023 Dec 21;14:8514. doi: 10.1038/s41467-023-44223-w (PMC10739708; doi:10.1038/s41467-023-44223-w)
Supplement: Supplementary file 6 — Source Data [file 41467_2023_44223_MOESM6_ESM.zip › Source Data/Figure 5.xlsx]

## Sheet: Fig. 5d
		Time (s)	WE1 Charge (μC)	WE2 Current (μΑ)		Time (s)	WE2 endpoint current (μA)
		3.00791	0	-0.000815		186.346	0.0655109
		3.01901	0	0		373.346	0.175009
		3.02951	0	0.00163003		560.346	0.256781
		3.03999	0	-0.000815		747.346	0.281338
		3.0511	0	0.00093145		934.346	0.337745
		3.06283	0	0.00186289		1121.35	0.405565
		3.07393	0	-0.0011643		1308.35	0.42449
		3.08504	0	0.00116431		1495.35	0.48139
		3.09676	0	0.00174646		1682.35	0.485663
		3.10725	0	-0.0006986		1869.35	0.514605
		3.11897	0	0		2056.35	0.546565
		3.12946	0	0.00139717		2243.35	0.581713
		3.1418	0	-0.0003493		2430.35	0.608013
		3.15291	0	-0.0002329		2617.35	0.637737
		3.16339	0	0.00093145
		3.17389	0	-0.000815
		3.18499	0	0.00139717
		3.1961	0	0.00139717
		3.20721	0	-0.0009314
		3.21831	0	0.00104788
		3.22879	0	0.00116431
		3.23929	0	-0.0011643
		3.2504	0	0.00128074
		3.26088	0	0
		3.27137	0	-0.0005822
		3.28248	0	0.00163003
		3.2942	0	0.00023286
		3.30469	0	-0.0006986
		3.31641	0	0.00174646
		3.32752	0	0.00011643
		3.33925	0	-0.0005822
		3.35035	0	0.00174646
		3.36146	0	0.00104788
		3.37317	0	-0.0009314
		3.38428	0	0.00093145
		3.39539	0	0.00128074
		3.40649	0	-0.0012807
		3.4176	0	0.00128074
		3.42809	0	0.00069858
		3.43858	0	-0.0010479
		3.44968	0	0.00186289
		3.46018	0	0.00058215
		3.47066	0	-0.0002329
		3.48177	0	0.00197932
		3.49287	0	0
		3.50337	0	0.00046572
		3.51385	0	0.0015136
		3.52496	0	-0.0011643
		3.53669	0	0.00011643
		3.54779	0	0.00139717
		3.5589	0	-0.0003493
		3.57062	0	-0.0002329
		3.58172	0	0.00163003
		3.59283	0	0
		3.60393	0	-0.0003493
		3.61566	0	0.00221218
		3.62677	0	0
		3.63788	0	-0.000815
		3.64959	0	0.00163003
		3.6607	0	0.00069858
		3.6718	0	-0.0010479
		3.68291	0	0.00209575
		3.69464	0	0.00046572
		3.70575	0	-0.0003493
		3.71685	0	0.00197932
		3.72857	0	0.00069858
		3.73968	0	-0.0009314
		3.75078	0	0.00128074
		3.76189	0	0.00069858
		3.77362	0	-0.0009314
		3.78472	0	0.00069858
		3.79583	0	0.00116431
		3.80755	0	-0.0006986
		3.81865	0	0.00046572
		3.82976	0	0.00163003
		3.84025	0	-0.0011643
		3.85074	0	0.00139717
		3.86184	0	0.00081501
		3.87234	0	-0.000815
		3.88282	0	0.00163003
		3.89393	0	0.00058215
		3.90503	0	-0.0006986
		3.91614	0	0.00163003
		3.92725	0	-0.0001164
		3.93774	0	-0.0003493
		3.94822	0	0.0015136
		3.95933	0	-0.0006986
		3.97106	0	-0.000815
		3.98217	0	0.0015136
		3.99327	0	-0.0003493
		4.00375	0	-0.0003493
		4.01425	0	0.00128074
		4.02473	0	-0.0010479
		4.03523	0	0.00046572
		4.04571	0	0.00081501
		4.05621	0	-0.000815
		4.06669	0	0.00139717
		4.07779	0	0.00058215
		4.08952	0	-0.0004657
		4.10063	0	0.0015136
		4.11174	0	0.00081501
		4.12345	0	-0.0009314
		4.13456	0	0.0015136
		4.14567	0	0.00069858
		4.15677	0	-0.0013972
		4.16727	0	0.00139717
		4.17961	0	0.00104788
		4.19071	0	-0.000815
		4.2012	0	0.00116431
		4.2123	0	0.00081501
		4.22464	0	-0.0011643
		4.23575	0	0.00058215
		4.24748	0	0.00139717
		4.25858	0	-0.0005822
		4.26969	0	-0.0002329
		4.2808	0	0.00139717
		4.29251	0	-0.0001164
		4.30362	0	0
		4.31472	0	0.00163003
		4.32645	0	-0.0003493
		4.33756	0	-0.0002329
		4.34867	0	0.00186289
		4.36038	0	0.00058215
		4.37149	0	-0.0006986
		4.3826	0	0.00197932
		4.3937	0	0.00046572
		4.4042	0	0.00046572
		4.41468	0	0.00163003
		4.42579	0	-0.0005822
		4.43689	0	-0.0001164
		4.44739	0	0.00209575
		4.45787	0	-0.0005822
		4.46898	0	0.00034929
		4.48008	0	0.00139717
		4.49058	0	-0.0010479
		4.50106	0	0.00128074
		4.51217	0	0.00093145
		4.5239	0	-0.0005822
		4.535	0	0.00104788
		4.54611	0	0.00104788
		4.55659	0	-0.000815
		4.56709	0	0.00128074
		4.57819	0	0.00069858
		4.5893	0	-0.000815
		4.60041	0	0.00209575
		4.61089	0	0.00058215
		4.62138	0	-0.000815
		4.63249	0	0.00209575
		4.64297	0	-0.0006986
		4.65347	0	-0.0001164
		4.66457	0	0.00128074
		4.67629	0	-0.0005822
		4.6874	0	-0.0004657
		4.6985	0	0.00186289
		4.70961	0	-0.0002329
		4.7201	0	0.00034929
		4.73059	0	0.00174646
		4.74169	0	-0.0006986
		4.75219	0	0.00069858
		4.76267	0	0.00104788
		4.77378	0	-0.0009314
		4.78488	0	0.00128074
		4.79599	0	0.00069858
		4.80648	0	-0.0011643
		4.81697	0	0.00163003
		4.82807	0	0.00011643
		4.8398	0	-0.0011643
		4.85091	0	0.00104788
		4.86202	0	0.00046572
		4.87373	0	-0.0006986
		4.88484	0	0.00104788
		4.89594	0	0.00116431
		4.90705	0	-0.000815
		4.91878	0	0.00023286
		4.92926	0	0.00058215
		4.94099	0	-0.0005822
		4.95271	0	0.00058215
		4.9632	0	0.00128074
		4.97492	0	-0.0006986
		4.98603	0	0.00034929
		4.99776	0	0.00116431
		5.00886	0	-0.0005822
		5.01934	0	0.00034929
		5.03045	0	0.00163003
		5.04095	0	-0.0006986
		5.05143	0	0.00128074
		5.06192	0	0.00046572
		5.07241	0	-0.0004657
		5.0829	0	0.00232861
		5.09338	0	-0.0002329
		5.10449	0	-0.0004657
		5.11622	0	0.0015136
		5.12733	0	0.00011643
		5.13843	0	-0.0004657
		5.14954	0	0.00197932
		5.16125	0	0.00034929
		5.17236	0	-0.0005822
		5.18347	0	0.0015136
		5.1952	0	0.00046572
		5.2063	0	-0.0005822
		5.21679	0	0.00197932
		5.22913	0	0.00046572
		5.24023	0	-0.0011643
		5.25073	0	0.00139717
		5.26121	0	0.00081501
		5.27171	0	-0.0004657
		5.28219	0	0.00197932
		5.29268	0	-0.0009314
		5.30379	0	-0.0002329
		5.31427	0	0.00163003
		5.32477	0	-0.0010479
		5.33587	0	0.00011643
		5.34636	0	0.00116431
		5.35746	0	-0.0010479
		5.3698	0	0.00023286
		5.38091	0	0.00209575
		5.39264	0	-0.0003493
		5.40374	0	0.00011643
		5.41485	0	0.00116431
		5.42657	0	-0.0003493
		5.43767	0	-0.0004657
		5.44878	0	0.00116431
		5.45989	0	-0.0004657
		5.47162	0	-0.0005822
		5.48272	0	0.00174646
		5.49383	0	0.00023286
		5.50431	0	-0.0004657
		5.51481	0	0.00163003
		5.52591	0	-0.0005822
		5.53702	0	0.00023286
		5.54812	0	0.00163003
		5.55861	0	-0.0015136
		5.5691	0	0.00046572
		5.58021	0	0.00197932
		5.59069	0	-0.000815
		5.60119	0	0.00163003
		5.61167	0	0.00046572
		5.62401	0	-0.0004657
		5.63511	0	0.00093145
		5.64622	0	0.00069858
		5.65733	0	-0.0005822
		5.66906	0	0.00023286
		5.68016	0	0.00093145
		5.69127	0	-0.0010479
		5.70175	0	0.00116431
		5.71409	0	0.00163003
		5.7252	0	-0.000815
		5.7363	0	0.00058215
		5.74803	0	0.00209575
		5.75914	0	-0.0004657
		5.76962	0	0.00081501
		5.78196	0	0.00139717
		5.79307	0	-0.0001164
		5.80417	0	0.00023286
		5.81528	0	0.00186289
		5.82701	0	-0.0001164
		5.83812	0	-0.0005822
		5.8486	0	0.00209575
		5.86094	0	-0.0001164
		5.87204	0	-0.0006986
		5.88315	0	0.0015136
		5.89426	0	0
		5.90599	0	-0.0010479
		5.91647	0	0.00174646
		5.9282	0	0
		5.93992	0	-0.0006986
		5.95102	0	0.00093145
		5.96213	0	0.00023286
		5.97323	0	-0.0005822
		5.98496	0	0.00104788
		5.99607	0	0.00139717
		6.00718	0	-0.0009314
		6.01889	0	0.00093145
		6.03	0	0.00128074
		6.0411	0	-0.0012807
		6.05221	0	0.00104788
		6.06394	0	0.00116431
		6.07505	0	-0.000815
		6.08615	0	0.00081501
		6.09787	0	0.00197932
		6.10898	0	-0.0004657
		6.12008	0	0.00023286
		6.13119	0	0.00163003
		6.14292	0	-0.0004657
		6.15402	0	-0.0001164
		6.16513	0	0.00186289
		6.17685	0	-0.0005822
		6.18795	0	-0.0004657
		6.19906	0	0.00186289
		6.21016	0	-0.0001164
		6.22189	0	-0.0009314
		6.233	0	0.00186289
		6.24348	0	-0.0002329
		6.25582	0	-0.0006986
		6.26693	0	0.00116431
		6.27804	0	0.00081501
		6.28853	0	-0.0009314
		6.30087	0	0.00163003
		6.31198	0	0.00081501
		6.32308	0	-0.000815
		6.33357	0	0.00186289
		6.34591	0.179515	0.00011643
		6.35701	0.345345	0.00058215
		6.36812	0.511174	0.00069858
		6.37985	0.686336	0.00081501
		6.39095	0.852166	0.00023286
		6.40206	1.018	0.00058215
		6.41254	1.17451	0.00011643
		6.42488	1.35876	0.00069858
		6.43599	1.52459	0.00058215
		6.44709	1.69042	0.00034929
		6.45882	1.86557	0.00081501
		6.46993	2.0314	0.00023286
		6.48104	2.19724	0.00034929
		6.49275	2.37218	0
		6.50386	2.53801	0.00023286
		6.51497	2.70384	0.00058215
		6.52607	2.86967	0.00069858
		6.53657	3.02639	0.00046572
		6.54891	3.21065	0.00023286
		6.56001	3.37648	0.00058215
		6.57173	3.55142	0.00081501
		6.58284	3.71725	0.00046572
		6.59394	3.88308	0.00046572
		6.60505	4.04891	0.00058215
		6.61554	4.20565	0.00046572
		6.62603	4.36216	0.00093145
		6.63899	4.55574	0.00058215
		6.65071	4.73068	0.00023286
		6.66181	4.89651	0.00069858
		6.67292	5.06234	0.00081501
		6.68402	5.22817	0.00058215
		6.69452	5.38489	0.00058215
		6.70686	5.56915	0.00046572
		6.71734	5.72566	0.00034929
		6.72784	5.8824	0.00046572
		6.73895	6.04823	0.00081501
		6.74943	6.20475	0.00023286
		6.76053	6.37058	0.00058215
		6.77103	6.5273	0.00034929
		6.78214	6.69313	0.00046572
		6.79324	6.85896	0.00069858
		6.80435	7.02479	0.00104788
		6.81483	7.18131	0.00058215
		6.82533	7.33803	0.00034929
		6.83643	7.50388	0.00069858
		6.84815	7.67882	0.00069858
		6.85925	7.84465	0.00034929
		6.86975	8.00137	0.00081501
		6.88147	8.17631	0.00023286
		6.8932	8.35146	0.00093145
		6.9043	8.5173	0.00081501
		6.91541	8.68313	0.00069858
		6.92589	8.83964	0.00034929
		6.93639	8.99637	0.00034929
		6.94687	9.15288	0.00069858
		6.95797	9.31872	0.00034929
		6.96847	9.47545	0.00046572
		6.97958	9.64129	0.00011643
		6.99068	9.80712	0.00069858
		7.00179	9.97295	0.00093145
		7.01227	10.1295	0
		7.02277	10.2862	0.00058215
		7.03387	10.4414	0.00046572
		7.04559	10.5627	0.00046572
		7.0567	10.6687	0.00034929
		7.0678	10.7679	0.00069858
		7.07891	10.863	0.00093145
		7.09064	10.9591	0.00058215
		7.10174	11.0459	0.00069858
		7.11285	11.1303	0.00058215
		7.12333	11.2079	0.00069858
		7.13506	11.2913	0.00069858
		7.14554	11.3644	0.00058215
		7.15788	11.4485	0.00093145
		7.16961	11.5256	0.00058215
		7.18072	11.5973	0
		7.1912	11.6642	0.00023286
		7.20354	11.7405	0.00069858
		7.21465	11.8078	0.00046572
		7.22576	11.8747	0.00034929
		7.23686	11.9397	0.00081501
		7.24859	12.0073	0.00011643
		7.2597	12.0709	0.00069858
		7.2708	12.133	0.00023286
		7.28252	12.1974	0.00058215
		7.29362	12.2583	0.00081501
		7.30473	12.318	0.00046572
		7.31584	12.3764	0.00104788
		7.32757	12.4384	0.00046572
		7.33805	12.4926	0.00058215
		7.34978	12.5523	0.00069858
		7.3615	12.6119	0.00069858
		7.37199	12.6645	0.00058215
		7.3831	12.719	0.00023286
		7.39481	12.7769	0
		7.40654	12.834	0.00046572
		7.41765	12.8868	0.00046572
		7.42876	12.94	0.00069858
		7.44047	12.9955	0.00058215
		7.45158	13.0469	0.00034929
		7.46268	13.0986	0.00081501
		7.47379	13.1499	0.00023286
		7.48552	13.203	0.00023286
		7.49663	13.2532	0.00069858
		7.50773	13.3035	0.00034929
		7.51945	13.3552	0.00058215
		7.53055	13.4043	0.00023286
		7.54166	13.4534	0.00081501
		7.55216	13.4987	0.00046572
		7.5645	13.5521	0
		7.5756	13.6003	0.00069858
		7.58671	13.6474	0.00058215
		7.59843	13.6969	0
		7.60953	13.7441	0.00069858
		7.62064	13.7905	0.00034929
		7.63113	13.8339	0.00034929
		7.64162	13.8779	-0.0003493
		7.65211	13.9206	0.00058215
		7.66259	13.9637	0.00034929
		7.67309	14.0068	0.00034929
		7.68357	14.0488	0
		7.69407	14.0916	0.00023286
		7.70517	14.1361	0.00046572
		7.71689	14.1825	0.00034929
		7.728	14.227	0.00069858
		7.7391	14.2709	0.00046572
		7.75021	14.3142	0.00058215
		7.76194	14.3604	0.00034929
		7.77304	14.4038	0
		7.78415	14.4464	0
		7.79587	14.4919	0.00046572
		7.80697	14.5348	0.00023286
		7.81808	14.5768	0.00023286
		7.82919	14.6193	0
		7.84092	14.664	0.00058215
		7.85202	14.7055	0.00034929
		7.86313	14.7473	0.00034929
		7.87484	14.7915	0.00069858
		7.88595	14.8325	0.00046572
		7.89706	14.8738	0
		7.90816	14.9153	0.00081501
		7.91989	14.9581	0.00011643
		7.931	14.9988	-0.0001164
		7.9421	15.0399	0.00058215
		7.95382	15.0823	0.00069858
		7.96493	15.1223	0.00058215
		7.97603	15.163	0.00046572
		7.98653	15.2005	0.00081501
		7.99701	15.2382	0.00034929
		8.00812	15.2784	0.00011643
		8.01922	15.3176	0.00058215
		8.02972	15.355	0.00034929
		8.0402	15.3926	0.00058215
		8.05131	15.4314	0.00011643
		8.06241	15.4707	0.00023286
		8.07352	15.51	0.00081501
		8.08402	15.5463	0.00034929
		8.0945	15.5833	0.00034929
		8.1056	15.622	0.00023286
		8.11733	15.6623	0.00034929
		8.12844	15.7011	-0.0001164
		8.13955	15.7396	0.00034929
		8.15003	15.7752	0.00023286
		8.16113	15.8138	0.00034929
		8.17224	15.8518	0.00034929
		8.18274	15.8872	0.00069858
		8.19322	15.9234	0.00011643
		8.20372	15.9588	0.00011643
		8.21482	15.9962	0.00023286
		8.22593	16.0342	0.00023286
		8.23641	16.0692	0.00046572
		8.2469	16.1045	0.00081501
		8.25801	16.1422	0.00081501
		8.26973	16.1809	0.00034929
		8.28083	16.218	0.00034929
		8.29194	16.2554	0.00046572
		8.30305	16.2919	0.00046572
		8.31478	16.3306	0.00046572
		8.32588	16.3678	0.00034929
		8.33699	16.4041	-0.0001164
		8.3487	16.4425	0.00069858
		8.35981	16.4794	0.00023286
		8.37092	16.5156	0.00069858
		8.38202	16.5516	0.00023286
		8.39375	16.5903	0.00058215
		8.40486	16.6263	0.00058215
		8.41596	16.662	0.00069858
		8.42768	16.7004	0.00069858
		8.43879	16.7363	0.00034929
		8.44989	16.7716	0.00058215
		8.461	16.8079	-0.0003493
		8.47273	16.8456	0.00069858
		8.48383	16.8807	0.00058215
		8.49494	16.9166	0.00069858
		8.50666	16.9541	0.00058215
		8.51776	16.989	0.00011643
		8.52887	17.0246	0.00058215
		8.53998	17.0601	0.00081501
		8.55171	17.0967	0.00046572
		8.56281	17.132	0.00023286
		8.57392	17.1673	0.00081501
		8.58563	17.2037	0.00058215
		8.59674	17.2387	0.00034929
		8.60785	17.274	0.00046572
		8.61895	17.3083	0.00046572
		8.63068	17.3449	0.00069858
		8.64179	17.38	0.00034929
		8.65289	17.4141	0.00058215
		8.66338	17.4468	0.00069858
		8.67387	17.4798	0.00069858
		8.68498	17.5137	0.00023286
		8.6967	17.55	0.00034929
		8.70719	17.5829	0.00069858
		8.71767	17.6146	0.00034929
		8.72817	17.6474	0.00069858
		8.73928	17.6815	0.00023286
		8.74976	17.7132	0.00023286
		8.76025	17.7458	0.00058215
		8.77136	17.7797	0.00069858
		8.78308	17.8151	0.00058215
		8.79418	17.8494	0.00058215
		8.80529	17.8832	0.00011643
		8.81578	17.9147	0.00023286
		8.82812	17.9527	-0.0002329
		8.83923	17.9863	0.00058215
		8.85034	18.0194	0.00046572
		8.86205	18.0552	0.00046572
		8.87316	18.0888	0.00069858
		8.88426	18.1218	0.00069858
		8.89537	18.1556	0.00093145
		8.9071	18.191	0.00023286
		8.91821	18.2238	0.00034929
		8.92931	18.2573	0.00069858
		8.94103	18.2926	0.00046572
		8.95214	18.3253	0.00058215
		8.96324	18.3585	0.00081501
		8.97435	18.392	-0.0001164
		8.98608	18.4263	0.00011643
		8.99718	18.4594	0.00011643
		9.00829	18.4928	0.00023286
		9.02001	18.527	0.00046572
		9.03111	18.5598	0.00011643
		9.04222	18.5931	0.00046572
		9.05332	18.6254	0.00069858
		9.06505	18.6599	0.00034929
		9.07616	18.6931	0.00023286
		9.08727	18.7254	0.00046572
		9.09898	18.7596	0.00046572
		9.11009	18.7926	0.00069858
		9.1212	18.8249	0
		9.13169	18.8554	0.00023286
		9.14217	18.8865	0.00046572
		9.15267	18.9167	0.00034929
		9.16377	18.9491	0.00058215
		9.17488	18.9819	0.00046572
		9.18536	19.0119	0.00034929
		9.19647	19.0442	0.00046572
		9.20758	19.0768	0
		9.21868	19.1085	0.00034929
		9.22918	19.1391	0.00069858
		9.23966	19.1696	0.00034929
		9.25016	19.1993	0.00046572
		9.2625	19.2353	0.00034929
		9.2736	19.2675	0.00011643
		9.28408	19.2972	0.00046572
		9.29642	19.3328	0
		9.30753	19.3651	0.00023286
		9.31864	19.3964	0.00104788
		9.32974	19.4284	0.00034929
		9.34147	19.4624	0.00034929
		9.35258	19.4936	0.00069858
		9.36369	19.5254	0.00069858
		9.37417	19.5557	0.00046572
		9.38651	19.5904	0.00058215
		9.39761	19.622	0.00011643
		9.40872	19.654	0.00034929
		9.42045	19.6869	0.00069858
		9.43155	19.7183	0.00081501
		9.44266	19.7503	0.00069858
		9.45314	19.7796	0.00081501
		9.46548	19.8144	0
		9.47659	19.8463	0.00023286
		9.48709	19.8756	-0.0003493
		9.49943	19.9102	0.00023286
		9.51053	19.9419	0.00023286
		9.52164	19.9732	0.00058215
		9.53212	20.0022	0.00034929
		9.54446	20.0374	0.00093145
		9.55557	20.0685	0.00058215
		9.56667	20.0993	0.00034929
		9.5784	20.1326	0.00069858
		9.58951	20.1637	0.00046572
		9.60061	20.1943	0.00034929
		9.61233	20.2273	0.00069858
		9.62344	20.2585	0
		9.63454	20.289	0.00069858
		9.64565	20.3202	0.00046572
		9.65615	20.3496	0.00023286
		9.66663	20.3782	0.00046572
		9.67712	20.4079	0.00058215
		9.6876	20.4368	0.00081501
		9.69871	20.4673	0.00046572
		9.70982	20.4986	0.00069858
		9.72092	20.5291	0.00011643
		9.73203	20.5596	0.00011643
		9.74253	20.5891	0.00011643
		9.75301	20.6176	0.00011643
		9.76411	20.6483	0.00011643
		9.77461	20.6777	0.00023286
		9.78509	20.7062	0.00081501
		9.79559	20.7354	0
		9.80607	20.7643	0.00058215
		9.81718	20.7944	0.00069858
		9.82828	20.8253	0.00023286
		9.83939	20.8558	0.00034929
		9.8505	20.8858	0.00081501
		9.86099	20.915	0.00034929
		9.87147	20.9436	0.00034929
		9.88258	20.9736	0.00034929
		9.89431	21.0062	0.00046572
		9.90541	21.0365	0.00046572
		9.9159	21.0647	0.00046572
		9.92824	21.0988	0.00058215
		9.93934	21.1291	0.00034929
		9.95045	21.1589	0
		9.96156	21.1896	0.00034929
		9.97329	21.2215	0
		9.98377	21.2495	0.00058215
		9.9955	21.2818	0.00023286
		10.006	21.3102	0.00023286
		10.0171	21.3399	0
		10.0294	21.3737	0.00058215
		10.0405	21.404	0.00034929
		10.0523	21.4353	0.00023286
		10.0634	21.4654	0.00069858
		10.0745	21.4958	0.00011643
		10.0862	21.5269	0.00023286
		10.0973	21.5569	0.00069858
		10.1084	21.5873	0.00046572
		10.1189	21.6151	0.00011643
		10.1312	21.6483	0.00046572
		10.1423	21.6786	0.00069858
		10.1535	21.708	0.00058215
		10.1652	21.7394	0
		10.1763	21.7697	0.00058215
		10.1874	21.7992	0.00081501
		10.1985	21.8288	0.00011643
		10.2102	21.8606	-0.0001164
		10.2213	21.8902	0.00034929
		10.2324	21.9196	0.00058215
		10.2441	21.9513	0.00046572
		10.2553	21.9809	0.00046572
		10.2657	22.0086	0
		10.2775	22.0403	0.00046572
		10.2892	22.0715	0.00058215
		10.3003	22.1007	0.00046572
		10.3114	22.1307	0
		10.3231	22.1619	0.00011643
		10.3342	22.1909	0.00058215
		10.3453	22.2208	0.00046572
		10.3564	22.2504	0.00058215
		10.3682	22.2811	0.00011643
		10.3793	22.3108	0.00011643
		10.3904	22.3404	0.00046572
		10.4021	22.371	0.00058215
		10.4132	22.4005	0.00023286
		10.4243	22.4303	0.00069858
		10.4354	22.4591	0.00069858
		10.4471	22.4902	0.00034929
		10.4583	22.5199	0.00034929
		10.4694	22.5488	0.00011643
		10.4811	22.5797	0.00069858
		10.4916	22.6078	0.00069858
		10.5021	22.635	0.00058215
		10.5144	22.6674	-0.0002329
		10.5261	22.6987	0.00058215
		10.5372	22.7275	0.00069858
		10.5483	22.7566	0.00011643
		10.5588	22.7846	0.00069858
		10.5699	22.8134	0.00023286
		10.5804	22.841	0.00023286
		10.5915	22.8705	0
		10.602	22.8975	0.00023286
		10.6125	22.9252	0.00058215
		10.6236	22.9545	0.00046572
		10.6347	22.983	0.00011643
		10.6452	23.0108	0.00034929
		10.6557	23.0382	0.00034929
		10.6668	23.0668	0.00058215
		10.6785	23.0978	0.00034929
		10.6896	23.1268	0.00058215
		10.7007	23.1553	0.00046572
		10.7118	23.1847	0.00034929
		10.7223	23.212	0.00081501
		10.734	23.2421	0.00034929
		10.7445	23.2699	0.00081501
		10.755	23.297	0.00011643
		10.7655	23.324	0.00058215
		10.776	23.3517	0.00069858
		10.7871	23.3801	0
		10.7982	23.4089	0.00023286
		10.8087	23.4367	0.00011643
		10.8192	23.4634	0.00046572
		10.8303	23.4922	0.00069858
		10.842	23.523	0.00034929
		10.8531	23.5512	0.00058215
		10.8642	23.5801	0.00046572
		10.876	23.6108	0.00058215
		10.8871	23.639	0.00069858
		10.8982	23.6677	0.00034929
		10.9093	23.6968	0.00034929
		10.921	23.7268	0.00034929
		10.9321	23.7552	0.00023286
		10.9432	23.7843	0.00023286
		10.9549	23.8143	0.00034929
		10.966	23.8426	0.00011643
		10.9771	23.8717	-0.0002329
		10.9883	23.9001	0.00058215
		11	23.9299	0.00046572
		11.0111	23.9589	0.00023286
		11.0222	23.9874	0.00011643
		11.0339	24.0171	0.00116431
		11.045	24.0461	0
		11.0561	24.0745	0.00011643
		11.0672	24.1026	0.00023286
		11.079	24.133	0.00023286
		11.0901	24.1616	0.00023286
		11.1012	24.1895	0.00058215
		11.1129	24.2198	0.00011643
		11.124	24.2485	0.00011643
		11.1351	24.2764	0.00046572
		11.1462	24.305	0.00023286
		11.1579	24.3352	0.00034929
		11.169	24.3631	0.00046572
		11.1801	24.3916	0.00023286
		11.1906	24.4187	0.00034929
		11.203	24.4497	0.00034929
		11.2141	24.4781	0
		11.2252	24.5067	0.00069858
		11.2369	24.5362	-0.0001164
		11.248	24.5644	0.00034929
		11.2591	24.5931	-0.0002329
		11.2708	24.6225	0.00034929
		11.2819	24.6506	0.00023286
		11.2931	24.6793	0
		11.3042	24.7071	0
		11.3147	24.7338	0.00023286
		11.327	24.7654	0.00069858
		11.3381	24.7934	0.00069858
		11.3498	24.8228	0.00034929
		11.3609	24.8514	0.00011643
		11.372	24.8794	0.00011643
		11.3831	24.9071	0.00046572
		11.3936	24.9342	0.00058215
		11.406	24.9654	0.00034929
		11.4171	24.993	0.00046572
		11.4288	25.0231	0.00011643
		11.4399	25.0512	-0.0002329
		11.4504	25.0772	0.00058215
		11.4621	25.1073	0.00034929
		11.4738	25.137	0.00034929
		11.4849	25.1644	0.00058215
		11.4961	25.1928	0.00034929
		11.5065	25.2193	0.00058215
		11.517	25.2452	0.00034929
		11.5275	25.2721	0.00034929
		11.5386	25.3	0
		11.5491	25.326	0.00023286
		11.5602	25.3544	0.00034929
		11.5713	25.3821	0.00023286
		11.5824	25.4098	0.00023286
		11.5929	25.4367	0.00058215
		11.6034	25.4626	0.00011643
		11.6139	25.489	0.00023286
		11.6262	25.5203	0.00046572
		11.6373	25.5478	0.00069858
		11.6478	25.5741	0.00023286
		11.6596	25.6039	0.00023286
		11.6713	25.6329	0.00011643
		11.6818	25.659	-0.0002329
		11.6935	25.6888	0.00046572
		11.7052	25.7179	0.00034929
		11.7163	25.7454	0.00046572
		11.7274	25.7736	0.00058215
		11.7385	25.8012	0.00093145
		11.7496	25.8287	-0.0001164
		11.7614	25.8584	0.00034929
		11.7725	25.8861	0.00046572
		11.7842	25.9149	0.00023286
		11.7953	25.9431	0.00046572
		11.8064	25.9708	0.00023286
		11.8175	25.998	0
		11.8292	26.0276	0.00023286
		11.8403	26.0554	0.00058215
		11.8514	26.0826	0.00069858
		11.8632	26.112	0.00034929
		11.8743	26.1399	0.00023286
		11.8854	26.167	0.00046572
		11.8965	26.1949	0.00011643
		11.9082	26.2243	0.00058215
		11.9193	26.2514	0.00069858
		11.9304	26.2791	0.00046572
		11.9421	26.3086	0.00058215
		11.9526	26.3342	0.00034929
		11.9644	26.3632	0.00034929
		11.9755	26.3912	0.00023286
		11.986	26.4168	0.00023286
		11.9964	26.443	0.00058215
		12.0069	26.4691	0.00069858
		12.0174	26.4946	0.00034929
		12.0285	26.5226	0.00058215
		12.0396	26.5501	0.00011643
		12.0501	26.5756	0.00034929
		12.0606	26.602	0.00011643
		12.0717	26.6293	0.00011643
		12.0822	26.655	0.00058215
		12.0933	26.6829	0.00023286
		12.1038	26.7084	0.00046572
		12.1149	26.7358	0.00093145
		12.126	26.7637	0.00046572
		12.1371	26.7907	0.00023286
		12.1476	26.8166	0
		12.1581	26.8429	0.00058215
		12.1692	26.8698	0.00058215
		12.1803	26.8973	0.00034929
		12.1908	26.9235	0.00058215
		12.2013	26.9488	0.00011643
		12.2124	26.9766	0.00069858
		12.2229	27.0024	0.00011643
		12.2334	27.0278	0.00058215
		12.2445	27.0556	0.00034929
		12.2556	27.0828	0.00046572
		12.2667	27.1098	0.00081501
		12.2778	27.1376	0.00023286
		12.2883	27.1632	0.00046572
		12.2988	27.1887	0.00034929
		12.3093	27.215	0.00011643
		12.3198	27.2403	0.00034929
		12.3309	27.2677	-0.0001164
		12.3426	27.2968	0.00058215
		12.3537	27.3236	0.00046572
		12.3648	27.3509	0.00023286
		12.3765	27.38	0.00023286
		12.3876	27.4069	0.00011643
		12.3981	27.4326	0.00034929
		12.4086	27.4587	0.00034929
		12.4191	27.484	0.00058215
		12.4296	27.5099	0.00034929
		12.4401	27.5356	-0.0001164
		12.4512	27.5624	0.00034929
		12.4617	27.5885	0.00011643
		12.4722	27.614	0.00069858
		12.4833	27.6408	0.00046572
		12.4937	27.6669	0.00046572
		12.5061	27.697	0.00034929
		12.5172	27.7237	0.00046572
		12.5283	27.7512	0.00058215
		12.54	27.7799	0.00046572
		12.5511	27.8065	0.00046572
		12.5622	27.8341	0.00058215
		12.574	27.8627	0.00034929
		12.5851	27.8893	0.00069858
		12.5962	27.9168	0.00011643
		12.6073	27.944	0.00069858
		12.619	27.9721	0.00069858
		12.6301	27.9993	0.00023286
		12.6412	28.0266	0.00011643
		12.6529	28.0547	0.00058215
		12.664	28.0818	0.00011643
		12.6751	28.1092	0.00034929
		12.6863	28.1357	0.00046572
		12.698	28.1643	0.00046572
		12.7091	28.1918	0.00058215
		12.7202	28.2183	0.00069858
		12.7319	28.2467	0.00058215
		12.743	28.2741	0.00058215
		12.7541	28.3007	0.00011643
		12.7646	28.3262	0.00081501
		12.777	28.3565	0.00034929
		12.7881	28.3831	-0.0002329
		12.7992	28.4098	0.00069858
		12.8097	28.4358	0.00058215
		12.822	28.4655	0.00058215
		12.8331	28.4921	0.00023286
		12.8436	28.518	0.00046572
		12.8541	28.543	0.00046572
		12.867	28.5742	0.00069858
		12.8781	28.6016	0.00034929
		12.8899	28.6299	0.00011643
		12.901	28.6563	0.00069858
		12.9121	28.6837	0.00034929
		12.9232	28.7105	0.00023286
		12.9349	28.7384	0.00023286
		12.9454	28.7642	0.00034929
		12.9571	28.7926	0.00058215
		12.9688	28.8204	0.00034929
		12.9799	28.8475	0.00058215
		12.9904	28.873	0.00034929
		13.0015	28.8993	0.00011643
		13.012	28.925	0.00058215
		13.0238	28.9534	0.00058215
		13.0342	28.9782	0.00046572
		13.0453	29.0054	0
		13.0565	29.0321	0.00069858
		13.067	29.057	0.00058215
		13.0774	29.0827	0.00034929
		13.0885	29.1093	0.00046572
		13.099	29.1343	0.00023286
		13.1095	29.16	0.00023286
		13.1206	29.1863	0.00058215
		13.1324	29.2145	0.00058215
		13.1435	29.2416	0.00046572
		13.1546	29.268	0.00034929
		13.1663	29.296	0.00034929
		13.1774	29.3232	0.00069858
		13.1885	29.3497	0.00046572
		13.1996	29.3761	0.00011643
		13.2113	29.4047	0.00011643
		13.2224	29.4312	0.00081501
		13.2335	29.4575	-0.0003493
		13.2453	29.4861	0.00058215
		13.2564	29.5127	0.00023286
		13.2675	29.5389	0.00023286
		13.2786	29.566	0.00069858
		13.2891	29.591	0.00011643
		13.2996	29.6158	0.00081501
		13.3101	29.6415	0.00011643
		13.3205	29.6662	0.00011643
		13.3316	29.6929	0.00058215
		13.3427	29.7199	0.00034929
		13.3538	29.746	0.00058215
		13.365	29.7726	0.00069858
		13.3755	29.7982	0.00081501
		13.3859	29.8228	0.00046572
		13.397	29.8495	0.00023286
		13.4088	29.8778	0.00034929
		13.4199	29.9039	0.00081501
		13.431	29.9305	0.00046572
		13.4427	29.9589	0.00023286
		13.4538	29.9849	0.00023286
		13.4649	30.0115	0.00046572
		13.476	30.0385	0.00034929
		13.4877	30.066	0.00046572
		13.4982	30.0911	0.00034929
		13.5087	30.1166	0.00058215
		13.5192	30.1411	0.00069858
		13.5297	30.1665	0.00034929
		13.5402	30.1915	0.00046572
		13.5513	30.2175	0.00046572
		13.5624	30.2444	0.00081501
		13.5729	30.2694	0.00058215
		13.5834	30.294	0.00069858
		13.5945	30.3209	0.00046572
		13.6062	30.3488	0.00069858
		13.6173	30.3748	0.00034929
		13.6284	30.4017	0.00011643
		13.6401	30.4296	0.00023286
		13.6512	30.4555	0.00034929
		13.6624	30.4824	0.00023286
		13.6735	30.5088	0.00023286
		13.6852	30.5363	0.00081501
		13.6957	30.5616	0.00023286
		13.7074	30.5895	0.00023286
		13.7191	30.6169	0.00058215
		13.7302	30.6436	0.00023286
		13.7413	30.6702	0.00034929
		13.7524	30.6961	0.00046572
		13.7642	30.7241	0.00023286
		13.7753	30.7508	0.00058215
		13.7864	30.7767	0.00058215
		13.7981	30.8045	0.00046572
		13.8092	30.8313	0.00023286
		13.8203	30.8572	0.00069858
		13.8314	30.8836	0.00011643
		13.8419	30.9089	0
		13.853	30.9347	0.00023286
		13.8641	30.9612	0.00023286
		13.8746	30.9863	0.00023286
		13.8851	31.0106	0.00034929
		13.8956	31.0359	0.00023286
		13.9067	31.0622	-0.0001164
		13.9178	31.088	0.00058215
		13.9283	31.1133	0.00046572
		13.9388	31.1379	0
		13.9499	31.1639	0.00034929
		13.9616	31.1921	0
		13.9727	31.2183	0.00034929
		13.9838	31.2441	0.00023286
		13.9955	31.2723	0.00011643
		14.0066	31.2985	0.00023286
		14.0177	31.3244	0.00058215
		14.0289	31.3511	-0.0003493
		14.0406	31.3788	0.00081501
		14.0517	31.4045	0.00058215
		14.0622	31.4298	0.00046572
		14.0745	31.459	0.00058215
		14.0856	31.4847	0
		14.0967	31.5112	0.00034929
		14.1078	31.5376	0.00034929
		14.1183	31.5618	0.00023286
		14.1288	31.587	0.00046572
		14.1393	31.6116	0.00058215
		14.1498	31.636	0.00023286
		14.1609	31.6626	0.00069858
		14.172	31.6885	0.00023286
		14.1831	31.7145	0.00023286
		14.1942	31.7411	0
		14.2047	31.7655	0
		14.2152	31.7902	0.00069858
		14.2263	31.8167	0.00023286
		14.238	31.8439	0.00046572
		14.2491	31.87	-0.0001164
		14.2602	31.8966	0.00046572
		14.272	31.9239	0.00023286
		14.2831	31.9497	0.00011643
		14.2942	31.9763	0
		14.3047	32.0007	0.00023286
		14.3151	32.0253	0.00058215
		14.3256	32.0504	0.00011643
		14.3361	32.0746	0.00058215
		14.3466	32.0995	0.00046572
		14.3571	32.1242	0.00023286
		14.3676	32.1483	0.00046572
		14.3787	32.1749	0.00081501
		14.3904	32.2024	0.00023286
		14.4015	32.228	0.00046572
		14.412	32.2531	0.00069858
		14.4225	32.2775	0.00046572
		14.433	32.3019	0.00034929
		14.4435	32.3269	0.00023286
		14.454	32.3511	0.00034929
		14.4651	32.3772	0.00011643
		14.4756	32.4022	0.00069858
		14.4861	32.4263	0.00046572
		14.4972	32.4526	0.00034929
		14.5089	32.4803	0.00034929
		14.5194	32.5044	0.00058215
		14.5299	32.5292	0.00058215
		14.5422	32.5583	0.00104788
		14.5539	32.5853	0.00058215
		14.565	32.6113	0.00023286
		14.5761	32.6378	0.00046572
		14.5879	32.6648	0.00069858
		14.599	32.6907	0.00104788
		14.6095	32.7157	0.00023286
		14.6206	32.7412	0.00023286
		14.6311	32.7659	0.00058215
		14.6415	32.7908	0.00034929
		14.652	32.8147	0.00034929
		14.6631	32.8411	0.00046572
		14.6742	32.8671	0.00058215
		14.6853	32.8926	0.00058215
		14.6958	32.9176	0.00058215
		14.7063	32.9419	0.00023286
		14.7174	32.9675	0.00034929
		14.7285	32.9938	0.00023286
		14.7396	33.0197	0.00034929
		14.7514	33.0467	0.00046572
		14.7625	33.0731	0.00023286
		14.7736	33.099	0.00069858
		14.7853	33.1259	0.00023286
		14.7964	33.1522	0.00034929
		14.8075	33.1782	-0.0001164
		14.8186	33.2036	0
		14.8304	33.2312	0.00023286
		14.8415	33.2573	0.00023286
		14.8526	33.2828	0.00034929
		14.8643	33.3103	0.00081501
		14.8754	33.3365	0.00069858
		14.8865	33.3619	0.00058215
		14.8976	33.3878	0.00011643
		14.9081	33.4126	0
		14.9204	33.4409	0.00058215
		14.9315	33.4668	0.00046572
		14.942	33.4916	0.00058215
		14.9544	33.5198	0.00058215
		14.9655	33.5457	0.00069858
		14.9766	33.572	0
		14.9883	33.5988	0.00069858
		14.9988	33.6232	0.00093145
		15.0105	33.6509	0.00011643
		15.0222	33.6778	0.00058215
		15.0327	33.702	0.00046572
		15.0432	33.7269	0.00069858
		15.0556	33.7552	0.00069858
		15.0667	33.7808	0.00046572
		15.0784	33.8085	0.00034929
		15.0895	33.8342	0.00011643
		15.1012	33.861	0.00081501
		15.1123	33.8873	-0.0002329
		15.1234	33.913	0.00046572
		15.1345	33.9383	0.00034929
		15.1463	33.966	0.00093145
		15.1567	33.9903	0.00023286
		15.1672	34.0142	0.00058215
		15.1777	34.0391	0.00034929
		15.1882	34.0631	0.00069858
		15.1987	34.0873	0.00058215
		15.2098	34.1135	0.00046572
		15.2203	34.1374	0.00058215
		15.2308	34.1619	-0.0001164
		15.2419	34.1879	0.00081501
		15.253	34.2132	0.00034929
		15.2647	34.2405	0.00081501
		15.2758	34.2665	0.00069858
		15.2869	34.2918	0.00058215
		15.2987	34.3189	0.00046572
		15.3098	34.3451	0.00011643
		15.3203	34.3689	0.00046572
		15.332	34.3961	0.00023286
		15.3437	34.4236	0.00023286
		15.3548	34.4489	0.00069858
		15.3659	34.4745	0.00058215
		15.3764	34.4993	0.00081501
		15.3869	34.5231	0.00023286
		15.398	34.5489	0.00011643
		15.4085	34.5735	0.00011643
		15.419	34.5972	0.00046572
		15.4301	34.6232	0.00034929
		15.4412	34.649	0.00034929
		15.4523	34.6742	0.00069858
		15.4628	34.6989	0.00104788
		15.4733	34.723	0.00034929
		15.4844	34.7483	0.00058215
		15.4961	34.7758	0.00034929
		15.5066	34.8	0.00058215
		15.5183	34.8266	0.00023286
		15.5294	34.8527	0.00011643
		15.5411	34.8799	0.00069858
		15.5516	34.9035	0.00034929
		15.5634	34.931	0.00046572
		15.5745	34.9568	0.00023286
		15.5862	34.9834	0.00023286
		15.5973	35.0092	0.00046572
		15.6084	35.035	0.00058215
		15.6201	35.0616	0.00104788
		15.6312	35.0874	0.00069858
		15.6423	35.1133	0.00093145
		15.654	35.1399	0.00058215
		15.6652	35.1655	0.00069858
		15.6763	35.1915	0.00046572
		15.6874	35.2166	0
		15.6991	35.2436	0.00023286
		15.7102	35.2696	0.00011643
		15.7213	35.2948	0.00058215
		15.733	35.3217	0.00069858
		15.7435	35.3464	0.00058215
		15.7546	35.3715	0.00034929
		15.7663	35.3984	0.00069858
		15.7781	35.4258	0.00023286
		15.7886	35.4496	0.00023286
		15.8003	35.4764	0.00069858
		15.812	35.5038	0.00069858
		15.8231	35.5293	0.00058215
		15.8342	35.5544	0.00011643
		15.8453	35.5804	0.00058215
		15.857	35.6074	0.00034929
		15.8682	35.6325	0.00023286
		15.8793	35.6585	0.00034929
		15.8897	35.6825	0.00069858
		15.9002	35.7062	0.00011643
		15.9113	35.7322	0.00023286
		15.9224	35.7575	0.00046572
		15.9336	35.7827	0.00034929
		15.944	35.8074	0.00069858
		15.9545	35.831	0.00046572
		15.9656	35.8566	0.00058215
		15.9761	35.8811	0.00046572
		15.9866	35.9047	0.00081501
		15.9977	35.9303	0.00034929
		16.0082	35.9547	0.00058215
		16.0205	35.9826	0.00011643
		16.0317	36.0081	0.00023286
		16.0428	36.034	0.00069858
		16.0533	36.0576	0
		16.0637	36.0819	0.00011643
		16.0742	36.106	0.00046572
		16.0847	36.1296	0.00011643
		16.0958	36.1555	0.00058215
		16.1069	36.1809	0.00058215
		16.118	36.2059	0.00011643
		16.1285	36.2305	0.00011643
		16.139	36.2543	0
		16.1501	36.2795	0.00023286
		16.1612	36.3055	0.00034929
		16.1717	36.3291	0.00023286
		16.1822	36.3531	0.00034929
		16.1933	36.379	0.00023286
		16.2044	36.4039	0.00069858
		16.2149	36.4281	0.00058215
		16.2254	36.4524	0.00081501
		16.2365	36.4773	0.00058215
		16.2476	36.503	0.00058215
		16.2581	36.5272	0.00011643
		16.2686	36.5506	0.00023286
		16.2797	36.5765	0.00046572
		16.2914	36.6034	0.00058215
		16.3025	36.6283	0.00034929
		16.3136	36.6541	0.00023286
		16.3253	36.681	0.00023286
		16.3365	36.7059	0.00034929
		16.3476	36.7315	0.00034929
		16.3587	36.7572	0
		16.3704	36.7836	0
		16.3809	36.8077	0.00046572
		16.392	36.8333	0
		16.4037	36.8596	0.00011643
		16.4154	36.8864	0.00046572
		16.4265	36.9123	0.00034929
		16.4376	36.9371	-0.0001164
		16.4494	36.9639	0.00034929
		16.4599	36.9883	0.00046572
		16.4716	37.0146	0.00034929
		16.4833	37.0413	0.00069858
		16.4938	37.0658	0.00046572
		16.5055	37.0921	0.00046572
		16.5166	37.1173	0
		16.5283	37.1445	0.00034929
		16.5395	37.1696	0
		16.5506	37.1947	0
		16.5623	37.2218	0.00058215
		16.5734	37.2471	0.00046572
		16.5845	37.272	0.00034929
		16.5956	37.2978	0.00011643
		16.6067	37.323	0.00058215
		16.6172	37.3466	0.00023286
		16.6277	37.3709	0.00081501
		16.6388	37.396	0.00023286
		16.6499	37.4211	0.00023286
		16.6604	37.4455	0.00058215
		16.6709	37.469	0.00081501
		16.6814	37.493	0.00069858
		16.6918	37.5172	0.00023286
		16.703	37.542	0.00069858
		16.7141	37.5676	0.00069858
		16.7258	37.5945	0.00023286
		16.7369	37.6193	0.00034929
		16.7474	37.6434	0.00046572
		16.7597	37.6717	0.00081501
		16.7708	37.6966	0.00023286
		16.7819	37.7219	0.00104788
		16.793	37.7476	0.00069858
		16.8048	37.7737	0.00046572
		16.8159	37.799	0.00046572
		16.8264	37.8234	0.00058215
		16.8369	37.8467	0.00081501
		16.8473	37.8708	0.00034929
		16.8578	37.8948	0.00058215
		16.8683	37.9181	0.00034929
		16.8794	37.9438	0.00069858
		16.8899	37.9675	0.00081501
		16.9004	37.991	0.00034929
		16.9115	38.0168	0.00046572
		16.9232	38.0433	0.00058215
		16.9343	38.0681	0.00046572
		16.9454	38.0938	0.00081501
		16.9572	38.1204	0.00034929
		16.9683	38.1452	0.00011643
		16.9794	38.1709	0.00011643
		16.9905	38.196	0.00011643
		17.0022	38.2223	0.00081501
		17.0133	38.2479	0.00058215
		17.0244	38.2731	0.00034929
		17.0361	38.2993	0.00046572
		17.0472	38.3248	0.00046572
		17.0584	38.3501	0.00034929
		17.0688	38.3734	0.00011643
		17.0812	38.4017	0
		17.0923	38.4272	0.00058215
		17.1034	38.4519	0.00046572
		17.1151	38.4786	0.00034929
		17.1262	38.5041	0.00034929
		17.1373	38.5289	0.00034929
		17.1484	38.5541	0.00034929
		17.1589	38.5782	0.00046572
		17.1694	38.6015	0.00046572
		17.1805	38.627	0.00046572
		17.191	38.6508	0.00023286
		17.2015	38.6741	0.00011643
		17.2126	38.6998	0.00023286
		17.2237	38.7249	-0.0002329
		17.2348	38.7496	0.00011643
		17.2453	38.7739	0.00046572
		17.2558	38.7973	0.00081501
		17.2669	38.8223	0.00058215
		17.2774	38.8465	0.00069858
		17.2885	38.8713	0.00011643
		17.299	38.895	0.00046572
		17.3095	38.9192	0.00046572
		17.32	38.9424	0.00011643
		17.3311	38.9678	0.00023286
		17.3422	38.9932	0.00034929
		17.3533	39.0179	0.00011643
		17.3638	39.0419	0.00081501
		17.3743	39.0657	0.00046572
		17.3854	39.0903	0.00058215
		17.3971	39.1173	0.00011643
		17.4082	39.1425	0.00046572
		17.4193	39.1671	0.00011643
		17.4298	39.1912	0.00069858
		17.4409	39.2163	0.00034929
		17.4514	39.2396	0.00058215
		17.4625	39.2652	0.00058215
		17.4736	39.2902	0.00058215
		17.4841	39.3135	-0.0001164
		17.4946	39.3377	0.00069858
		17.5057	39.3625	0.00069858
		17.5162	39.3861	0.00046572
		17.5267	39.4103	0.00011643
		17.5378	39.4349	-0.0001164
		17.5495	39.4613	0.00081501
		17.5606	39.4869	0
		17.5717	39.5115	0.00034929
		17.5828	39.5365	0.00046572
		17.5933	39.5607	0.00023286
		17.6044	39.5854	0.00069858
		17.6155	39.6105	0.00034929
		17.626	39.6346	0.00058215
		17.6365	39.6577	0.00046572
		17.647	39.6817	0.00046572
		17.6581	39.7068	-0.0001164
		17.6692	39.7315	0.00081501
		17.6797	39.7555	0.00081501
		17.6902	39.7791	0.00011643
		17.7013	39.8038	0.00069858
		17.7118	39.8279	0.00023286
		17.7222	39.8513	0.00046572
		17.7334	39.8762	0.00081501
		17.7445	39.9017	0.00046572
		17.755	39.925	0.00081501
		17.7654	39.9486	0.00104788
		17.7765	39.9741	0.00046572
		17.7876	39.9987	0.00069858
		17.7981	40.0225	0.00046572
		17.8086	40.0463	0.00046572
		17.8197	40.0709	0.00023286
		17.8315	40.0975	0
		17.8426	40.1229	0.00069858
		17.8537	40.1474	0.00034929
		17.8654	40.1738	0.00046572
		17.8765	40.1993	0.00058215
		17.887	40.2224	0.00069858
		17.8987	40.2489	0.00023286
		17.9104	40.2757	0.00023286
		17.9215	40.3002	-0.0001164
		17.932	40.3239	0.00011643
		17.9444	40.352	0.00034929
		17.9555	40.3766	0.00034929
		17.9666	40.4016	0.00081501
		17.9777	40.427	0.00081501
		17.9882	40.4502	0.00081501
		17.9987	40.4739	0.00034929
		18.0092	40.4979	0.00034929
		18.0196	40.5209	0.00058215
		18.0308	40.5462	0.00069858
		18.0419	40.5713	0.00023286
		18.053	40.5958	0.00104788
		18.0641	40.6212	0.00046572
		18.0746	40.6448	0.00046572
		18.085	40.6679	0.00058215
		18.0962	40.6933	0.00023286
		18.1079	40.7197	0.00011643
		18.119	40.7442	0.00023286
		18.1295	40.7682	-0.0001164
		18.1418	40.7961	0.00058215
		18.1529	40.8206	0.00116431
		18.164	40.8458	0.00058215
		18.1745	40.8695	0.00046572
		18.185	40.8925	0.00081501
		18.1961	40.9179	0.00093145
		18.2078	40.9443	0.00058215
		18.2183	40.9674	0.00023286
		18.2294	40.9928	0.00011643
		18.2399	41.0162	0.00011643
		18.2504	41.0394	0.00023286
		18.2615	41.0649	0.00023286
		18.272	41.088	0.00046572
		18.2825	41.1116	0.00081501
		18.293	41.1356	0.00023286
		18.3053	41.1628	0.00069858
		18.3164	41.1877	0.00046572
		18.3275	41.2131	0.00034929
		18.3393	41.239	0.00011643
		18.3504	41.2638	0
		18.3615	41.2891	0.00023286
		18.3726	41.3138	0.00058215
		18.3843	41.3399	0.00023286
		18.3948	41.3639	0.00046572
		18.4065	41.39	0.00011643
		18.4182	41.4159	0.00069858
		18.4293	41.4413	0.00104788
		18.4404	41.4661	0.00104788
		18.4515	41.4906	0.00058215
		18.4633	41.5174	0.00046572
		18.4744	41.5422	0.00081501
		18.4849	41.5653	0.00058215
		18.4972	41.5934	0.00069858
		18.5083	41.6183	0.00069858
		18.5194	41.6428	0.00034929
		18.5299	41.6667	0.00046572
		18.5423	41.6944	0.00069858
		18.5534	41.7188	0.00023286
		18.5645	41.744	0.00046572
		18.5762	41.7704	0.00023286
		18.5873	41.7948	0.00046572
		18.5984	41.8199	0.00034929
		18.6095	41.8451	0.00034929
		18.6212	41.8708	0.00081501
		18.6323	41.8958	0.00034929
		18.6434	41.921	0.00011643
		18.6552	41.9468	0.00069858
		18.6657	41.9703	0.00058215
		18.6774	41.9969	0.00058215
		18.6879	42.02	0.00046572
		18.7002	42.0476	0
		18.7113	42.0729	0.00034929
		18.7218	42.0959	0.00046572
		18.7341	42.1234	0.00058215
		18.7452	42.1487	0.00034929
		18.7563	42.1733	0.00034929
		18.7668	42.1966	0.00011643
		18.7773	42.2206	0.00046572
		18.7878	42.2436	0.00034929
		18.7989	42.2685	0.00034929
		18.8094	42.2924	0.00093145
		18.8205	42.3167	0.00023286
		18.8316	42.3417	0.00081501
		18.8427	42.3668	0
		18.8538	42.3912	0.00093145
		18.8643	42.4149	0.00034929
		18.8748	42.4384	0.00046572
		18.8859	42.4628	0.00034929
		18.8976	42.4893	0.00011643
		18.9081	42.5128	0.00058215
		18.9199	42.5386	0.00046572
		18.9303	42.5624	0.00058215
		18.9427	42.5902	0.00023286
		18.9538	42.6145	0.00058215
		18.9649	42.6395	0.00023286
		18.9766	42.6659	0.00011643
		18.9877	42.6903	0.00058215
		18.9988	42.7151	0.00034929
		19.0106	42.7417	0.00046572
		19.0217	42.766	0.00081501
		19.0328	42.7909	0.00034929
		19.0439	42.8161	0.00081501
		19.0556	42.8418	0.00034929
		19.0667	42.8666	0.00046572
		19.0778	42.8918	0.00046572
		19.0895	42.9176	0.00011643
		19.1006	42.9422	0.00046572
		19.1117	42.9675	0.00058215
		19.1228	42.9919	0.00069858
		19.1346	43.0179	0.00023286
		19.1457	43.0432	0
		19.1568	43.0678	0.00058215
		19.1685	43.0935	0.00081501
		19.1796	43.1188	0.00116431
		19.1907	43.1435	0.00058215
		19.2018	43.1679	0.00046572
		19.2136	43.1945	0.00023286
		19.2247	43.2192	0.00058215
		19.2358	43.2436	0.00046572
		19.2475	43.2701	0.00023286
		19.2586	43.2949	0.00058215
		19.2697	43.3192	0.00046572
		19.2808	43.3444	0
		19.2913	43.3678	0.00034929
		19.3018	43.3906	0.00069858
		19.3123	43.4145	0.00011643
		19.3228	43.4376	0.00058215
		19.3339	43.4622	0.00034929
		19.345	43.4874	0.00011643
		19.3561	43.5118	0.00011643
		19.3672	43.5364	0.00093145
		19.3777	43.5603	0.00081501
		19.3882	43.5832	0.00046572
		19.3993	43.608	0.00046572
		19.411	43.6345	0.00069858
		19.4221	43.6588	0.00046572
		19.4332	43.6835	0.00046572
		19.4449	43.71	0.00046572
		19.456	43.7344	0.00034929
		19.4665	43.7577	-0.0001164
		19.477	43.7815	0.00023286
		19.4875	43.8044	0.00058215
		19.498	43.8279	0.00104788
		19.5085	43.8514	0.00023286
		19.5196	43.8757	0.00034929
		19.5301	43.8994	0.00058215
		19.5406	43.9227	0.00058215
		19.5517	43.947	0.00023286
		19.5622	43.9708	0.00046572
		19.5727	43.9938	0.00081501
		19.5838	44.0185	0.00046572
		19.5949	44.0436	0.00058215
		19.606	44.0679	0.00023286
		19.6165	44.0912	0.00069858
		19.6269	44.115	0.00069858
		19.6381	44.1393	0.00069858
		19.6485	44.1627	0.00046572
		19.659	44.1863	0.00046572
		19.6701	44.2106	0.00046572
		19.6819	44.2368	0
		19.693	44.2618	0.00081501
		19.7041	44.286	-0.0001164
		19.7152	44.3109	0.00046572
		19.7269	44.3372	0.00034929
		19.738	44.3614	0.00034929
		19.7491	44.3862	0.00023286
		19.7608	44.4126	0.00046572
		19.7713	44.4355	0.00058215
		19.7818	44.4589	0.00058215
		19.7923	44.4825	0.00058215
		19.804	44.5081	0.00069858
		19.8145	44.5317	0.00023286
		19.825	44.555	0.00034929
		19.8355	44.5778	0.00034929
		19.846	44.6016	0.00058215
		19.8565	44.6247	0.00034929
		19.8676	44.6492	0.00058215
		19.8793	44.6756	0.00046572
		19.8904	44.7002	0.00058215
		19.9015	44.7244	0.00058215
		19.9126	44.7496	0
		19.9243	44.7756	0.00081501
		19.9355	44.7998	0.00034929
		19.9466	44.8249	0.00046572
		19.9583	44.8509	0.00046572
		19.9694	44.8751	0.00046572
		19.9805	44.9002	0.00058215
		19.9916	44.9249	0.00011643
		20.0021	44.9477	0.00023286
		20.0144	44.9755	0.00023286
		20.0255	45.0002	0.00069858
		20.036	45.0229	0.00058215
		20.0484	45.0506	0.00011643
		20.0595	45.0755	0.00023286
		20.0706	45.0997	0.00058215
		20.0811	45.1233	0.00023286
		20.0915	45.1465	0.00046572
		20.1027	45.1707	0
		20.1138	45.1958	0.00034929
		20.1243	45.219	0.00081501
		20.1347	45.2418	0.00023286
		20.1458	45.2669	0.00069858
		20.1569	45.2914	0.00023286
		20.1674	45.3144	-0.0001164
		20.1779	45.3381	0.00023286
		20.189	45.3623	0.00034929
		20.2008	45.3882	0.00023286
		20.2119	45.4133	0.00011643
		20.223	45.4376	0.00023286
		20.2347	45.4634	-0.0002329
		20.2458	45.4884	0
		20.2569	45.5128	0.00023286
		20.268	45.5372	0.00023286
		20.2797	45.5636	0.00023286
		20.2908	45.5881	0.00058215
		20.3013	45.6109	0.00058215
		20.3118	45.6347	0.00058215
		20.3223	45.6575	0.00093145
		20.3334	45.6821	0.00069858
		20.3445	45.7072	0.00058215
		20.355	45.7299	0.00023286
		20.3661	45.7546	0.00069858
		20.3772	45.7796	0.00058215
		20.3883	45.8037	0.00011643
		20.3988	45.8271	0.00023286
		20.4093	45.8506	0.00058215
		20.4204	45.8747	0.00058215
		20.4321	45.9008	0.00081501
		20.4432	45.9257	0.00023286
		20.4543	45.9498	0.00046572
		20.4648	45.9733	0.00058215
		20.4772	46.0009	0.00081501
		20.4883	46.025	0.00034929
		20.4994	46.0496	0.00023286
		20.5111	46.0759	0.00069858
		20.5222	46.1	0.00023286
		20.5327	46.1233	0.00046572
		20.5444	46.1496	0.00011643
		20.5562	46.1751	0.00081501
		20.5673	46.1996	0.00058215
		20.5784	46.2246	0.00046572
		20.5901	46.2502	-0.0001164
		20.6012	46.2746	0.00046572
		20.6123	46.2996	0.00023286
		20.6228	46.3225	0.00023286
		20.6351	46.3496	0.00023286
		20.6462	46.3746	0.00011643
		20.6573	46.3991	0.00023286
		20.6691	46.4245	0.00081501
		20.6802	46.4496	0.00058215
		20.6913	46.4741	0
		20.7024	46.4982	0.00046572
		20.7141	46.5246	0.00058215
		20.7252	46.5491	0.00046572
		20.7363	46.5732	0.00023286
		20.748	46.5995	0.00058215
		20.7591	46.6242	0.00046572
		20.7703	46.6483	0.00011643
		20.7814	46.6731	0.00023286
		20.7931	46.6992	0.00069858
		20.8042	46.7233	0.00058215
		20.8153	46.748	0
		20.827	46.7742	0.00069858
		20.8381	46.7983	0.00046572
		20.8492	46.8229	0.00046572
		20.8603	46.8478	0.00011643
		20.8721	46.8732	0.00081501
		20.8832	46.8977	0.00046572
		20.8943	46.9226	0.00046572
		20.906	46.9481	0.00023286
		20.9171	46.9727	0.00034929
		20.9282	46.9976	0.00034929
		20.9393	47.0217	0.00046572
		20.9498	47.0448	0.00069858
		20.9609	47.0698	0.00034929
		20.9714	47.0925	-0.0001164
		20.9819	47.1158	0.00034929
		20.9924	47.1391	0.00046572
		21.0035	47.1632	0.00069858
		21.0146	47.1881	0.00069858
		21.0257	47.2127	0.00058215
		21.0362	47.2353	0.00011643
		21.0467	47.2589	0.00034929
		21.0578	47.2834	0.00058215
		21.0695	47.3088	0.00023286
		21.0806	47.3338	0.00069858
		21.0917	47.3583	0.00069858
		21.1034	47.3837	0.00058215
		21.1145	47.4086	0.00081501
		21.1256	47.4332	0.00023286
		21.1368	47.4572	0.00058215
		21.1485	47.4834	0.00046572
		21.1596	47.5081	0.00058215
		21.1707	47.5321	0.00069858
		21.1824	47.5581	0.00034929
		21.1935	47.5829	0.00081501
		21.2046	47.6069	0.00069858
		21.2157	47.6315	0.00011643
		21.2262	47.655	0.00023286
		21.2386	47.6818	0.00011643
		21.249	47.705	0.00034929
		21.2614	47.7325	-0.0001164
		21.2725	47.7565	0.00034929
		21.2836	47.781	0.00046572
		21.2947	47.8059	0.00011643
		21.3064	47.8314	0.00011643
		21.3169	47.8544	0.00069858
		21.3286	47.8807	0.00034929
		21.3391	47.9034	0.00034929
		21.3496	47.9266	0.00034929
		21.3601	47.9501	0.00011643
		21.3706	47.9727	0.00023286
		21.3811	47.9961	0.00011643
		21.3916	48.0192	0.00011643
		21.4021	48.0419	-0.0001164
		21.4132	48.0668	0.00069858
		21.4249	48.0927	0.00046572
		21.436	48.1167	0.00034929
		21.4471	48.1416	0.00046572
		21.4576	48.1646	0.00011643
		21.4699	48.1914	0.00034929
		21.4804	48.215	0.00034929
		21.4921	48.2407	0.00081501
		21.5039	48.2662	0.00046572
		21.515	48.2909	0.00023286
		21.5261	48.3156	0.00081501
		21.5378	48.3409	0.00046572
		21.5489	48.3655	0.00046572
		21.56	48.3903	0.00058215
		21.5711	48.4142	0.00023286
		21.5822	48.4388	0.00011643
		21.594	48.465	0.00069858
		21.6051	48.4889	0.00011643
		21.6162	48.5134	-0.0001164
		21.6267	48.5369	0.00046572
		21.639	48.5636	0.00093145
		21.6495	48.5868	0.00034929
		21.6618	48.6143	-0.0001164
		21.6729	48.6383	0.00011643
		21.684	48.6626	0.00023286
		21.6958	48.6888	0.00034929
		21.7069	48.713	0.00023286
		21.718	48.7372	0.00069858
		21.7291	48.7621	0
		21.7408	48.7878	0.00011643
		21.7519	48.8118	0.00023286
		21.763	48.8367	0.00023286
		21.7747	48.8624	0.00069858
		21.7858	48.8864	0.00023286
		21.7969	48.9113	0.00034929
		21.8081	48.9357	0.00058215
		21.8198	48.9611	0.00058215
		21.8309	48.9859	0.00058215
		21.842	49.0104	-0.0001164
		21.8537	49.0357	0.00011643
		21.8648	49.0604	0.00023286
		21.8759	49.085	0.00034929
		21.887	49.1089	0.00011643
		21.8988	49.1349	0.00034929
		21.9099	49.1596	0.00058215
		21.921	49.1835	0.00081501
		21.9327	49.2094	0.00023286
		21.9438	49.2342	0.00011643
		21.9549	49.2581	-0.0001164
		21.966	49.2826	0.00023286
		21.9777	49.3088	0.00023286
		21.9888	49.3327	0.00046572
		22	49.3572	0.00023286
		22.0117	49.3832	0.00058215
		22.0228	49.4073	0.00034929
		22.0339	49.4316	0
		22.045	49.4565	0.00069858
		22.0567	49.4819	0.00081501
		22.0678	49.5061	0.00034929
		22.0789	49.531	0.00058215
		22.0906	49.5565	0.00023286
		22.1017	49.5805	0.00046572
		22.1129	49.6054	-0.0001164
		22.124	49.6296	0.00069858
		22.1345	49.6524	0
		22.1468	49.6799	0.00081501
		22.1579	49.7043	0.00046572
		22.1684	49.7268	0.00034929
		22.1807	49.7544	0.00069858
		22.1918	49.7788	0.00023286
		22.2029	49.8027	-0.0001164
		22.2147	49.8289	0.00058215
		22.2252	49.8519	0.00046572
		22.2363	49.8758	0.00023286
		22.2486	49.9032	0.00034929
		22.2591	49.9264	0.00046572
		22.2696	49.9489	0.00011643
		22.2801	49.9724	0.00046572
		22.2906	49.9952	0.00093145
		22.3011	50.018	0.00058215
		22.3122	50.0429	0.00046572
		22.3233	50.0669	0.00034929
		22.3337	50.0898	0.00058215
		22.3442	50.1134	0.00058215
		22.3553	50.1372	0.00034929
		22.3658	50.1604	0.00011643
		22.3763	50.1837	0.00081501
		22.3868	50.2061	0.00034929
		22.3979	50.2309	0.00023286
		22.409	50.2553	0.00093145
		22.4195	50.2778	0.00081501
		22.4306	50.3027	0
		22.4417	50.327	0.00058215
		22.4522	50.3495	0.00023286
		22.4627	50.373	0.00046572
		22.4738	50.3972	0.00023286
		22.4855	50.4226	0.00046572
		22.4966	50.4474	0.00034929
		22.5071	50.4702	0.00069858
		22.5188	50.4956	0.00023286
		22.5293	50.5191	0
		22.5417	50.5462	0.00046572
		22.5522	50.5687	0.00046572
		22.5645	50.5962	0.00093145
		22.5756	50.6205	0.00034929
		22.5867	50.6444	0.00058215
		22.5978	50.6692	0.00046572
		22.6096	50.695	0.00034929
		22.6207	50.7189	0
		22.6318	50.7435	0.00046572
		22.6435	50.7694	0.00011643
		22.654	50.7919	0.00069858
		22.6657	50.8178	0.00023286
		22.6768	50.8424	0.00011643
		22.6873	50.8649	0.00034929
		22.6996	50.892	0.00058215
		22.7107	50.9168	0
		22.7225	50.9419	-0.0001164
		22.7336	50.9663	0.00069858
		22.7447	50.9911	0.00011643
		22.7558	51.0149	0.00058215
		22.7675	51.0406	0.00034929
		22.7786	51.0654	0.00023286
		22.7897	51.0893	0.00058215
		22.8014	51.1149	0
		22.8125	51.1397	0.00069858
		22.8236	51.1637	0.00058215
		22.8348	51.1878	0.00069858
		22.8452	51.2113	-0.0001164
		22.8557	51.2338	0.00034929
		22.8668	51.2582	0.00011643
		22.8779	51.283	0.00046572
		22.889	51.3068	0.00034929
		22.8995	51.3299	0.00058215
		22.91	51.3532	0.00069858
		22.9211	51.377	0.00058215
		22.9316	51.4003	0.00034929
		22.9421	51.4233	0.00046572
		22.9532	51.4472	0.00046572
		22.9649	51.4733	0.00046572
		22.9761	51.4977	0.00046572
		22.9872	51.5216	0.00069858
		22.9989	51.5474	0.00046572
		23.01	51.572	0.00011643
		23.0211	51.5958	0.00034929
		23.0316	51.6191	0.00046572
		23.0439	51.6463	0
		23.055	51.6702	0.00093145
		23.0655	51.6933	0.00069858
		23.0779	51.7206	0.00058215
		23.089	51.7444	-0.0002329
		23.1001	51.7687	0.00011643
		23.1112	51.7935	0.00058215
		23.1229	51.8187	0.00034929
		23.1334	51.8416	0.00081501
		23.1445	51.8664	0.00034929
		23.1568	51.893	0.00058215
		23.1673	51.9158	0.00069858
		23.179	51.9419	0.00011643
		23.1901	51.9658	0.00023286
		23.2019	51.9913	0.00023286
		23.213	52.0161	0.00069858
		23.2241	52.0402	0.00023286
		23.2352	52.0642	0.00034929
		23.2469	52.0903	0.00034929
		23.258	52.1145	0.00011643
		23.2685	52.1371	0.00034929
		23.2809	52.1645	0.00046572
		23.292	52.1888	0.00046572
		23.3031	52.2126	0.00011643
		23.3148	52.2387	0.00058215
		23.3259	52.263	0.00058215
		23.337	52.2868	0.00081501
		23.3475	52.3102	0.00011643
		23.3598	52.3373	0.00011643
		23.3709	52.361	0.00058215
		23.382	52.3856	0.00069858
		23.3938	52.4114	0.00069858
		23.4049	52.4353	0.00046572
		23.416	52.4597	0.00023286
		23.4271	52.4842	0.00069858
		23.4388	52.5095	0.00069858
		23.4499	52.5338	0.00058215
		23.461	52.5584	0.00058215
		23.4727	52.5836	0.00011643
		23.4838	52.6079	0.00058215
		23.4943	52.6312	0.00023286
		23.5061	52.6564	0.00069858
		23.5178	52.682	0.00058215
		23.5289	52.7067	0.00034929
		23.54	52.7306	0.00023286
		23.5517	52.756	0.00058215
		23.5622	52.7795	0.00046572
		23.5739	52.8048	-0.0002329
		23.585	52.8288	0.00011643
		23.5968	52.8549	0.00023286
		23.6079	52.879	0.00046572
		23.6183	52.9016	0.00023286
		23.6307	52.929	0
		23.6418	52.9532	0.00046572
		23.6529	52.977	0.00069858
		23.664	53.0018	0.00046572
		23.6757	53.0274	0.00058215
		23.6868	53.0512	0.00046572
		23.6973	53.0745	0.00023286
		23.7078	53.0973	0.00069858
		23.7183	53.1199	0.00069858
		23.7288	53.1433	0
		23.7393	53.1658	0.00081501
		23.7504	53.19	0.00023286
		23.7609	53.2134	0.00046572
		23.7714	53.2358	0.00069858
		23.7825	53.2603	0.00011643
		23.7942	53.2861	0.00023286
		23.8053	53.31	0.00023286
		23.8164	53.3343	0.00058215
		23.8281	53.3603	0.00058215
		23.8392	53.384	0.00046572
		23.8503	53.4083	0.00046572
		23.8614	53.433	0.00058215
		23.8732	53.4581	0
		23.8843	53.4823	0.00046572
		23.8954	53.507	0.00011643
		23.9071	53.5322	0.00034929
		23.9182	53.5563	0.00034929
		23.9293	53.581	0.00034929
		23.9404	53.605	0.00034929
		23.9522	53.6303	0.00069858
		23.9633	53.6551	0.00046572
		23.9744	53.6791	0.00046572
		23.9861	53.7044	0.00023286
		23.9972	53.729	0.00011643
		24.0083	53.7532	0.00081501
		24.0194	53.7771	0.00023286
		24.0311	53.8032	0.00058215
		24.0422	53.8273	0.00034929
		24.0527	53.8497	0.00046572
		24.0632	53.8731	0.00046572
		24.0737	53.8957	0.00034929
		24.0842	53.9185	0.00023286
		24.0947	53.9418	0.00034929
		24.1058	53.9656	0.00023286
		24.1163	53.9887	0.00034929
		24.1268	54.0118	0.00023286
		24.1379	54.0356	0.00046572
		24.1496	54.0613	0.00034929
		24.1607	54.0859	0.00058215
		24.1718	54.1096	0.00093145
		24.1835	54.1352	0.00023286
		24.1946	54.1599	0.00034929
		24.2057	54.1836	0.00011643
		24.2168	54.2079	0.00081501
		24.2273	54.2312	0.00023286
		24.2397	54.2576	0.00034929
		24.2508	54.2819	0.00058215
		24.2625	54.3078	0.00081501
		24.2736	54.3316	0.00046572
		24.2841	54.3544	0.00058215
		24.2958	54.3804	-0.0001164
		24.3076	54.4058	0.00093145
		24.318	54.4284	0.00081501
		24.3298	54.4544	0.00058215
		24.3415	54.4798	0.00046572
		24.3526	54.5036	0.00034929
		24.3637	54.5283	0.00058215
		24.3748	54.5524	0.00069858
		24.3859	54.5762	0.00046572
		24.3976	54.6023	0.00034929
		24.4087	54.6264	0.00046572
		24.4205	54.6516	0
		24.4316	54.6762	0.00058215
		24.4427	54.7005	0.00034929
		24.4538	54.7242	0
		24.4655	54.7501	0
		24.4766	54.7745	0.00046572
		24.4877	54.7982	0
		24.4994	54.8239	-0.0001164
		24.5099	54.847	0.00011643
		24.5216	54.8721	0.00034929
		24.5328	54.8965	0.00069858
		24.5445	54.9224	0.00034929
		24.5556	54.9461	0.00023286
		24.5667	54.9704	0.00023286
		24.5784	54.9963	0
		24.5895	55.02	0
		24.6006	55.0442	0.00069858
		24.6117	55.0689	0.00023286
		24.6222	55.0913	0.00093145
		24.6346	55.1181	0.00046572
		24.6457	55.1428	0.00046572
		24.6574	55.168	0.00034929
		24.6685	55.1919	0.00034929
		24.6796	55.2166	0.00023286
		24.6907	55.2405	0.00058215
		24.7018	55.2645	0.00023286
		24.7129	55.2891	0.00034929
		24.7246	55.3145	0.00093145
		24.7364	55.3397	0.00034929
		24.7475	55.3643	0.00023286
		24.758	55.3871	0.00023286
		24.7684	55.4096	0.00034929
		24.7796	55.4342	0.00011643
		24.79	55.4568	0.00046572
		24.8012	55.4809	0.00034929
		24.8116	55.5042	0.00058215
		24.8227	55.5279	0.00011643
		24.8338	55.5521	0
		24.845	55.5767	0.00034929
		24.8561	55.6004	0.00034929
		24.8666	55.6234	0.00046572
		24.877	55.6466	0.00058215
		24.8881	55.6703	0
		24.8999	55.6959	0.00046572
		24.911	55.7205	-0.0002329
		24.9221	55.7442	0.00034929
		24.9338	55.7697	0.00034929
		24.9449	55.7943	0.00046572
		24.956	55.818	0.00046572
		24.9671	55.8422	0.00023286
		24.9789	55.8682	0.00023286
		24.9893	55.8906	0.00011643
		24.9998	55.9135	0.00023286
		25.0103	55.9366	0.00011643
		25.0214	55.9603	0.00058215
		25.0319	55.9835	0.00023286
		25.0424	56.0063	0.00023286
		25.0535	56.03	0.00046572
		25.064	56.0533	0.00023286
		25.0745	56.076	0.00034929
		25.085	56.0986	0.00034929
		25.0973	56.1259	-0.0001164
		25.1078	56.1485	0.00011643
		25.1195	56.1737	0.00023286
		25.1312	56.1997	0.00034929
		25.1424	56.2238	0.00058215
		25.1535	56.2475	0.00069858
		25.1646	56.2721	0.00034929
		25.1763	56.2977	0.00034929
		25.1874	56.3214	0.00069858
[truncated: 232,178+ more rows]

## Sheet: Fig. 5e
		Charge (μC)			Current (μA)
	Time (s)	#1	#2		#1	#2
	0	42.5728	24.9441	0	0.0142837	0.0559892
	0.01	42.7121	24.9816	0.01	0.0289517	0.114191
	0.02	42.8438	25.0178	0.02	0.0448119	0.171176
	0.03	42.9742	25.0544	0.03	0.0606488	0.227592
	0.04	43.1057	25.0941	0.04	0.0759431	0.285754
	0.05	43.2449	25.132	0.05	0.0931283	0.342001
	0.06	43.3838	25.1733	0.06	0.10805	0.399523
	0.07	43.5238	25.2101	0.07	0.123118	0.455693
	0.08	43.6545	25.2455	0.08	0.138015	0.510693
	0.09	43.8018	25.2851	0.09	0.152412	0.567255
	0.1	43.9335	25.3211	0.1	0.169796	0.622744
	0.11	44.0639	25.3574	0.11	0.186047	0.679056
	0.12	44.2035	25.3944	0.12	0.20234	0.736434
	0.13	44.3344	25.432	0.13	0.218329	0.790637
	0.14	44.4815	25.4711	0.14	0.233285	0.847373
	0.15	44.6132	25.5072	0.15	0.249742	0.903861
	0.16	44.7439	25.5427	0.16	0.265939	0.959892
	0.17	44.875	25.5821	0.17	0.28247	1.01665
	0.18	45.0228	25.6175	0.18	0.299145	1.07114
	0.19	45.1616	25.656	0.19	0.314214	1.12742
	0.2	45.2929	25.695	0.2	0.330048	1.18275
	0.21	45.4239	25.7299	0.21	0.345599	1.23894
	0.22	45.5545	25.7666	0.22	0.359692	1.2947
	0.23	45.6862	25.8023	0.23	0.375913	1.34848
	0.24	45.8168	25.8381	0.24	0.390555	1.40324
	0.25	45.9561	25.8749	0.25	0.406355	1.45891
	0.26	46.0954	25.9097	0.26	0.421034	1.51358
	0.27	46.234	25.9462	0.27	0.436406	1.56979
	0.28	46.3738	25.9842	0.28	0.452201	1.62376
	0.29	46.5047	26.0194	0.29	0.466759	1.6788
	0.3	46.6355	26.0584	0.3	0.483178	1.73472
	0.31	46.7671	26.0935	0.31	0.498405	1.78869
	0.32	46.9057	26.1316	0.32	0.513171	1.84312
	0.33	47.0369	26.1678	0.33	0.529129	1.89639
	0.34	47.1679	26.2071	0.34	0.544949	1.94957
	0.35	47.2984	26.2435	0.35	0.561052	2.0044
	0.36	47.4301	26.2788	0.36	0.577182	2.05843
	0.37	47.5607	26.3142	0.37	0.592371	2.11157
	0.38	47.6998	26.3507	0.38	0.608187	2.16632
	0.39	47.8393	26.3876	0.39	0.624816	2.21941
	0.4	47.9945	26.4235	0.4	0.639051	2.27192
	0.41	48.1256	26.4591	0.41	0.654222	2.32408
	0.42	48.2567	26.4939	0.42	0.669025	2.37709
	0.43	48.3953	26.5305	0.43	0.683234	2.43095
	0.44	48.5269	26.5652	0.44	0.699327	2.48442
	0.45	48.6576	26.6093	0.45	0.714684	2.53717
	0.46	48.7886	26.6458	0.46	0.730626	2.59153
	0.47	48.9199	26.6803	0.47	0.746535	2.64443
	0.48	49.0502	26.7183	0.48	0.75992	2.69698
	0.49	49.1818	26.7538	0.49	0.776036	2.74865
	0.5	49.3125	26.7883	0.5	0.777499	2.74366
	0.51	49.4518	26.8247	0.51	0.778907	2.73882
	0.52	49.5915	26.8593	0.52	0.779154	2.73474
	0.53	49.7382	26.8949	0.53	0.777345	2.73012
	0.54	49.8693	26.9304	0.54	0.777266	2.72583
	0.55	50.0004	26.9647	0.55	0.775424	2.72193
	0.56	50.1309	27.0031	0.56	0.775934	2.71667
	0.57	50.2626	27.0401	0.57	0.776721	2.71188
	0.58	50.4015	27.0793	0.58	0.775806	2.70892
	0.59	50.5326	27.1155	0.59	0.777045	2.70583
	0.6	50.6721	27.1499	0.6	0.774131	2.70199
	0.61	50.8107	27.1875	0.61	0.771395	2.69694
	0.62	50.9583	27.2229	0.62	0.770878	2.69273
	0.63	51.0895	27.2571	0.63	0.769246	2.69081
	0.64	51.2199	27.2931	0.64	0.770184	2.68727
	0.65	51.3515	27.3299	0.65	0.768943	2.68412
	0.66	51.4822	27.367	0.66	0.766354	2.67981
	0.67	51.6214	27.4094	0.67	0.765334	2.6761
	0.68	51.7528	27.4459	0.68	0.763625	2.67445
	0.69	51.8914	27.481	0.69	0.763962	2.66842
	0.7	52.0309	27.519	0.7	0.763583	2.66546
	0.71	52.1619	27.5552	0.71	0.762959	2.66077
	0.72	52.2925	27.5948	0.72	0.763711	2.65687
	0.73	52.4324	27.6325	0.73	0.761629	2.65557
	0.74	52.5631	27.6663	0.74	0.761657	2.65186
	0.75	52.7103	27.702	0.75	0.761319	2.64854
	0.76	52.8418	27.7365	0.76	0.760679	2.64417
	0.77	52.9722	27.7714	0.77	0.759566	2.63822
	0.78	53.1036	27.8071	0.78	0.757247	2.63654
	0.79	53.2345	27.8408	0.79	0.756632	2.63302
	0.8	53.3654	27.8764	0.8	0.755041	2.62924
	0.81	53.497	27.9109	0.81	0.75319	2.62822
	0.82	53.6273	27.9457	0.82	0.7521	2.62393
	0.83	53.7587	27.9813	0.83	0.75193	2.62162
	0.84	53.8896	28.015	0.84	0.750468	2.61951
	0.85	54.0205	28.0527	0.85	0.748489	2.61545
	0.86	54.1521	28.0895	0.86	0.746982	2.61412
	0.87	54.2824	28.1279	0.87	0.744872	2.61127
	0.88	54.4138	28.1656	0.88	0.744539	2.60827
	0.89	54.5448	28.2001	0.89	0.741284	2.60555
	0.9	54.6756	28.2346	0.9	0.741277	2.60327
	0.91	54.8073	28.2702	0.91	0.739663	2.60277
	0.92	54.9377	28.3038	0.92	0.73825	2.59985
	0.93	55.0691	28.3392	0.93	0.738713	2.59689
	0.94	55.2	28.3736	0.94	0.736128	2.59659
	0.95	55.3308	28.4081	0.95	0.735232	2.59313
	0.96	55.4625	28.4436	0.96	0.73196	2.58851
	0.97	55.5929	28.4772	0.97	0.729247	2.58673
	0.98	55.7243	28.5125	0.98	0.729259	2.58328
	0.99	55.8553	28.5469	0.99	0.726367	2.58204
	1	55.9861	28.5812	1	0.72428	2.58116
	1.01	56.1178	28.6168	1.01	0.723016	2.57805
	1.02	56.2483	28.6527	1.02	0.720641	2.57666
	1.03	56.3796	28.6897	1.03	0.721831	2.57354
	1.04	56.5106	28.7313	1.04	0.721104	2.56988
	1.05	56.6414	28.7649	1.05	0.719355	2.56647
	1.06	56.7812	28.8001	1.06	0.718915	2.56303
	1.07	56.9119	28.8344	1.07	0.717653	2.56193
	1.08	57.0431	28.8686	1.08	0.718794	2.55861
	1.09	57.1743	28.9041	1.09	0.717988	2.5543
	1.1	57.3048	28.9377	1.1	0.716973	2.55312
	1.11	57.4365	28.9748	1.11	0.716382	2.55028
	1.12	57.5673	29.0094	1.12	0.714919	2.54715
	1.13	57.6984	29.0519	1.13	0.713352	2.5424
	1.14	57.8381	29.087	1.14	0.711555	2.53732
	1.15	57.9768	29.1213	1.15	0.709219	2.5342
	1.16	58.1246	29.1573	1.16	0.708676	2.5321
	1.17	58.2557	29.1928	1.17	0.708104	2.52792
	1.18	58.3863	29.2266	1.18	0.707002	2.52658
	1.19	58.5181	29.2613	1.19	0.706045	2.52425
	1.2	58.6488	29.3049	1.2	0.705731	2.52014
	1.21	58.7883	29.3407	1.21	0.705249	2.51669
	1.22	58.9196	29.3754	1.22	0.70459	2.51247
	1.23	59.0583	29.4099	1.23	0.704927	2.50996
	1.24	59.198	29.4435	1.24	0.704194	2.50682
	1.25	59.3456	29.479	1.25	0.703654	2.50332
	1.26	59.4843	29.5127	1.26	0.702881	2.50121
	1.27	59.6161	29.5493	1.27	0.702748	2.49813
	1.28	59.7469	29.5865	1.28	0.702031	2.49547
	1.29	59.8781	29.6265	1.29	0.700279	2.49338
	1.3	60.0178	29.6611	1.3	0.699087	2.48912
	1.31	60.1482	29.6957	1.31	0.699863	2.48561
	1.32	60.2797	29.7292	1.32	0.699665	2.48399
	1.33	60.4189	29.7646	1.33	0.699159	2.48145
	1.34	60.5581	29.8004	1.34	0.697574	2.47923
	1.35	60.6899	29.8349	1.35	0.697972	2.47535
	1.36	60.8369	29.8783	1.36	0.698009	2.4711
	1.37	60.9681	29.912	1.37	0.698021	2.46793
	1.38	61.0995	29.9465	1.38	0.697392	2.46393
	1.39	61.23	29.9835	1.39	0.696998	2.46297
	1.4	61.3617	30.0167	1.4	0.695312	2.46121
	1.41	61.4926	30.0519	1.41	0.696381	2.4585
	1.42	61.6238	30.0858	1.42	0.696549	2.45671
	1.43	61.7635	30.12	1.43	0.69538	2.45314
	1.44	61.894	30.155	1.44	0.697182	2.44806
	1.45	62.0256	30.1882	1.45	0.696281	2.44825
	1.46	62.1566	30.2233	1.46	0.698179	2.44505
	1.47	62.2959	30.2594	1.47	0.698617	2.44202
	1.48	62.4357	30.2953	1.48	0.700014	2.44095
	1.49	62.5828	30.3347	1.49	0.701688	2.43895
	1.5	62.7222	30.3706	1.5	0.701257	2.43768
	1.51	62.8539	30.4048	1.51	0.701562	2.43406
	1.52	62.9844	30.442	1.52	0.701155	2.4305
	1.53	63.1159	30.4774	1.53	0.69929	2.42974
	1.54	63.2471	30.5182	1.54	0.699488	2.42825
	1.55	63.378	30.5554	1.55	0.69884	2.42793
	1.56	63.5098	30.5886	1.56	0.697627	2.42528
	1.57	63.6403	30.6234	1.57	0.695594	2.42313
	1.58	63.7881	30.6574	1.58	0.693159	2.42212
	1.59	63.9193	30.6932	1.59	0.692544	2.41865
	1.6	64.0665	30.7305	1.6	0.69182	2.41573
	1.61	64.2063	30.7684	1.61	0.692313	2.41408
	1.62	64.3374	30.8046	1.62	0.692721	2.41175
	1.63	64.4684	30.8397	1.63	0.692977	2.41253
	1.64	64.6002	30.873	1.64	0.692285	2.41011
	1.65	64.7472	30.9077	1.65	0.691747	2.40794
	1.66	64.8785	30.9417	1.66	0.690702	2.40595
	1.67	65.0098	30.9755	1.67	0.690525	2.40435
	1.68	65.1404	31.0107	1.68	0.689819	2.40129
	1.69	65.2805	31.0439	1.69	0.688322	2.3992
	1.7	65.4114	31.0806	1.7	0.685807	2.39809
	1.71	65.5588	31.1171	1.71	0.683856	2.39543
	1.72	65.6987	31.1548	1.72	0.683409	2.39335
	1.73	65.8295	31.1896	1.73	0.681448	2.3909
	1.74	65.9691	31.2235	1.74	0.680742	2.39016
	1.75	66.1087	31.2594	1.75	0.680344	2.38884
	1.76	66.2558	31.2946	1.76	0.680109	2.38836
	1.77	66.3873	31.33	1.77	0.679098	2.38659
	1.78	66.5184	31.3665	1.78	0.678519	2.38409
	1.79	66.6575	31.4034	1.79	0.678598	2.38025
	1.8	66.7894	31.4365	1.8	0.678763	2.37885
	1.81	66.9283	31.4713	1.81	0.677135	2.37742
	1.82	67.0677	31.5051	1.82	0.677084	2.374
	1.83	67.2159	31.5431	1.83	0.676239	2.37193
	1.84	67.3548	31.5783	1.84	0.676574	2.37038
	1.85	67.4861	31.6117	1.85	0.67564	2.36882
	1.86	67.6174	31.6482	1.86	0.673363	2.36646
	1.87	67.7481	31.6825	1.87	0.672629	2.36391
	1.88	67.88	31.7158	1.88	0.67266	2.36267
	1.89	68.0108	31.751	1.89	0.672543	2.36066
	1.9	68.1422	31.7867	1.9	0.673139	2.35786
	1.91	68.2735	31.8229	1.91	0.672099	2.35519
	1.92	68.4123	31.8578	1.92	0.67028	2.35369
	1.93	68.5521	31.8909	1.93	0.670278	2.35099
	1.94	68.708	31.9298	1.94	0.667907	2.34928
	1.95	68.8468	31.964	1.95	0.667639	2.34397
	1.96	68.9786	31.9974	1.96	0.666941	2.34174
	1.97	69.1179	32.0346	1.97	0.665299	2.34021
	1.98	69.2571	32.0681	1.98	0.66375	2.33692
	1.99	69.4052	32.1024	1.99	0.662856	2.33391
	2	69.5443	32.1369	2	0.663983	2.32987
	2.01	69.6756	32.17	2.01	0.66342	2.32738
	2.02	69.8071	32.2051	2.02	0.662367	2.32626
	2.03	69.9377	32.2387	2.03	0.661494	2.32275
	2.04	70.0694	32.2729	2.04	0.659291	2.31773
	2.05	70.2004	32.3076	2.05	0.657899	2.31539
	2.06	70.3317	32.3406	2.06	0.658162	2.31454
	2.07	70.4633	32.3756	2.07	0.658933	2.31135
	2.08	70.6021	32.4092	2.08	0.659808	2.3077
	2.09	70.7418	32.4434	2.09	0.659189	2.30627
	2.1	70.8812	32.4782	2.1	0.6586	2.30412
	2.11	71.0202	32.5112	2.11	0.657743	2.30106
	2.12	71.1521	32.546	2.12	0.655822	2.29822
	2.13	71.2911	32.5797	2.13	0.654694	2.29632
	2.14	71.4223	32.6139	2.14	0.654911	2.29471
	2.15	71.554	32.6487	2.15	0.655961	2.29211
	2.16	71.6845	32.6817	2.16	0.658229	2.28804
	2.17	71.8161	32.7166	2.17	0.657999	2.28408
	2.18	71.9472	32.7503	2.18	0.657028	2.28098
	2.19	72.0865	32.7843	2.19	0.657077	2.27925
	2.2	72.2264	32.8193	2.2	0.658094	2.27649
	2.21	72.3818	32.8545	2.21	0.657978	2.27627
	2.22	72.513	32.8912	2.22	0.657966	2.27422
	2.23	72.6447	32.9299	2.23	0.659429	2.27164
	2.24	72.7834	32.9652	2.24	0.658811	2.2703
	2.25	72.9149	33	2.25	0.657025	2.26682
	2.26	73.0461	33.0338	2.26	0.656338	2.26465
	2.27	73.177	33.0677	2.27	0.655454	2.26229
	2.28	73.3413	33.1027	2.28	0.65682	2.25906
	2.29	73.4724	33.1357	2.29	0.656562	2.2593
	2.3	73.6036	33.1726	2.3	0.655333	2.25679
	2.31	73.7436	33.2088	2.31	0.654871	2.253
	2.32	73.8742	33.2421	2.32	0.653609	2.25313
	2.33	74.0139	33.2773	2.33	0.652694	2.24939
	2.34	74.1533	33.3173	2.34	0.652191	2.24729
	2.35	74.2921	33.3512	2.35	0.651996	2.24627
	2.36	74.4238	33.3862	2.36	0.653241	2.24293
	2.37	74.5632	33.4192	2.37	0.653255	2.24391
	2.38	74.6943	33.454	2.38	0.651062	2.24088
	2.39	74.8261	33.4879	2.39	0.649772	2.23687
	2.4	74.9649	33.5217	2.4	0.648244	2.23513
	2.41	75.0963	33.5588	2.41	0.648193	2.23152
	2.42	75.2357	33.5921	2.42	0.648524	2.22992
	2.43	75.3745	33.6307	2.43	0.647096	2.23014
	2.44	75.5063	33.6653	2.44	0.64738	2.22874
	2.45	75.6372	33.7006	2.45	0.646763	2.23074
	2.46	75.7929	33.7376	2.46	0.64637	2.22969
	2.47	75.9247	33.7715	2.47	0.648335	2.22692
	2.48	76.0554	33.8072	2.48	0.647341	2.22758
	2.49	76.1868	33.8425	2.49	0.645615	2.22546
	2.5	76.318	33.8758	2.5	0.642374	2.22439
	2.51	76.4488	33.9103	2.51	0.638902	2.22267
	2.52	76.5807	33.9445	2.52	0.64012	2.21765
	2.53	76.7113	33.9779	2.53	0.640257	2.21783
	2.54	76.8427	34.0131	2.54	0.639177	2.2163
	2.55	76.9821	34.0465	2.55	0.64164	2.21438
	2.56	77.1127	34.0809	2.56	0.64005	2.21409
	2.57	77.2528	34.1152	2.57	0.639631	2.21148
	2.58	77.3919	34.1485	2.58	0.638471	2.21228
	2.59	77.5391	34.1836	2.59	0.635502	2.21191
	2.6	77.6792	34.226	2.6	0.636641	2.20936
	2.61	77.81	34.2615	2.61	0.636727	2.21051
	2.62	77.9413	34.2967	2.62	0.636755	2.20788
	2.63	78.0726	34.3413	2.63	0.638538	2.20497
	2.64	78.2032	34.3746	2.64	0.63661	2.20324
	2.65	78.335	34.4098	2.65	0.635302	2.19956
	2.66	78.474	34.4454	2.66	0.633651	2.19935
	2.67	78.6132	34.4797	2.67	0.630507	2.19898
	2.68	78.745	34.523	2.68	0.632205	2.19577
	2.69	78.8755	34.5586	2.69	0.631306	2.19614
	2.7	79.0069	34.5929	2.7	0.630046	2.19449
	2.71	79.138	34.6275	2.71	0.630589	2.19233
	2.72	79.277	34.6606	2.72	0.629408	2.1912
	2.73	79.4089	34.6978	2.73	0.628542	2.18794
	2.74	79.5479	34.7339	2.74	0.628239	2.18607
	2.75	79.6791	34.7717	2.75	0.626476	2.18346
	2.76	79.8104	34.807	2.76	0.628567	2.18036
	2.77	79.941	34.8405	2.77	0.629136	2.18129
	2.78	80.0728	34.8749	2.78	0.628872	2.18033
	2.79	80.2036	34.9094	2.79	0.630635	2.17662
	2.8	80.3348	34.9426	2.8	0.630323	2.17438
	2.81	80.4661	34.9778	2.81	0.630884	2.17169
	2.82	80.5966	35.0136	2.82	0.632163	2.17028
	2.83	80.7364	35.0478	2.83	0.631229	2.16982
	2.84	80.8673	35.0827	2.84	0.631755	2.16733
	2.85	80.9985	35.1158	2.85	0.629722	2.16642
	2.86	81.13	35.1508	2.86	0.627766	2.16585
	2.87	81.2604	35.1846	2.87	0.627592	2.16377
	2.88	81.392	35.2208	2.88	0.627662	2.16204
	2.89	81.5229	35.258	2.89	0.629585	2.15919
	2.9	81.654	35.2979	2.9	0.631192	2.15832
	2.91	81.7856	35.3341	2.91	0.629366	2.15782
	2.92	81.916	35.3693	2.92	0.630407	2.15616
	2.93	82.0882	35.4048	2.93	0.631387	2.1534
	2.94	82.228	35.4415	2.94	0.630966	2.14972
	2.95	82.3584	35.4805	2.95	0.631718	2.14704
	2.96	82.4898	35.5159	2.96	0.629797	2.14646
	2.97	82.6208	35.5508	2.97	0.628078	2.14522
	2.98	82.7599	35.587	2.98	0.629164	2.14344
	2.99	82.8997	35.6226	2.99	0.628658	2.14119
	3	83.0305	35.658	3	0.629028	2.14079
	3.01	83.1616	35.6915	3.01	0.62983	2.14067
	3.02	83.3094	35.73	3.02	0.62701	2.14181
	3.03	83.4482	35.7673	3.03	0.628069	2.14016
	3.04	83.5796	35.8005	3.04	0.628812	2.13889
	3.05	83.7188	35.8374	3.05	0.62792	2.13701
	3.06	83.8574	35.8739	3.06	0.627832	2.13447
	3.07	84.0055	35.914	3.07	0.626292	2.133
	3.08	84.1446	35.9509	3.08	0.62731	2.13131
	3.09	84.2755	35.9852	3.09	0.629007	2.1291
	3.1	84.4071	36.0275	3.1	0.628428	2.12903
	3.11	84.5376	36.0645	3.11	0.62904	2.12725
	3.12	84.669	36.0987	3.12	0.628586	2.12644
	3.13	84.7999	36.1344	3.13	0.626774	2.12571
	3.14	84.9387	36.1718	3.14	0.626073	2.12402
	3.15	85.0784	36.2055	3.15	0.624963	2.12244
	3.16	85.2175	36.2399	3.16	0.624867	2.12141
	3.17	85.3485	36.2748	3.17	0.62517	2.12029
	3.18	85.4963	36.308	3.18	0.622245	2.12032
	3.19	85.6268	36.3475	3.19	0.623249	2.1189
	3.2	85.7581	36.3816	3.2	0.622948	2.11715
	3.21	85.889	36.4155	3.21	0.6234	2.11699
	3.22	86.0197	36.4529	3.22	0.624069	2.11815
	3.23	86.1514	36.4864	3.23	0.622038	2.11687
	3.24	86.2818	36.5211	3.24	0.620815	2.11557
	3.25	86.4211	36.5555	3.25	0.621065	2.11598
	3.26	86.5523	36.589	3.26	0.617921	2.11402
	3.27	86.7157	36.6244	3.27	0.617811	2.11258
	3.28	86.8552	36.658	3.28	0.617714	2.11056
	3.29	86.9863	36.6926	3.29	0.615308	2.10952
	3.3	87.1167	36.7295	3.3	0.616435	2.1087
	3.31	87.2484	36.765	3.31	0.614931	2.10817
	3.32	87.379	36.8064	3.32	0.613955	2.1066
	3.33	87.5101	36.841	3.33	0.612577	2.10538
	3.34	87.6412	36.8744	3.34	0.610886	2.10356
	3.35	87.7715	36.9099	3.35	0.611988	2.10253
	3.36	87.9112	36.9436	3.36	0.612637	2.10093
	3.37	88.0501	36.9802	3.37	0.612458	2.0986
	3.38	88.189	37.0151	3.38	0.612549	2.0984
	3.39	88.3206	37.0484	3.39	0.610786	2.09844
	3.4	88.4594	37.0837	3.4	0.609687	2.09739
	3.41	88.5904	37.1199	3.41	0.609452	2.0948
	3.42	88.7214	37.1561	3.42	0.607144	2.09207
	3.43	88.8599	37.1956	3.43	0.607074	2.09254
	3.44	88.9915	37.2316	3.44	0.606131	2.09184
	3.45	89.1221	37.266	3.45	0.605027	2.08986
	3.46	89.2531	37.3011	3.46	0.606094	2.08729
	3.47	89.3842	37.3344	3.47	0.6056	2.08508
	3.48	89.5145	37.3718	3.48	0.604762	2.08292
	3.49	89.646	37.4082	3.49	0.606222	2.08175
	3.5	89.7766	37.4462	3.5	0.606411	2.07877
	3.51	89.9076	37.4837	3.51	0.606853	2.07828
	3.52	90.0387	37.5177	3.52	0.608078	2.07617
	3.53	90.169	37.5521	3.53	0.606015	2.07412
	3.54	90.3004	37.5873	3.54	0.607056	2.07284
	3.55	90.431	37.6207	3.55	0.606331	2.0698
	3.56	90.5619	37.6559	3.56	0.606238	2.06816
	3.57	90.6932	37.69	3.57	0.607799	2.06696
	3.58	90.8233	37.7243	3.58	0.604892	2.0651
	3.59	90.9547	37.7596	3.59	0.604163	2.06511
	3.6	91.0853	37.793	3.6	0.602215	2.06118
	3.61	91.2162	37.8282	3.61	0.599637	2.05825
	3.62	91.3475	37.8624	3.62	0.599548	2.05587
	3.63	91.4858	37.8966	3.63	0.598789	2.05236
	3.64	91.6252	37.932	3.64	0.599341	2.05268
	3.65	91.7559	37.9655	3.65	0.601937	2.05229
	3.66	91.8864	38.0006	3.66	0.600678	2.05113
	3.67	92.0422	38.0349	3.67	0.601437	2.04903
	3.68	92.1728	38.0691	3.68	0.60119	2.04525
	3.69	92.3036	38.1046	3.69	0.60004	2.04284
	3.7	92.4431	38.138	3.7	0.600494	2.04134
	3.71	92.5733	38.1732	3.71	0.598242	2.03984
	3.72	92.7127	38.2075	3.72	0.597282	2.03723
	3.73	92.8516	38.2417	3.73	0.599075	2.03562
	3.74	92.9819	38.2772	3.74	0.599145	2.03322
	3.75	93.1133	38.3107	3.75	0.6	2.03237
	3.76	93.26	38.3458	3.76	0.599599	2.03324
	3.77	93.399	38.3801	3.77	0.596752	2.03243
	3.78	93.5304	38.4142	3.78	0.595951	2.03194
	3.79	93.6687	38.4498	3.79	0.595927	2.03211
	3.8	93.8077	38.4834	3.8	0.594793	2.03158
	3.81	93.9553	38.5205	3.81	0.595885	2.02924
	3.82	94.0935	38.5574	3.82	0.594521	2.02759
	3.83	94.2246	38.5933	3.83	0.595217	2.02713
	3.84	94.3634	38.6286	3.84	0.595222	2.02663
	3.85	94.5018	38.6674	3.85	0.593245	2.02523
	3.86	94.6576	38.7014	3.86	0.593296	2.02356
	3.87	94.7882	38.7371	3.87	0.592746	2.02173
	3.88	94.9187	38.773	3.88	0.591191	2.02094
	3.89	95.0501	38.8079	3.89	0.592064	2.01922
	3.9	95.1801	38.8428	3.9	0.591789	2.01708
	3.91	95.3111	38.8764	3.91	0.590788	2.01795
	3.92	95.4417	38.912	3.92	0.592639	2.01669
	3.93	95.5721	38.9459	3.93	0.591601	2.01564
	3.94	95.7035	38.9828	3.94	0.590862	2.01541
	3.95	95.8336	39.0204	3.95	0.58943	2.0127
	3.96	95.9645	39.0584	3.96	0.587539	2.01399
	3.97	96.0951	39.0955	3.97	0.58804	2.01279
	3.98	96.2254	39.1304	3.98	0.586739	2.0112
	3.99	96.3568	39.1663	3.99	0.584876	2.01188
	4	96.4869	39.2039	4	0.585509	2.01035
	4.01	96.6258	39.2383	4.01	0.583828	2.00902
	4.02	96.7565	39.2728	4.02	0.582426	2.00676
	4.03	96.8866	39.3126	4.03	0.583115	2.00492
	4.04	97.0179	39.3465	4.04	0.580514	2.00665
	4.05	97.1482	39.3815	4.05	0.580577	2.00642
	4.06	97.2789	39.4186	4.06	0.579632	2.00519
	4.07	97.4096	39.4523	4.07	0.577613	2.00471
	4.08	97.5397	39.488	4.08	0.579063	2.00231
	4.09	97.6791	39.5221	4.09	0.578274	2.00084
	4.1	97.8177	39.557	4.1	0.578989	2.0004
	4.11	97.9641	39.5922	4.11	0.580444	2.00063
	4.12	98.1036	39.6281	4.12	0.578954	2.00146
	4.13	98.2338	39.6658	4.13	0.579294	2.00023
	4.14	98.3645	39.7003	4.14	0.578344	1.99908
	4.15	98.4953	39.7346	4.15	0.57541	1.99809
	4.16	98.6252	39.7703	4.16	0.576632	1.99579
	4.17	98.7563	39.8041	4.17	0.57459	1.99693
	4.18	98.8866	39.8457	4.18	0.573999	1.99774
	4.19	99.0172	39.8833	4.19	0.573961	1.99611
	4.2	99.148	39.917	4.2	0.57283	1.99448
	4.21	99.2779	39.9525	4.21	0.573587	1.99249
	4.22	99.4252	39.9869	4.22	0.573521	1.99259
	4.23	99.5556	40.0216	4.23	0.571141	1.99214
	4.24	99.6859	40.0571	4.24	0.571556	1.99066
	4.25	99.8171	40.0909	4.25	0.571549	1.98725
	4.26	99.9634	40.1264	4.26	0.572299	1.98368
	4.27	100.102	40.1633	4.27	0.575724	1.98158
	4.28	100.233	40.1996	4.28	0.574483	1.9806
	4.29	100.363	40.2377	4.29	0.574073	1.97952
	4.3	100.494	40.2719	4.3	0.573314	1.97952
	4.31	100.624	40.3088	4.31	0.571731	1.97813
	4.32	100.754	40.3466	4.32	0.573107	1.97713
	4.33	100.885	40.3803	4.33	0.572506	1.97517
	4.34	101.015	40.4157	4.34	0.571477	1.97305
	4.35	101.146	40.4503	4.35	0.573163	1.97062
	4.36	101.276	40.4848	4.36	0.57252	1.96949
	4.37	101.415	40.5206	4.37	0.57354	1.96925
	4.38	101.554	40.5545	4.38	0.574488	1.96799
	4.39	101.708	40.5899	4.39	0.572811	1.96708
	4.4	101.838	40.6246	4.4	0.572806	1.96614
	4.41	101.969	40.659	4.41	0.57283	1.96574
	4.42	102.099	40.6948	4.42	0.571901	1.96366
	4.43	102.23	40.7287	4.43	0.572434	1.96135
	4.44	102.36	40.7641	4.44	0.572178	1.96031
	4.45	102.49	40.7989	4.45	0.572774	1.96016
	4.46	102.629	40.8332	4.46	0.57218	1.95798
	4.47	102.759	40.8692	4.47	0.570808	1.95633
	4.48	102.89	40.9055	4.48	0.572022	1.95444
	4.49	103.02	40.9427	4.49	0.571579	1.95034
	4.5	103.183	40.9781	4.5	0.570992	1.94901
	4.51	103.313	41.012	4.51	0.570918	1.9484
	4.52	103.444	41.0479	4.52	0.571414	1.9484
	4.53	103.582	41.0823	4.53	0.570524	1.94866
	4.54	103.713	41.1215	4.54	0.570478	1.94635
	4.55	103.851	41.1596	4.55	0.568797	1.94419
	4.56	103.989	41.1937	4.56	0.570073	1.94365
	4.57	104.12	41.229	4.57	0.569956	1.94286
	4.58	104.25	41.2641	4.58	0.569467	1.943
	4.59	104.397	41.2982	4.59	0.571102	1.94216
	4.6	104.535	41.3344	4.6	0.570205	1.94101
	4.61	104.665	41.3708	4.61	0.569602	1.93786
	4.62	104.796	41.408	4.62	0.569444	1.9371
	4.63	104.926	41.4503	4.63	0.568233	1.93622
	4.64	105.056	41.4867	4.64	0.570771	1.93517
	4.65	105.186	41.5219	4.65	0.570883	1.93498
	4.66	105.316	41.5573	4.66	0.569139	1.93553
	4.67	105.447	41.5913	4.67	0.569833	1.93513
	4.68	105.618	41.6274	4.68	0.569488	1.93344
	4.69	105.747	41.6618	4.69	0.569961	1.93331
	4.7	105.878	41.6992	4.7	0.569712	1.93406
	4.71	106.008	41.7373	4.71	0.570569	1.93334
	4.72	106.138	41.7758	4.72	0.570836	1.93186
	4.73	106.269	41.8131	4.73	0.570676	1.93066
	4.74	106.398	41.8486	4.74	0.569386	1.92951
	4.75	106.537	41.8826	4.75	0.568328	1.93035
	4.76	106.667	41.9186	4.76	0.567867	1.93113
	4.77	106.83	41.9532	4.77	0.567264	1.93072
	4.78	106.969	41.9883	4.78	0.566487	1.92837
	4.79	107.098	42.024	4.79	0.567108	1.92487
	4.8	107.229	42.058	4.8	0.566326	1.92327
	4.81	107.359	42.094	4.81	0.565744	1.9229
	4.82	107.488	42.1286	4.82	0.565143	1.92107
	4.83	107.619	42.1638	4.83	0.563382	1.9202
	4.84	107.749	42.1997	4.84	0.56332	1.9185
	4.85	107.879	42.2337	4.85	0.562707	1.91862
	4.86	108.018	42.2696	4.86	0.561915	1.91807
	4.87	108.155	42.3044	4.87	0.560288	1.91742
	4.88	108.302	42.3395	4.88	0.559494	1.91601
	4.89	108.432	42.3753	4.89	0.558495	1.91401
	4.9	108.562	42.4092	4.9	0.557894	1.91343
	4.91	108.7	42.4472	4.91	0.558462	1.91011
	4.92	108.83	42.4845	4.92	0.559075	1.90946
	4.93	108.96	42.5233	4.93	0.558872	1.90882
	4.94	109.091	42.5594	4.94	0.558809	1.90664
	4.95	109.228	42.594	4.95	0.559482	1.90491
	4.96	109.367	42.6293	4.96	0.560651	1.90184
	4.97	109.521	42.6651	4.97	0.560143	1.90055
	4.98	109.651	42.7015	4.98	0.558912	1.90142
	4.99	109.781	42.7374	4.99	0.559566	1.90221
	5	109.911	42.7724	5	0.559941	1.90275
	5.01	110.041	42.8074	5.01	0.561578	1.90171
	5.02	110.171	42.8436	5.02	0.560334	1.89938
	5.03	110.301	42.8777	5.03	0.558953	1.89845
	5.04	110.431	42.9158	5.04	0.557356	1.89739
	5.05	110.561	42.9532	5.05	0.556748	1.89654
	5.06	110.691	42.9944	5.06	0.555582	1.89564
	5.07	110.821	43.0304	5.07	0.556222	1.8939
	5.08	110.95	43.0654	5.08	0.555978	1.89214
	5.09	111.081	43.1024	5.09	0.555849	1.89018
	5.1	111.21	43.1388	5.1	0.555728	1.88954
	5.11	111.34	43.1731	5.11	0.553824	1.8903
	5.12	111.479	43.2088	5.12	0.554601	1.88752
	5.13	111.608	43.2441	5.13	0.554646	1.88782
	5.14	111.738	43.2787	5.14	0.553535	1.88543
	5.15	111.868	43.3151	5.15	0.553865	1.88234
	5.16	112.022	43.3497	5.16	0.554769	1.88112
	5.17	112.152	43.3854	5.17	0.555407	1.87803
	5.18	112.29	43.4208	5.18	0.555782	1.87884
	5.19	112.428	43.4553	5.19	0.554953	1.87704
	5.2	112.558	43.4917	5.2	0.55509	1.8737
	5.21	112.696	43.5263	5.21	0.553826	1.87283
	5.22	112.834	43.562	5.22	0.553323	1.87026
	5.23	112.972	43.6022	5.23	0.553085	1.8709
	5.24	113.109	43.6364	5.24	0.553109	1.87122
	5.25	113.24	43.6769	5.25	0.552105	1.86878
	5.26	113.369	43.7145	5.26	0.550785	1.86789
	5.27	113.499	43.749	5.27	0.548875	1.86593
	5.28	113.629	43.7876	5.28	0.548701	1.86627
	5.29	113.758	43.8246	5.29	0.54806	1.86681
	5.3	113.897	43.8642	5.3	0.549124	1.86375
	5.31	114.026	43.9028	5.31	0.549599	1.8642
	5.32	114.164	43.9374	5.32	0.548738	1.86401
	5.33	114.302	43.973	5.33	0.550859	1.86411
	5.34	114.432	44.0086	5.34	0.550836	1.86488
	5.35	114.561	44.0431	5.35	0.549453	1.86239
	5.36	114.691	44.0796	5.36	0.548507	1.86279
	5.37	114.82	44.1144	5.37	0.547241	1.86121
	5.38	114.975	44.15	5.38	0.547751	1.85942
	5.39	115.105	44.1857	5.39	0.547522	1.8616
	5.4	115.234	44.2203	5.4	0.54593	1.85983
	5.41	115.364	44.2568	5.41	0.5467	1.85975
	5.42	115.493	44.2916	5.42	0.544556	1.86009
	5.43	115.631	44.3273	5.43	0.543198	1.8568
	5.44	115.761	44.3631	5.44	0.544504	1.85709
	5.45	115.898	44.3977	5.45	0.542616	1.856
	5.46	116.037	44.4342	5.46	0.541172	1.85718
	5.47	116.182	44.4714	5.47	0.540178	1.85893
	5.48	116.32	44.509	5.48	0.538362	1.85636
	5.49	116.45	44.5453	5.49	0.538317	1.85495
	5.5	116.612	44.5797	5.5	0.536743	1.85202
	5.51	116.749	44.6221	5.51	0.53479	1.849
	5.52	116.879	44.658	5.52	0.535008	1.84939
	5.53	117.008	44.6925	5.53	0.534347	1.84804
	5.54	117.138	44.7312	5.54	0.536345	1.84642
	5.55	117.268	44.7665	5.55	0.536513	1.84859
	5.56	117.397	44.804	5.56	0.536564	1.84688
	5.57	117.535	44.8427	5.57	0.536753	1.84685
	5.58	117.672	44.8818	5.58	0.536229	1.84841
	5.59	117.826	44.9197	5.59	0.534487	1.84682
	5.6	117.956	44.9561	5.6	0.533716	1.84588
	5.61	118.085	44.9975	5.61	0.533441	1.84301
	5.62	118.215	45.0334	5.62	0.533527	1.84123
	5.63	118.344	45.0716	5.63	0.533639	1.84173
	5.64	118.481	45.1085	5.64	0.532971	1.84106
	5.65	118.611	45.1448	5.65	0.533334	1.84163
	5.66	118.749	45.1801	5.66	0.53095	1.83885
	5.67	118.886	45.2157	5.67	0.530486	1.83709
	5.68	119.032	45.2521	5.68	0.531583	1.83615
	5.69	119.17	45.2867	5.69	0.531008	1.83485
	5.7	119.299	45.323	5.7	0.530805	1.83517
	5.71	119.429	45.3583	5.71	0.530195	1.83261
	5.72	119.558	45.3937	5.72	0.529049	1.83075
	5.73	119.687	45.4302	5.73	0.530004	1.83016
	5.74	119.817	45.4648	5.74	0.529382	1.82706
	5.75	119.978	45.5011	5.75	0.530537	1.82627
	5.76	120.116	45.5389	5.76	0.531599	1.82615
	5.77	120.245	45.5761	5.77	0.532149	1.82425
	5.78	120.383	45.6194	5.78	0.533502	1.82211
	5.79	120.521	45.6572	5.79	0.533229	1.81947
	5.8	120.674	45.6923	5.8	0.532466	1.81842
	5.81	120.803	45.7292	5.81	0.531588	1.8176
	5.82	120.933	45.764	5.82	0.52972	1.81691
	5.83	121.061	45.8002	5.83	0.529201	1.81601
	5.84	121.191	45.8359	5.84	0.529268	1.81563
	5.85	121.32	45.8731	5.85	0.530519	1.81477
	5.86	121.45	45.9121	5.86	0.53199	1.81402
	5.87	121.579	45.9497	5.87	0.532659	1.81364
	5.88	121.708	45.9853	5.88	0.531718	1.81284
	5.89	121.846	46.0242	5.89	0.533488	1.81085
	5.9	121.975	46.0589	5.9	0.534971	1.80968
	5.91	122.136	46.0954	5.91	0.535381	1.80957
	5.92	122.274	46.1309	5.92	0.536622	1.809
	5.93	122.403	46.1663	5.93	0.53703	1.80835
	5.94	122.564	46.2053	5.94	0.536385	1.8084
	5.95	122.694	46.2404	5.95	0.536012	1.808
	5.96	122.823	46.2787	5.96	0.537803	1.80692
	5.97	122.96	46.3173	5.97	0.538643	1.80551
	5.98	123.09	46.3568	5.98	0.539447	1.80524
	5.99	123.227	46.3952	5.99	0.539857	1.80606
	6	123.364	46.4312	6	0.539468	1.80721
	6.01	123.493	46.4662	6.01	0.539489	1.80594
	6.02	123.622	46.5031	6.02	0.539039	1.80533
	6.03	123.776	46.5383	6.03	0.539335	1.80492
	6.04	123.905	46.5745	6.04	0.540127	1.80455
	6.05	124.034	46.6129	6.05	0.540266	1.80353
	6.06	124.163	46.6501	6.06	0.538729	1.80275
	6.07	124.292	46.6933	6.07	0.538389	1.8017
	6.08	124.421	46.7294	6.08	0.537796	1.7994
	6.09	124.55	46.7644	6.09	0.538098	1.79854
	6.1	124.679	46.8014	6.1	0.538378	1.79928
	6.11	124.809	46.8366	6.11	0.53858	1.79973
	6.12	124.937	46.8749	6.12	0.538313	1.80183
	6.13	125.067	46.9114	6.13	0.537987	1.80062
	6.14	125.196	46.9462	6.14	0.537139	1.80055
	6.15	125.325	46.9831	6.15	0.535232	1.80003
	6.16	125.454	47.021	6.16	0.535432	1.80155
	6.17	125.583	47.0567	6.17	0.536007	1.80035
	6.18	125.712	47.0936	6.18	0.535416	1.79972
	6.19	125.841	47.1308	6.19	0.533623	1.79894
	6.2	125.978	47.1673	6.2	0.532279	1.79949
	6.21	126.107	47.2032	6.21	0.53125	1.80061
	6.22	126.244	47.2407	6.22	0.531278	1.79967
	6.23	126.381	47.2778	6.23	0.529918	1.79758
	6.24	126.511	47.3153	6.24	0.530163	1.79708
	6.25	126.639	47.3536	6.25	0.528281	1.79569
	6.26	126.784	47.3904	6.26	0.526625	1.79416
	6.27	126.913	47.4253	6.27	0.526132	1.79441
	6.28	127.042	47.4621	6.28	0.525512	1.79487
	6.29	127.179	47.5001	6.29	0.526022	1.79777
	6.3	127.308	47.5379	6.3	0.526907	1.7978
	6.31	127.437	47.5793	6.31	0.527114	1.79703
	6.32	127.566	47.6148	6.32	0.528519	1.79458
	6.33	127.702	47.651	6.33	0.528418	1.79215
	6.34	127.84	47.6876	6.34	0.527995	1.79207
	6.35	127.985	47.7226	6.35	0.527482	1.79138
	6.36	128.121	47.7617	6.36	0.525876	1.78994
	6.37	128.251	47.7975	6.37	0.526593	1.78942
	6.38	128.387	47.8355	6.38	0.525002	1.78862
	6.39	128.524	47.8748	6.39	0.522867	1.78793
	6.4	128.677	47.917	6.4	0.522802	1.78642
	6.41	128.806	47.953	6.41	0.521642	1.78488
	6.42	128.935	47.99	6.42	0.520909	1.78433
	6.43	129.064	48.025	6.43	0.521612	1.78396
	6.44	129.192	48.0618	6.44	0.519283	1.78229
	6.45	129.321	48.1	6.45	0.520233	1.78234
	6.46	129.45	48.1356	6.46	0.5196	1.77985
	6.47	129.587	48.175	6.47	0.519141	1.77919
	6.48	129.716	48.2127	6.48	0.519891	1.77824
	6.49	129.876	48.2533	6.49	0.519234	1.77594
	6.5	130.013	48.2927	6.5	0.520282	1.77593
	6.51	130.142	48.3279	6.51	0.52153	1.77532
	6.52	130.27	48.3647	6.52	0.521612	1.77396
	6.53	130.4	48.4007	6.53	0.521894	1.77154
	6.54	130.536	48.4363	6.54	0.521412	1.76887
	6.55	130.673	48.4736	6.55	0.519591	1.76749
	6.56	130.802	48.509	6.56	0.520354	1.76577
	6.57	130.93	48.5456	6.57	0.519178	1.76507
	6.58	131.059	48.5819	6.58	0.519113	1.76507
	6.59	131.188	48.6174	6.59	0.519924	1.76387
	6.6	131.332	48.6568	6.6	0.519772	1.76253
	6.61	131.461	48.6947	6.61	0.520266	1.76113
	6.62	131.589	48.731	6.62	0.519439	1.75822
	6.63	131.726	48.7679	6.63	0.518822	1.75689
	6.64	131.855	48.8078	6.64	0.519276	1.75635
	6.65	131.999	48.8447	6.65	0.519428	1.75609
	6.66	132.128	48.8808	6.66	0.519318	1.75403
	6.67	132.265	48.9167	6.67	0.519372	1.75465
	6.68	132.393	48.954	6.68	0.518447	1.7533
	6.69	132.538	48.9893	6.69	0.520923	1.75386
	6.7	132.666	49.0262	6.7	0.521905	1.75116
	6.71	132.795	49.0623	6.71	0.522685	1.74988
	6.72	132.924	49.0981	6.72	0.523482	1.75023
	6.73	133.052	49.1355	6.73	0.523265	1.74948
	6.74	133.181	49.171	6.74	0.52375	1.75057
	6.75	133.309	49.2077	6.75	0.524593	1.75114
	6.76	133.445	49.2441	6.76	0.524709	1.75075
	6.77	133.574	49.2819	6.77	0.524949	1.75138
	6.78	133.735	49.3193	6.78	0.524306	1.75084
	6.79	133.871	49.355	6.79	0.523708	1.74773
	6.8	134	49.3916	6.8	0.521922	1.74918
	6.81	134.128	49.4283	6.81	0.520599	1.74644
	6.82	134.257	49.4637	6.82	0.520545	1.74812
	6.83	134.385	49.5011	6.83	0.51933	1.74842
	6.84	134.513	49.5369	6.84	0.518554	1.74597
	6.85	134.65	49.5756	6.85	0.519146	1.74772
	6.86	134.786	49.6151	6.86	0.518759	1.74682
	6.87	134.931	49.6504	6.87	0.516861	1.74627
	6.88	135.068	49.6875	6.88	0.516584	1.74773
	6.89	135.195	49.7309	6.89	0.51685	1.74572
	6.9	135.324	49.7663	6.9	0.517318	1.74693
	6.91	135.452	49.8038	6.91	0.516477	1.74619
	6.92	135.58	49.842	6.92	0.515504	1.74473
	6.93	135.709	49.8784	6.93	0.512533	1.74697
	6.94	135.845	49.918	6.94	0.513129	1.7455
	6.95	135.981	49.9559	6.95	0.512763	1.74516
	6.96	136.11	49.9927	6.96	0.511697	1.74504
	6.97	136.238	50.0292	6.97	0.511266	1.74371
	6.98	136.367	50.0694	6.98	0.510076	1.74519
	6.99	136.495	50.1091	6.99	0.508961	1.74447
	7	136.623	50.1453	7	0.508469	1.74243
	7.01	136.752	50.1817	7.01	0.506469	1.7422
	7.02	136.904	50.219	7.02	0.505971	1.74069
	7.03	137.032	50.2545	7.03	0.506241	1.74168
	7.04	137.16	50.2917	7.04	0.504452	1.74171
	7.05	137.288	50.3279	7.05	0.50601	1.74051
	7.06	137.417	50.3643	7.06	0.506539	1.7427
	7.07	137.553	50.4017	7.07	0.50608	1.74219
	7.08	137.681	50.4372	7.08	0.506548	1.73947
	7.09	137.818	50.4744	7.09	0.505107	1.73927
	7.1	137.953	50.5108	7.1	0.504548	1.73776
	7.11	138.098	50.5471	7.11	0.504876	1.73917
	7.12	138.226	50.5846	7.12	0.504871	1.73931
	7.13	138.353	50.6201	7.13	0.505367	1.73717
	7.14	138.49	50.6573	7.14	0.504834	1.73504
	7.15	138.618	50.6937	7.15	0.504278	1.73266
	7.16	138.754	50.73	7.16	0.505125	1.7333
	7.17	138.891	50.7698	7.17	0.50394	1.73274
	7.18	139.035	50.8079	7.18	0.504462	1.73104
	7.19	139.171	50.8469	7.19	0.504564	1.7315
	7.2	139.299	50.8842	7.2	0.50295	1.7316
	7.21	139.435	50.9221	7.21	0.503765	1.73038
	7.22	139.571	50.9617	7.22	0.502585	1.72879
	7.23	139.723	50.9982	7.23	0.503865	1.72786
	7.24	139.859	51.0345	7.24	0.50452	1.72754
	7.25	139.987	51.0721	7.25	0.504224	1.72652
	7.26	140.123	51.1079	7.26	0.506019	1.725
	7.27	140.259	51.1451	7.27	0.505451	1.721
	7.28	140.403	51.184	7.28	0.504187	1.71834
	7.29	140.531	51.2222	7.29	0.504436	1.71867
	7.3	140.659	51.2644	7.3	0.503749	1.71633
	7.31	140.796	51.3033	7.31	0.505819	1.71849
	7.32	140.923	51.3394	7.32	0.505693	1.71671
	7.33	141.059	51.3794	7.33	0.505393	1.71398
	7.34	141.195	51.4153	7.34	0.506464	1.71267
	7.35	141.323	51.4524	7.35	0.504864	1.70948
	7.36	141.451	51.4893	7.36	0.504678	1.70803
	7.37	141.595	51.5275	7.37	0.506783	1.70701
	7.38	141.723	51.5674	7.38	0.507456	1.70444
	7.39	141.851	51.6087	7.39	0.50801	1.70486
	7.4	141.986	51.6448	7.4	0.50791	1.7047
	7.41	142.115	51.6827	7.41	0.506795	1.70311
	7.42	142.242	51.721	7.42	0.508225	1.70225
	7.43	142.37	51.758	7.43	0.508807	1.69925
	7.44	142.498	51.7951	7.44	0.509072	1.69791
	7.45	142.626	51.831	7.45	0.509186	1.69752
	7.46	142.754	51.871	7.46	0.50917	1.69715
	7.47	142.882	51.9098	7.47	0.510474	1.69647
	7.48	143.009	51.9464	7.48	0.510747	1.69334
	7.49	143.138	51.9841	7.49	0.509887	1.69208
	7.5	143.265	52.0199	7.5	0.509759	1.69238
	7.51	143.393	52.0574	7.51	0.509782	1.69283
	7.52	143.521	52.0964	7.52	0.512078	1.69442
	7.53	143.648	52.1327	7.53	0.512875	1.69417
	7.54	143.777	52.1729	7.54	0.512663	1.69325
	7.55	143.904	52.2091	7.55	0.512435	1.69308
	7.56	144.032	52.2462	7.56	0.510425	1.69002
	7.57	144.159	52.2858	7.57	0.509794	1.68865
	7.58	144.295	52.3216	7.58	0.510236	1.68964
	7.59	144.431	52.3616	7.59	0.509235	1.68896
	7.6	144.558	52.4007	7.6	0.510106	1.69007
	7.61	144.686	52.4438	7.61	0.510705	1.68921
	7.62	144.83	52.4817	7.62	0.509177	1.6882
	7.63	144.957	52.5181	7.63	0.509107	1.68911
	7.64	145.093	52.5552	7.64	0.508336	1.68887
	7.65	145.221	52.5927	7.65	0.508327	1.68964
	7.66	145.348	52.631	7.66	0.508013	1.68851
	7.67	145.484	52.6687	7.67	0.506208	1.68845
	7.68	145.612	52.7053	7.68	0.504639	1.688
	7.69	145.747	52.7421	7.69	0.504229	1.68675
	7.7	145.883	52.78	7.7	0.504271	1.68665
	7.71	146.026	52.8159	7.71	0.503197	1.68654
	7.72	146.154	52.8559	7.72	0.503819	1.68651
	7.73	146.282	52.8952	7.73	0.502259	1.68578
	7.74	146.417	52.936	7.74	0.500605	1.6842
	7.75	146.545	52.9762	7.75	0.500314	1.6841
	7.76	146.672	53.0129	7.76	0.497716	1.68285
	7.77	146.8	53.0497	7.77	0.497522	1.68617
	7.78	146.96	53.0876	7.78	0.497443	1.68675
	7.79	147.087	53.1236	7.79	0.497625	1.6859
	7.8	147.214	53.1613	7.8	0.499627	1.68459
	7.81	147.35	53.208	7.81	0.499327	1.68223
	7.82	147.477	53.2439	7.82	0.499742	1.68274
	7.83	147.605	53.2817	7.83	0.500021	1.68317
	7.84	147.732	53.3209	7.84	0.498712	1.68301
	7.85	147.86	53.3577	7.85	0.49915	1.68231
	7.86	147.987	53.398	7.86	0.498798	1.68149
	7.87	148.114	53.4366	7.87	0.496267	1.68093
	7.88	148.242	53.4762	7.88	0.496866	1.68088
	7.89	148.369	53.5163	7.89	0.496773	1.67901
	7.9	148.497	53.5547	7.9	0.496018	1.67874
	7.91	148.625	53.5947	7.91	0.497411	1.6792
	7.92	148.751	53.6318	7.92	0.495163	1.67881
	7.93	148.887	53.6683	7.93	0.496081	1.67721
	7.94	149.022	53.7065	7.94	0.496288	1.67626
	7.95	149.173	53.7429	7.95	0.495899	1.67549
	7.96	149.301	53.7804	7.96	0.496768	1.67408
	7.97	149.428	53.8176	7.97	0.494802	1.67289
	7.98	149.556	53.854	7.98	0.495166	1.67144
	7.99	149.683	53.8923	7.99	0.496463	1.67092
	8	149.818	53.9287	8	0.495548	1.67041
	8.01	149.946	53.9685	8.01	0.496754	1.66963
	8.02	150.073	54.0086	8.02	0.493987	1.66637
	8.03	150.2	54.0495	8.03	0.493766	1.66544
	8.04	150.359	54.0895	8.04	0.494332	1.6654
	8.05	150.495	54.1269	8.05	0.49446	1.66505
	8.06	150.622	54.1633	8.06	0.495978	1.66421
	8.07	150.75	54.2016	8.07	0.495997	1.66252
	8.08	150.876	54.2381	8.08	0.495017	1.66179
	8.09	151.004	54.2756	8.09	0.495603	1.66136
	8.1	151.131	54.3131	8.1	0.494535	1.66071
	8.11	151.258	54.3495	8.11	0.493289	1.65932
	8.12	151.386	54.3877	8.12	0.494688	1.65855
	8.13	151.512	54.4244	8.13	0.495603	1.65758
	8.14	151.64	54.4619	8.14	0.497112	1.65704
	8.15	151.767	54.4994	8.15	0.496703	1.65494
	8.16	151.894	54.5358	8.16	0.49663	1.65397
	8.17	152.022	54.5741	8.17	0.498228	1.65129
	8.18	152.148	54.6108	8.18	0.498142	1.651
	8.19	152.284	54.6483	8.19	0.497695	1.64802
	8.2	152.419	54.6885	8.2	0.498752	1.64656
	8.21	152.561	54.7272	8.21	0.498784	1.64662
	8.22	152.697	54.7697	8.22	0.497743	1.64567
	8.23	152.824	54.8097	8.23	0.497362	1.64665
	8.24	152.951	54.846	8.24	0.498656	1.6464
	8.25	153.078	54.8865	8.25	0.499213	1.64431
	8.26	153.213	54.9259	8.26	0.501045	1.64443
	8.27	153.348	54.9697	8.27	0.501234	1.64117
	8.28	153.475	55.0104	8.28	0.501632	1.64208
	8.29	153.602	55.0473	8.29	0.500505	1.64212
	8.3	153.753	55.0846	8.3	0.498009	1.6415
	8.31	153.88	55.1228	8.31	0.496325	1.64157
	8.32	154.007	55.1591	8.32	0.495999	1.63936
	8.33	154.134	55.1972	8.33	0.495094	1.64095
	8.34	154.261	55.2368	8.34	0.496288	1.64097
	8.35	154.388	55.2761	8.35	0.496423	1.6411
	8.36	154.515	55.319	8.36	0.496558	1.64207
	8.37	154.642	55.3584	8.37	0.497893	1.64251
	8.38	154.769	55.3958	8.38	0.496724	1.64029
	8.39	154.896	55.434	8.39	0.495364	1.64141
	8.4	155.023	55.4704	8.4	0.495445	1.63942
	8.41	155.15	55.5086	8.41	0.494372	1.63941
	8.42	155.276	55.5458	8.42	0.493997	1.64009
	8.43	155.404	55.5832	8.43	0.494481	1.64042
	8.44	155.53	55.6215	8.44	0.493228	1.64243
	8.45	155.657	55.658	8.45	0.492602	1.64128
	8.46	155.784	55.6961	8.46	0.490085	1.64253
	8.47	155.911	55.7359	8.47	0.489919	1.64443
	8.48	156.038	55.775	8.48	0.490369	1.64381
	8.49	156.173	55.8181	8.49	0.489069	1.6445
	8.5	156.299	55.8577	8.5	0.489284	1.64353
	8.51	156.435	55.895	8.51	0.487507	1.64224
	8.52	156.569	55.9334	8.52	0.487682	1.64364
	8.53	156.712	55.9699	8.53	0.487137	1.64068
	8.54	156.847	56.0082	8.54	0.48672	1.63991
	8.55	156.973	56.0455	8.55	0.485875	1.63885
	8.56	157.1	56.0827	8.56	0.483844	1.63878
	8.57	157.227	56.1212	8.57	0.483318	1.63933
	8.58	157.354	56.1578	8.58	0.483928	1.63828
	8.59	157.481	56.196	8.59	0.483891	1.63761
	8.6	157.615	56.2335	8.6	0.484999	1.63569
	8.61	157.75	56.2706	8.61	0.485646	1.6342
	8.62	157.893	56.3093	8.62	0.485146	1.63327
	8.63	158.027	56.346	8.63	0.48454	1.6323
	8.64	158.154	56.3841	8.64	0.484217	1.63256
	8.65	158.32	56.4216	8.65	0.484212	1.63183
	8.66	158.446	56.4587	8.66	0.484671	1.63135
	8.67	158.574	56.4975	8.67	0.4837	1.63048
	8.68	158.7	56.5342	8.68	0.484743	1.63096
	8.69	158.827	56.5723	8.69	0.484606	1.63271
	8.7	158.954	56.61	8.7	0.483176	1.63217
	8.71	159.079	56.647	8.71	0.482498	1.63027
	8.72	159.207	56.6857	8.72	0.481196	1.62964
	8.73	159.333	56.7226	8.73	0.480393	1.62724
	8.74	159.46	56.7629	8.74	0.479457	1.62675
	8.75	159.587	56.8034	8.75	0.478649	1.627
	8.76	159.721	56.8474	8.76	0.478011	1.6265
	8.77	159.848	56.8855	8.77	0.478733	1.62724
	8.78	160.006	56.9232	8.78	0.478185	1.62429
	8.79	160.14	56.9602	8.79	0.478293	1.62298
	8.8	160.267	56.9991	8.8	0.478321	1.62419
	8.81	160.393	57.0361	8.81	0.47986	1.62509
	8.82	160.52	57.0741	8.82	0.480409	1.62622
	8.83	160.647	57.1145	8.83	0.480475	1.62413
	8.84	160.773	57.1512	8.84	0.478525	1.62414
	8.85	160.899	57.1922	8.85	0.479115	1.62376
	8.86	161.026	57.2321	8.86	0.478751	1.62192
	8.87	161.16	57.274	8.87	0.478409	1.62037
	8.88	161.295	57.3151	8.88	0.479408	1.62121
	8.89	161.437	57.3523	8.89	0.480931	1.61887
	8.9	161.571	57.3903	8.9	0.480472	1.61951
	8.91	161.698	57.4286	8.91	0.481189	1.61834
	8.92	161.84	57.4654	8.92	0.482806	1.61754
	8.93	161.966	57.5042	8.93	0.482568	1.61851
	8.94	162.117	57.5415	8.94	0.481359	1.61632
	8.95	162.243	57.5794	8.95	0.481786	1.61566
	8.96	162.369	57.6178	8.96	0.483693	1.61396
	8.97	162.496	57.6546	8.97	0.485546	1.60985
	8.98	162.622	57.6934	8.98	0.484969	1.61098
	8.99	162.749	57.7308	8.99	0.485269	1.61121
	9	162.874	57.7687	9	0.485404	1.61105
	9.01	163.009	57.8073	9.01	0.487509	1.61223
	9.02	163.135	57.8465	9.02	0.487302	1.61043
	9.03	163.269	57.8874	9.03	0.486168	1.61129
	9.04	163.404	57.9253	9.04	0.485376	1.61186
	9.05	163.53	57.9626	9.05	0.485157	1.6114
	9.06	163.656	58.0061	9.06	0.486773	1.61185
	9.07	163.799	58.0459	9.07	0.486606	1.61095
	9.08	163.933	58.0838	9.08	0.485262	1.6117
	9.09	164.059	58.1225	9.09	0.485495	1.61121
	9.1	164.185	58.1593	9.1	0.484256	1.6114
	9.11	164.311	58.198	9.11	0.483702	1.6128
	9.12	164.446	58.2356	9.12	0.483872	1.61305
	9.13	164.579	58.2735	9.13	0.481737	1.61167
	9.14	164.721	58.3123	9.14	0.481341	1.61298
	9.15	164.848	58.3492	9.15	0.481942	1.61327
	9.16	164.974	58.3879	9.16	0.481539	1.61355
	9.17	165.1	58.4256	9.17	0.482284	1.61408
	9.18	165.227	58.4634	9.18	0.48159	1.61359
	9.19	165.352	58.5023	9.19	0.479655	1.61324
	9.2	165.479	58.5392	9.2	0.479785	1.61265
	9.21	165.613	58.5779	9.21	0.4786	1.61336
	9.22	165.739	58.6157	9.22	0.480218	1.61527
	9.23	165.873	58.6555	9.23	0.480677	1.61459
	9.24	166.007	58.6969	9.24	0.480193	1.6143
	9.25	166.141	58.7416	9.25	0.479178	1.61383
	9.26	166.267	58.7794	9.26	0.477552	1.61243
	9.27	166.408	58.8184	9.27	0.476567	1.61318
	9.28	166.535	58.8579	9.28	0.477913	1.61418
	9.29	166.661	58.8964	9.29	0.478279	1.61257
	9.3	166.787	58.937	9.3	0.480172	1.61222
	9.31	166.913	58.9765	9.31	0.479138	1.60975
	9.32	167.039	59.0156	9.32	0.477582	1.60749
	9.33	167.165	59.0531	9.33	0.476982	1.60579
	9.34	167.299	59.0958	9.34	0.476893	1.60389
	9.35	167.425	59.1373	9.35	0.476374	1.60394
	9.36	167.559	59.1745	9.36	0.476288	1.60421
	9.37	167.693	59.2131	9.37	0.475445	1.60228
	9.38	167.835	59.2513	9.38	0.475305	1.60048
	9.39	167.969	59.2886	9.39	0.474029	1.59991
	9.4	168.094	59.3279	9.4	0.473272	1.59892
	9.41	168.228	59.3676	9.41	0.471875	1.59898
	9.42	168.362	59.4083	9.42	0.469505	1.59627
	9.43	168.503	59.4521	9.43	0.468529	1.59381
	9.44	168.63	59.4917	9.44	0.470503	1.59272
	9.45	168.756	59.5302	9.45	0.47085	1.59306
	9.46	168.889	59.5684	9.46	0.471314	1.5933
	9.47	169.016	59.6058	9.47	0.469148	1.59371
	9.48	169.141	59.6473	9.48	0.469188	1.59428
	9.49	169.267	59.6874	9.49	0.468401	1.59214
	9.5	169.393	59.7323	9.5	0.466941	1.59064
	9.51	169.519	59.7717	9.51	0.465693	1.5882
	9.52	169.645	59.8092	9.52	0.46651	1.58726
	9.53	169.77	59.8477	9.53	0.468478	1.58799
	9.54	169.904	59.8861	9.54	0.471062	1.58661
	9.55	170.038	59.9235	9.55	0.470506	1.5839
	9.56	170.163	59.9628	9.56	0.469635	1.58431
	9.57	170.29	60.0028	9.57	0.470378	1.58452
	9.58	170.439	60.0412	9.58	0.469148	1.58259
	9.59	170.572	60.08	9.59	0.469255	1.58358
	9.6	170.698	60.1173	9.6	0.469463	1.58109
	9.61	170.855	60.1565	9.61	0.470154	1.57909
	9.62	170.989	60.1943	9.62	0.470888	1.57789
	9.63	171.115	60.235	9.63	0.470736	1.57742
	9.64	171.248	60.2766	9.64	0.469989	1.57596
	9.65	171.382	60.3139	9.65	0.471128	1.5754
	9.66	171.524	60.3528	9.66	0.47025	1.57449
	9.67	171.657	60.3959	9.67	0.468939	1.57529
	9.68	171.783	60.4358	9.68	0.469744	1.57226
	9.69	171.916	60.475	9.69	0.470983	1.57238
	9.7	172.049	60.513	9.7	0.472352	1.57283
	9.71	172.175	60.5513	9.71	0.472574	1.57111
	9.72	172.301	60.5929	9.72	0.471733	1.57028
	9.73	172.426	60.6327	9.73	0.472404	1.57155
	9.74	172.552	60.6716	9.74	0.472057	1.57077
	9.75	172.701	60.7098	9.75	0.474145	1.57223
	9.76	172.827	60.7476	9.76	0.475119	1.57122
	9.77	172.953	60.7871	9.77	0.474464	1.56944
	9.78	173.078	60.8295	9.78	0.474667	1.569
	9.79	173.204	60.8704	9.79	0.472811	1.57051
	9.8	173.329	60.9096	9.8	0.470892	1.56995
	9.81	173.455	60.9469	9.81	0.470184	1.56947
	9.82	173.58	60.9861	9.82	0.469823	1.5679
	9.83	173.706	61.0242	9.83	0.47201	1.57007
	9.84	173.832	61.0625	9.84	0.472795	1.56982
	9.85	173.957	61.1018	9.85	0.470743	1.56852
	9.86	174.083	61.1392	9.86	0.470441	1.56831
	9.87	174.208	61.1783	9.87	0.469926	1.56956
	9.88	174.333	61.2165	9.88	0.470378	1.57133
	9.89	174.459	61.2548	9.89	0.470389	1.57167
	9.9	174.592	61.2942	9.9	0.469791	1.57069
	9.91	174.718	61.3316	9.91	0.469826	1.56828
	9.92	174.875	61.3707	9.92	0.470243	1.56796
	9.93	175	61.409	9.93	0.470061	1.56912
	9.94	175.126	61.4472	9.94	0.469083	1.57041
	9.95	175.259	61.4867	9.95	0.467623	1.56949
	9.96	175.384	61.5242	9.96	0.465674	1.57029
	9.97	175.51	61.5656	9.97	0.466028	1.56957
	9.98	175.635	61.6066	9.98	0.465723	1.56734
	9.99	175.76	61.6518	9.99	0.465692	1.56673
	10	175.886	61.691	10	0.466841	1.56576
	10.01	176.011	61.7293	10.01	0.465662	1.5674
	10.02	176.137	61.7675	10.02	0.464745	1.56739
	10.03	176.262	61.8071	10.03	0.463734	1.56665
	10.04	176.387	61.8472	10.04	0.461247	1.56608
	10.05	176.513	61.8861	10.05	0.461466	1.56632
	10.06	176.637	61.9248	10.06	0.462568	1.56478
	10.07	176.763	61.9626	10.07	0.4625	1.56355
	10.08	176.888	62.0046	10.08	0.464903	1.56191
	10.09	177.014	62.045	10.09	0.462963	1.5602
	10.1	177.139	62.0882	10.1	0.461962	1.56009
	10.11	177.264	62.1302	10.11	0.461678	1.56012
	10.12	177.39	62.1681	10.12	0.46087	1.55946
	10.13	177.515	62.2071	10.13	0.462908	1.55863
	10.14	177.64	62.2458	10.14	0.463071	1.55746
	10.15	177.766	62.2836	10.15	0.462181	1.55788
	10.16	177.89	62.3234	10.16	0.462987	1.55512
	10.17	178.024	62.3614	10.17	0.463154	1.55492
	10.18	178.157	62.4003	10.18	0.461347	1.5546
	10.19	178.297	62.4392	10.19	0.461401	1.55267
	10.2	178.423	62.477	10.2	0.460716	1.5515
	10.21	178.548	62.5262	10.21	0.461964	1.55022
	10.22	178.673	62.5674	10.22	0.462316	1.54814
	10.23	178.798	62.6052	10.23	0.46185	1.54557
	10.24	178.931	62.645	10.24	0.463352	1.54341
	10.25	179.056	62.683	10.25	0.462619	1.54237
	10.26	179.221	62.7243	10.26	0.461154	1.54272
	10.27	179.345	62.7662	10.27	0.461473	1.54231
	10.28	179.471	62.8038	10.28	0.461045	1.54273
	10.29	179.596	62.8433	10.29	0.462982	1.53978
	10.3	179.721	62.8817	10.3	0.464379	1.53767
	10.31	179.846	62.9203	10.31	0.46451	1.53701
	10.32	179.971	62.967	10.32	0.465408	1.5357
	10.33	180.104	63.0052	10.33	0.464186	1.53489
	10.34	180.229	63.0442	10.34	0.465464	1.53472
	10.35	180.362	63.0859	10.35	0.467504	1.53532
	10.36	180.495	63.1236	10.36	0.467595	1.5348
	10.37	180.635	63.1632	10.37	0.468468	1.53238
	10.38	180.768	63.2016	10.38	0.46617	1.53214
	10.39	180.894	63.2472	10.39	0.465406	1.53274
	10.4	181.026	63.2895	10.4	0.466209	1.53242
	10.41	181.159	63.3277	10.41	0.466745	1.53528
	10.42	181.3	63.3667	10.42	0.467406	1.53526
	10.43	181.424	63.406	10.43	0.467073	1.53391
	10.44	181.55	63.4464	10.44	0.467704	1.53192
	10.45	181.674	63.4861	10.45	0.468301	1.53051
	10.46	181.799	63.5271	10.46	0.468398	1.53014
	10.47	181.932	63.5678	10.47	0.469986	1.53022
	10.48	182.057	63.6078	10.48	0.470548	1.52984
	10.49	182.19	63.6459	10.49	0.470331	1.53117
	10.5	182.322	63.6898	10.5	0.469817	1.53068
	10.51	182.47	63.7319	10.51	0.469591	1.52963
	10.52	182.596	63.7696	10.52	0.471218	1.53001
	10.53	182.72	63.8093	10.53	0.471074	1.52925
	10.54	182.853	63.8479	10.54	0.470627	1.53072
	10.55	182.978	63.8866	10.55	0.471728	1.53067
	10.56	183.11	63.9264	10.56	0.469465	1.53033
	10.57	183.243	63.9643	10.57	0.4699	1.53033
	10.58	183.384	64.0039	10.58	0.469234	1.52955
	10.59	183.516	64.0426	10.59	0.469113	1.5298
	10.6	183.641	64.0812	10.6	0.469633	1.531
	10.61	183.774	64.1212	10.61	0.469535	1.53116
	10.62	183.906	64.1591	10.62	0.469239	1.53341
	10.63	184.047	64.2011	10.63	0.469095	1.53434
	10.64	184.179	64.2425	10.64	0.468652	1.53448
	10.65	184.303	64.2806	10.65	0.467872	1.5332
	10.66	184.429	64.3207	10.66	0.466885	1.53443
	10.67	184.553	64.3591	10.67	0.465667	1.53451
	10.68	184.678	64.3983	10.68	0.465707	1.53489
	10.69	184.803	64.4453	10.69	0.464405	1.53461
	10.7	184.935	64.4833	10.7	0.463441	1.53377
	10.71	185.068	64.5229	10.71	0.461515	1.5341
	10.72	185.216	64.5618	10.72	0.462048	1.53431
	10.73	185.348	64.6004	10.73	0.461985	1.53512
	10.74	185.473	64.6405	10.74	0.460302	1.53547
	10.75	185.629	64.6786	10.75	0.458697	1.5354
	10.76	185.761	64.7181	10.76	0.458534	1.53429
	10.77	185.886	64.7571	10.77	0.458385	1.53333
	10.78	186.01	64.7979	10.78	0.458285	1.53131
	10.79	186.135	64.8381	10.79	0.456155	1.53099
	10.8	186.26	64.8765	10.8	0.455922	1.53239
	10.81	186.384	64.9158	10.81	0.456488	1.53103
	10.82	186.509	64.9578	10.82	0.45635	1.53281
	10.83	186.633	64.9984	10.83	0.456271	1.53143
	10.84	186.781	65.0431	10.84	0.454066	1.53043
	10.85	186.906	65.0848	10.85	0.453404	1.53032
	10.86	187.038	65.123	10.86	0.45476	1.52883
	10.87	187.163	65.1633	10.87	0.45574	1.52884
	10.88	187.287	65.2017	10.88	0.458143	1.52553
	10.89	187.419	65.2411	10.89	0.458176	1.5231
	10.9	187.544	65.2805	10.9	0.457438	1.52273
	10.91	187.668	65.3187	10.91	0.456348	1.52021
	10.92	187.793	65.359	10.92	0.455365	1.52065
	10.93	187.926	65.3975	10.93	0.455596	1.52146
	10.94	188.049	65.4369	10.94	0.454783	1.52039
	10.95	188.205	65.4765	10.95	0.454757	1.5211
	10.96	188.33	65.5146	10.96	0.455868	1.51983
	10.97	188.454	65.5644	10.97	0.454306	1.5206
	10.98	188.579	65.6063	10.98	0.452881	1.5214
	10.99	188.703	65.6445	10.99	0.453689	1.51983
	11	188.827	65.6848	11	0.454268	1.51943
	11.01	188.952	65.7234	11.01	0.455684	1.51715
	11.02	189.076	65.7628	11.02	0.453824	1.51597
	11.03	189.201	65.8025	11.03	0.453332	1.51583
	11.04	189.325	65.8407	11.04	0.454629	1.51387
	11.05	189.449	65.881	11.05	0.455058	1.51472
	11.06	189.574	65.9222	11.06	0.457549	1.51579
	11.07	189.698	65.9637	11.07	0.456606	1.51534
	11.08	189.822	66.0111	11.08	0.456755	1.51614
	11.09	189.947	66.0498	11.09	0.45836	1.51432
	11.1	190.078	66.0892	11.1	0.457568	1.5122
	11.11	190.203	66.129	11.11	0.456774	1.5115
	11.12	190.358	66.1672	11.12	0.456809	1.5104
	11.13	190.49	66.2075	11.13	0.456229	1.51003
	11.14	190.615	66.2463	11.14	0.457023	1.5099
	11.15	190.747	66.2857	11.15	0.456336	1.50949
	11.16	190.879	66.3257	11.16	0.456858	1.50875
	11.17	191.019	66.3639	11.17	0.458052	1.50751
	11.18	191.15	66.4041	11.18	0.458304	1.50663
	11.19	191.275	66.443	11.19	0.459808	1.50646
	11.2	191.399	66.4823	11.2	0.460574	1.50812
	11.21	191.523	66.525	11.21	0.462365	1.50888
	11.22	191.648	66.5633	11.22	0.46212	1.50926
	11.23	191.771	66.6058	11.23	0.461869	1.50923
	11.24	191.896	66.6476	11.24	0.463168	1.50999
	11.25	192.02	66.6912	11.25	0.463909	1.51006
	11.26	192.144	66.7313	11.26	0.465485	1.51004
	11.27	192.269	66.7704	11.27	0.465949	1.50906
	11.28	192.392	66.8097	11.28	0.46356	1.50764
	11.29	192.517	66.85	11.29	0.465366	1.50708
	11.3	192.641	66.8883	11.3	0.464735	1.50685
	11.31	192.764	66.9284	11.31	0.463743	1.50852
	11.32	192.897	66.9702	11.32	0.463268	1.50909
	11.33	193.028	67.0091	11.33	0.463995	1.51017
	11.34	193.176	67.0497	11.34	0.464326	1.5094
	11.35	193.3	67.0881	11.35	0.463338	1.50865
	11.36	193.424	67.1281	11.36	0.462924	1.50988
	11.37	193.548	67.1675	11.37	0.461152	1.51173
	11.38	193.672	67.2064	11.38	0.459745	1.51435
	11.39	193.796	67.247	11.39	0.459824	1.51528
	11.4	193.921	67.2856	11.4	0.4587	1.5144
	11.41	194.044	67.3255	11.41	0.460043	1.51389
	11.42	194.168	67.365	11.42	0.460875	1.51325
	11.43	194.292	67.4037	11.43	0.460171	1.51326
	11.44	194.416	67.4444	11.44	0.460476	1.51273
	11.45	194.548	67.4831	11.45	0.459002	1.51216
	11.46	194.672	67.523	11.46	0.45778	1.51005
	11.47	194.796	67.5626	11.47	0.457654	1.50793
	11.48	194.92	67.6037	11.48	0.456422	1.50748
	11.49	195.075	67.6467	11.49	0.456252	1.50665
	11.5	195.207	67.691	11.5	0.454608	1.50846
	11.51	195.331	67.7301	11.51	0.453872	1.51047
	11.52	195.454	67.7707	11.52	0.455849	1.51009
	11.53	195.578	67.8118	11.53	0.454722	1.50907
	11.54	195.71	67.8518	11.54	0.453505	1.50834
	11.55	195.841	67.894	11.55	0.450971	1.5052
	11.56	195.981	67.9352	11.56	0.448295	1.50368
	11.57	196.112	67.9829	11.57	0.449739	1.50316
	11.58	196.236	68.0252	11.58	0.447925	1.50186
	11.59	196.36	68.0638	11.59	0.447066	1.50209
	11.6	196.484	68.1141	11.6	0.449625	1.50202
	11.61	196.608	68.1565	11.61	0.448947	1.50197
	11.62	196.731	68.1951	11.62	0.44928	1.49988
	11.63	196.855	68.2382	11.63	0.44918	1.49869
	11.64	196.979	68.28	11.64	0.448892	1.4982
	11.65	197.103	68.3241	11.65	0.450966	1.498
	11.66	197.227	68.3672	11.66	0.450251	1.49657
	11.67	197.35	68.4062	11.67	0.451213	1.49556
	11.68	197.474	68.4461	11.68	0.451178	1.49448
	11.69	197.598	68.4862	11.69	0.450559	1.49303
	11.7	197.721	68.5274	11.7	0.45003	1.49245
	11.71	197.846	68.5704	11.71	0.450047	1.4916
	11.72	197.969	68.6176	11.72	0.448978	1.48957
	11.73	198.093	68.6564	11.73	0.45085	1.48786
	11.74	198.217	68.6971	11.74	0.449187	1.48543
	11.75	198.34	68.7362	11.75	0.450445	1.48411
	11.76	198.464	68.7761	11.76	0.45194	1.48388
	11.77	198.588	68.819	11.77	0.449693	1.48436
	11.78	198.711	68.8576	11.78	0.451984	1.48549
	11.79	198.843	68.8981	11.79	0.451099	1.48597
	11.8	198.974	68.9375	11.8	0.451784	1.48581
	11.81	199.098	68.9867	11.81	0.453712	1.4836
	11.82	199.222	69.0298	11.82	0.452662	1.47989
	11.83	199.368	69.0693	11.83	0.451416	1.47937
	11.84	199.492	69.1114	11.84	0.452631	1.48002
	11.85	199.616	69.1545	11.85	0.451863	1.47849
	11.86	199.739	69.1935	11.86	0.452492	1.47798
	11.87	199.863	69.2337	11.87	0.453274	1.47571
	11.88	199.994	69.2788	11.88	0.453169	1.47441
	11.89	200.118	69.3175	11.89	0.454972	1.47636
	11.9	200.272	69.3582	11.9	0.45612	1.47513
	11.91	200.403	69.4002	11.91	0.455232	1.47544
	11.92	200.527	69.4399	11.92	0.454222	1.47564
	11.93	200.651	69.4806	11.93	0.453933	1.47475
	11.94	200.774	69.5193	11.94	0.454483	1.47674
	11.95	200.906	69.5599	11.95	0.455114	1.47534
	11.96	201.036	69.5995	11.96	0.454322	1.47673
	11.97	201.175	69.6391	11.97	0.455449	1.4763
	11.98	201.307	69.6799	11.98	0.456585	1.47342
	11.99	201.43	69.7187	11.99	0.455649	1.47493
	12	201.554	69.7593	12	0.457514	1.47172
	12.01	201.677	69.8041	12.01	0.456711	1.47004
	12.02	201.8	69.8431	12.02	0.4554	1.47143
	12.03	201.924	69.8915	12.03	0.454594	1.46964
	12.04	202.055	69.9311	12.04	0.453724	1.47098
	12.05	202.186	69.9707	12.05	0.45602	1.47237
	12.06	202.31	70.0116	12.06	0.456844	1.4718
	12.07	202.432	70.0505	12.07	0.456509	1.47329
	12.08	202.58	70.0911	12.08	0.458739	1.47291
	12.09	202.703	70.1308	12.09	0.458255	1.4745
	12.1	202.826	70.1726	12.1	0.456963	1.47519
	12.11	202.95	70.2137	12.11	0.457494	1.47536
	12.12	203.073	70.2631	12.12	0.457137	1.47757
	12.13	203.196	70.305	12.13	0.458637	1.47762
	12.14	203.32	70.3461	12.14	0.45622	1.47655
	12.15	203.45	70.3878	12.15	0.454492	1.47814
	12.16	203.574	70.4304	12.16	0.455398	1.47782
	12.17	203.728	70.4762	12.17	0.452631	1.47808
	12.18	203.851	70.5153	12.18	0.452662	1.47871
	12.19	203.975	70.5558	12.19	0.450911	1.47879
	12.2	204.098	70.5957	12.2	0.45038	1.47874
	12.21	204.221	70.6352	12.21	0.450119	1.47747
	12.22	204.352	70.6787	12.22	0.449192	1.47754
	12.23	204.475	70.7179	12.23	0.447441	1.47811
	12.24	204.599	70.7701	12.24	0.447161	1.47775
	12.25	204.722	70.8113	12.25	0.444826	1.47774
	12.26	204.845	70.8506	12.26	0.443387	1.47763
	12.27	204.969	70.891	12.27	0.443778	1.47723
	12.28	205.091	70.9312	12.28	0.442511	1.47752
	12.29	205.215	70.9705	12.29	0.443179	1.47692
	12.3	205.338	71.0117	12.3	0.441459	1.47631
	12.31	205.461	71.051	12.31	0.439684	1.47654
	12.32	205.592	71.0914	12.32	0.439668	1.47835
	12.33	205.723	71.1317	12.33	0.438089	1.47862
	12.34	205.861	71.1709	12.34	0.437866	1.47785
	12.35	205.992	71.2121	12.35	0.438441	1.47658
	12.36	206.115	71.2516	12.36	0.437824	1.47481
	12.37	206.239	71.2919	12.37	0.438515	1.47328
	12.38	206.361	71.3323	12.38	0.436892	1.47296
	12.39	206.485	71.3741	12.39	0.436527	1.46938
	12.4	206.608	71.4151	12.4	0.435311	1.47018
	12.41	206.73	71.4548	12.41	0.434475	1.4704
	12.42	206.854	71.4951	12.42	0.436368	1.46822
	12.43	206.977	71.5458	12.43	0.436715	1.46683
	12.44	207.1	71.588	12.44	0.435635	1.46431
	12.45	207.223	71.6282	12.45	0.43658	1.46306
	12.46	207.346	71.6691	12.46	0.435905	1.46288
	12.47	207.469	71.7082	12.47	0.435877	1.46276
	12.48	207.592	71.7492	12.48	0.435763	1.46418
	12.49	207.723	71.789	12.49	0.436643	1.46192
	12.5	207.854	71.8292	12.5	0.436413	1.46234
	12.51	207.999	71.8701	12.51	0.436124	1.46294
	12.52	208.122	71.9196	12.52	0.436464	1.46193
	12.53	208.246	71.9624	12.53	0.43814	1.46108
	12.54	208.368	72.0034	12.54	0.440041	1.4605
	12.55	208.492	72.0425	12.55	0.439864	1.46071
	12.56	208.614	72.0836	12.56	0.439279	1.45936
	12.57	208.737	72.1235	12.57	0.438059	1.45987
	12.58	208.861	72.1636	12.58	0.437363	1.45955
	12.59	208.983	72.2047	12.59	0.436785	1.45783
	12.6	209.106	72.2439	12.6	0.436541	1.45861
	12.61	209.229	72.2849	12.61	0.435421	1.4556
	12.62	209.352	72.3249	12.62	0.434107	1.45452
	12.63	209.475	72.365	12.63	0.432694	1.45503
	12.64	209.597	72.4062	12.64	0.435174	1.45401
	12.65	209.721	72.4481	12.65	0.436196	1.45413
	12.66	209.843	72.4913	12.66	0.436301	1.45341
	12.67	209.966	72.5317	12.67	0.437109	1.45342
	12.68	210.097	72.5712	12.68	0.438618	1.45325
	12.69	210.219	72.62	12.69	0.439137	1.45085
	12.7	210.342	72.6601	12.7	0.440087	1.45074
	12.71	210.465	72.7002	12.71	0.44036	1.45178
	12.72	210.595	72.7415	12.72	0.439645	1.45271
	12.73	210.726	72.7808	12.73	0.440099	1.4539
	12.74	210.864	72.8218	12.74	0.439503	1.45641
	12.75	210.987	72.8619	12.75	0.44056	1.45659
	12.76	211.11	72.902	12.76	0.441617	1.45723
	12.77	211.232	72.9434	12.77	0.441934	1.45594
	12.78	211.355	72.9827	12.78	0.442274	1.45517
	12.79	211.478	73.0238	12.79	0.440441	1.45485
	12.8	211.601	73.064	12.8	0.439256	1.45148
	12.81	211.732	73.1039	12.81	0.440865	1.4518
	12.82	211.854	73.1454	12.82	0.441067	1.45157
	12.83	211.977	73.1849	12.83	0.44188	1.44969
	12.84	212.1	73.2259	12.84	0.441093	1.45122
	12.85	212.253	73.2662	12.85	0.44045	1.45119
	12.86	212.383	73.306	12.86	0.438769	1.45235
	12.87	212.506	73.3476	12.87	0.438851	1.45228
	12.88	212.636	73.3871	12.88	0.439633	1.44985
	12.89	212.766	73.428	12.89	0.438513	1.45148
	12.9	212.897	73.4685	12.9	0.439931	1.45099
	12.91	213.019	73.5082	12.91	0.440292	1.45081
	12.92	213.158	73.5499	12.92	0.438452	1.45232
	12.93	213.28	73.5896	12.93	0.437784	1.45213
	12.94	213.402	73.6304	12.94	0.437491	1.45274
	12.95	213.564	73.671	12.95	0.437158	1.45228
	12.96	213.686	73.7107	12.96	0.438303	1.45019
	12.97	213.808	73.7523	12.97	0.437779	1.45215
	12.98	213.931	73.7921	12.98	0.43866	1.4511
	12.99	214.053	73.8329	12.99	0.437293	1.45189
	13	214.184	73.8762	13	0.43659	1.45196
	13.01	214.306	73.9158	13.01	0.438224	1.44947
	13.02	214.429	73.9672	13.02	0.437016	1.45031
	13.03	214.552	74.0106	13.03	0.437072	1.45051
	13.04	214.673	74.0501	13.04	0.435323	1.44895
	13.05	214.797	74.0941	13.05	0.434096	1.44763
	13.06	214.934	74.1369	13.06	0.434233	1.44571
	13.07	215.056	74.1772	13.07	0.433036	1.4435
	13.08	215.18	74.2188	13.08	0.433073	1.44299
	13.09	215.309	74.2583	13.09	0.43335	1.44172
	13.1	215.439	74.2995	13.1	0.433329	1.44216
	13.11	215.57	74.3399	13.11	0.433467	1.44183
	13.12	215.691	74.3825	13.12	0.432156	1.44117
	13.13	215.822	74.4267	13.13	0.432293	1.43882
	13.14	215.952	74.4692	13.14	0.430519	1.43839
	13.15	216.097	74.5099	13.15	0.430016	1.43641
	13.16	216.22	74.5511	13.16	0.429864	1.43658
	13.17	216.342	74.5907	13.17	0.429657	1.4332
	13.18	216.472	74.6322	13.18	0.429012	1.43319
	13.19	216.595	74.6724	13.19	0.430172	1.43391
	13.2	216.747	74.7131	13.2	0.429115	1.43141
	13.21	216.87	74.7545	13.21	0.428372	1.43045
	13.22	216.992	74.794	13.22	0.430163	1.4289
	13.23	217.122	74.8355	13.23	0.429063	1.42801
	13.24	217.245	74.8758	13.24	0.430852	1.42563
	13.25	217.374	74.9165	13.25	0.430738	1.42334
	13.26	217.504	74.9606	13.26	0.430512	1.42342
	13.27	217.642	75.0029	13.27	0.431481	1.4232
	13.28	217.772	75.0513	13.28	0.430295	1.42382
	13.29	217.894	75.0928	13.29	0.431765	1.42487
	13.3	218.017	75.1324	13.3	0.43386	1.42536
	13.31	218.138	75.1764	13.31	0.431441	1.42587
	13.32	218.261	75.2169	13.32	0.431935	1.42521
	13.33	218.383	75.2573	13.33	0.433304	1.42334
	13.34	218.505	75.2991	13.34	0.434443	1.42193
	13.35	218.628	75.3415	13.35	0.436413	1.42168
	13.36	218.757	75.3851	13.36	0.436701	1.42092
	13.37	218.887	75.4315	13.37	0.434741	1.42228
	13.38	219.033	75.4739	13.38	0.436189	1.42161
	13.39	219.154	75.5153	13.39	0.435129	1.42126
	13.4	219.277	75.5559	13.4	0.435779	1.42091
	13.41	219.399	75.5962	13.41	0.436881	1.42003
	13.42	219.521	75.6381	13.42	0.438411	1.42034
	13.43	219.644	75.6779	13.43	0.439372	1.41912
	13.44	219.765	75.7193	13.44	0.439905	1.41749
	13.45	219.888	75.76	13.45	0.439063	1.41712
	13.46	220.01	75.8026	13.46	0.438261	1.41709
	13.47	220.132	75.847	13.47	0.43746	1.4164
	13.48	220.254	75.8872	13.48	0.437644	1.41643
	13.49	220.376	75.9282	13.49	0.439179	1.41603
	13.5	220.498	75.9749	13.5	0.439188	1.41661
	13.51	220.62	76.0173	13.51	0.439796	1.41731
	13.52	220.742	76.0587	13.52	0.439994	1.4159
	13.53	220.865	76.1021	13.53	0.439733	1.41634
	13.54	220.986	76.1447	13.54	0.44022	1.41732
	13.55	221.109	76.1866	13.55	0.441205	1.4192
	13.56	221.231	76.2269	13.56	0.44226	1.42013
	13.57	221.352	76.2752	13.57	0.443077	1.42053
	13.58	221.475	76.3172	13.58	0.441195	1.42058
	13.59	221.596	76.3573	13.59	0.441566	1.42149
	13.6	221.719	76.401	13.6	0.440506	1.42057
	13.61	221.841	76.4422	13.61	0.442514	1.42104
	13.62	221.962	76.4822	13.62	0.443303	1.42041
	13.63	222.085	76.5242	13.63	0.442304	1.4206
	13.64	222.206	76.5671	13.64	0.441685	1.42037
	13.65	222.329	76.6105	13.65	0.440096	1.42045
	13.66	222.451	76.6574	13.66	0.438529	1.4196
	13.67	222.572	76.6976	13.67	0.437155	1.42129
	13.68	222.695	76.7389	13.68	0.435067	1.42125
	13.69	222.816	76.7826	13.69	0.43427	1.42068
	13.7	222.938	76.8226	13.7	0.434964	1.42292
	13.71	223.06	76.8671	13.71	0.434273	1.42207
	13.72	223.182	76.9103	13.72	0.434671	1.42125
	13.73	223.304	76.9559	13.73	0.434075	1.41892
	13.74	223.426	77.0005	13.74	0.433821	1.4181
	13.75	223.555	77.0408	13.75	0.432629	1.41987
	13.76	223.677	77.0821	13.76	0.430542	1.41772
	13.77	223.798	77.1234	13.77	0.430335	1.41783
	13.78	223.921	77.1661	13.78	0.43084	1.41461
	13.79	224.042	77.2105	13.79	0.430472	1.41218
	13.8	224.164	77.2513	13.8	0.429662	1.41339
	13.81	224.294	77.2921	13.81	0.429655	1.41199
	13.82	224.423	77.3415	13.82	0.428796	1.41135
	13.83	224.545	77.382	13.83	0.42761	1.41054
	13.84	224.667	77.4232	13.84	0.424932	1.40811
	13.85	224.803	77.4675	13.85	0.424804	1.4091
	13.86	224.926	77.5075	13.86	0.425449	1.40812
	13.87	225.047	77.5593	13.87	0.427575	1.40889
	13.88	225.177	77.6009	13.88	0.427252	1.41192
	13.89	225.299	77.6409	13.89	0.427445	1.40997
	13.9	225.42	77.6855	13.9	0.426858	1.40921
	13.91	225.542	77.7263	13.91	0.425519	1.40771
	13.92	225.664	77.7673	13.92	0.424225	1.40451
	13.93	225.785	77.8092	13.93	0.424178	1.40575
	13.94	225.908	77.8492	13.94	0.424169	1.40642
	13.95	226.029	77.8911	13.95	0.424518	1.40818
	13.96	226.151	77.9319	13.96	0.426325	1.4074
	13.97	226.272	77.973	13.97	0.425154	1.40505
	13.98	226.394	78.015	13.98	0.423929	1.40587
	13.99	226.516	78.0551	13.99	0.42296	1.40457
	14	226.637	78.0969	14	0.420827	1.40395
	14.01	226.759	78.1378	14.01	0.419551	1.40336
	14.02	226.881	78.1788	14.02	0.42017	1.40074
	14.03	227.002	78.2209	14.03	0.419579	1.40184
	14.04	227.132	78.261	14.04	0.42045	1.4005
	14.05	227.26	78.3029	14.05	0.418345	1.397
	14.06	227.397	78.3438	14.06	0.417742	1.39736
	14.07	227.527	78.3847	14.07	0.419113	1.3965
	14.08	227.648	78.4269	14.08	0.420401	1.39753
	14.09	227.777	78.4671	14.09	0.42147	1.39783
	14.1	227.907	78.5114	14.1	0.422127	1.39444
	14.11	228.028	78.5553	14.11	0.421286	1.39549
	14.12	228.15	78.601	14.12	0.423212	1.39458
	14.13	228.294	78.6455	14.13	0.422904	1.39555
	14.14	228.415	78.6866	14.14	0.425123	1.39647
	14.15	228.537	78.7274	14.15	0.425459	1.39406
	14.16	228.666	78.7697	14.16	0.426716	1.39619
	14.17	228.788	78.81	14.17	0.430274	1.39563
	14.18	228.909	78.8519	14.18	0.431061	1.3955
	14.19	229.03	78.8931	14.19	0.430477	1.397
	14.2	229.152	78.9338	14.2	0.430912	1.39385
	14.21	229.273	78.9786	14.21	0.430242	1.39402
	14.22	229.418	79.0217	14.22	0.429862	1.39436
	14.23	229.547	79.0706	14.23	0.430167	1.39667
	14.24	229.668	79.113	14.24	0.430116	1.39923
	14.25	229.79	79.1534	14.25	0.43193	1.39698
	14.26	229.911	79.1952	14.26	0.432051	1.39724
	14.27	230.047	79.2365	14.27	0.431911	1.39695
	14.28	230.177	79.2796	14.28	0.434026	1.39895
	14.29	230.313	79.3221	14.29	0.432826	1.40146
	14.3	230.434	79.3627	14.3	0.432694	1.39941
	14.31	230.556	79.4043	14.31	0.433104	1.39966
	14.32	230.685	79.446	14.32	0.432275	1.40048
	14.33	230.806	79.4864	14.33	0.433669	1.40252
	14.34	230.935	79.539	14.34	0.434019	1.40493
	14.35	231.064	79.5804	14.35	0.432538	1.40291
	14.36	231.208	79.621	14.36	0.432813	1.40427
	14.37	231.337	79.666	14.37	0.430214	1.4024
	14.38	231.458	79.7068	14.38	0.429296	1.40178
	14.39	231.588	79.7509	14.39	0.42871	1.40333
	14.4	231.716	79.7956	14.4	0.427459	1.40248
	14.41	231.852	79.8387	14.41	0.428435	1.4028
	14.42	231.982	79.8807	14.42	0.428754	1.40403
	14.43	232.103	79.9247	14.43	0.42871	1.40204
	14.44	232.224	79.9678	14.44	0.429851	1.40304
	14.45	232.346	80.0103	14.45	0.428994	1.4011
	14.46	232.474	80.0512	14.46	0.427864	1.40128
	14.47	232.603	80.0928	14.47	0.42796	1.40217
	14.48	232.739	80.1347	14.48	0.426805	1.40036
	14.49	232.868	80.1752	14.49	0.427329	1.40005
	14.5	232.99	80.2176	14.5	0.428875	1.39744
	14.51	233.149	80.2585	14.51	0.427869	1.39641
	14.52	233.269	80.3002	14.52	0.426958	1.39934
	14.53	233.391	80.3422	14.53	0.426516	1.39757
	14.54	233.519	80.3853	14.54	0.426153	1.39793
	14.55	233.641	80.4302	14.55	0.428332	1.39998
	14.56	233.77	80.4797	14.56	0.427305	1.39927
	14.57	233.898	80.5201	14.57	0.427638	1.39709
	14.58	234.027	80.5626	14.58	0.425906	1.39565
	14.59	234.148	80.6037	14.59	0.425126	1.39359
	14.6	234.276	80.6452	14.6	0.424204	1.39501
	14.61	234.398	80.6874	14.61	0.422473	1.39355
	14.62	234.519	80.7279	14.62	0.421654	1.39206
	14.63	234.64	80.7703	14.63	0.421908	1.39289
	14.64	234.761	80.8114	14.64	0.420727	1.39063
	14.65	234.882	80.853	14.65	0.421838	1.39201
	14.66	235.003	80.8953	14.66	0.420198	1.39049
	14.67	235.124	80.9358	14.67	0.41845	1.38958
	14.68	235.245	80.9781	14.68	0.419111	1.39024
	14.69	235.366	81.0194	14.69	0.418419	1.38774
	14.7	235.487	81.0609	14.7	0.417786	1.38699
	14.71	235.616	81.1033	14.71	0.418091	1.38761
	14.72	235.737	81.1438	14.72	0.416079	1.38679
	14.73	235.858	81.1862	14.73	0.417029	1.38625
	14.74	235.979	81.2275	14.74	0.415923	1.38493
	14.75	236.1	81.2689	14.75	0.414647	1.38478
	14.76	236.221	81.3114	14.76	0.416242	1.38537
	14.77	236.35	81.352	14.77	0.414626	1.38473
	14.78	236.478	81.3943	14.78	0.413883	1.38399
	14.79	236.614	81.4357	14.79	0.415259	1.38309
	14.8	236.743	81.4772	14.8	0.416689	1.38273
	14.81	236.863	81.5197	14.81	0.417881	1.38258
	14.82	236.985	81.5604	14.82	0.418566	1.38173
	14.83	237.105	81.6052	14.83	0.417944	1.38098
	14.84	237.234	81.6469	14.84	0.420305	1.38052
	14.85	237.362	81.6984	14.85	0.419844	1.38081
	14.86	237.483	81.7434	14.86	0.419933	1.38017
	14.87	237.604	81.785	14.87	0.422143	1.38035
	14.88	237.748	81.8261	14.88	0.421286	1.37966
	14.89	237.876	81.8689	14.89	0.423917	1.38032
	14.9	237.997	81.9098	14.9	0.424807	1.37954
	14.91	238.148	81.9519	14.91	0.423354	1.37994
	14.92	238.276	81.9963	14.92	0.424269	1.38044
	14.93	238.398	82.0398	14.93	0.423088	1.38222
	14.94	238.525	82.0825	14.94	0.421998	1.38152
	14.95	238.654	82.1237	14.95	0.423691	1.38171
	14.96	238.775	82.1705	14.96	0.423512	1.38283
	14.97	238.895	82.2133	14.97	0.424963	1.38224
	14.98	239.016	82.2541	14.98	0.425526	1.38231
	14.99	239.137	82.2989	14.99	0.426017	1.38395
	15	239.258	82.3408	15	0.427042	1.38594
	15.01	239.379	82.3817	15.01	0.426744	1.38642
	15.02	239.514	82.4247	15.02	0.426793	1.3855
	15.03	239.643	82.4657	15.03	0.425952	1.3847
	15.04	239.764	82.5078	15.04	0.424856	1.38541
	15.05	239.884	82.5498	15.05	0.42385	1.38377
	15.06	240.005	82.5908	15.06	0.423649	1.38405
	15.07	240.126	82.6337	15.07	0.421332	1.38683
	15.08	240.246	82.6748	15.08	0.422872	1.3863
	15.09	240.375	82.7169	15.09	0.421882	1.38712
	15.1	240.502	82.759	15.1	0.421579	1.38712
	15.11	240.646	82.7999	15.11	0.423472	1.38559
	15.12	240.767	82.8428	15.12	0.422411	1.38808
	15.13	240.887	82.884	15.13	0.422925	1.38669
	15.14	241.009	82.9261	15.14	0.424204	1.38781
	15.15	241.129	82.9683	15.15	0.423964	1.38833
	15.16	241.257	83.0092	15.16	0.425359	1.38783
	15.17	241.378	83.0546	15.17	0.424548	1.38829
	15.18	241.498	83.0989	15.18	0.423326	1.38618
	15.19	241.619	83.148	15.19	0.424832	1.38657
	15.2	241.77	83.1934	15.2	0.423796	1.38927
	15.21	241.897	83.2349	15.21	0.423128	1.38717
	15.22	242.019	83.2768	15.22	0.422988	1.38735
	15.23	242.139	83.3195	15.23	0.42136	1.38618
	15.24	242.259	83.3711	15.24	0.421924	1.38493
	15.25	242.38	83.4157	15.25	0.421831	1.38601
	15.26	242.5	83.4584	15.26	0.419872	1.38415
	15.27	242.629	83.4993	15.27	0.420627	1.38501
	15.28	242.757	83.542	15.28	0.418166	1.38374
	15.29	242.892	83.5835	15.29	0.416205	1.38094
	15.3	243.021	83.6255	15.3	0.413969	1.38276
	15.31	243.141	83.6709	15.31	0.411971	1.38191
	15.32	243.261	83.7146	15.32	0.412183	1.38309
	15.33	243.382	83.762	15.33	0.41067	1.38447
	15.34	243.502	83.8073	15.34	0.410195	1.38343
	15.35	243.623	83.8481	15.35	0.411783	1.38373
	15.36	243.743	83.8909	15.36	0.409911	1.3818
	15.37	243.864	83.9326	15.37	0.409652	1.37971
	15.38	243.984	83.9744	15.38	0.409303	1.37935
	15.39	244.104	84.0173	15.39	0.406858	1.37612
	15.4	244.225	84.0583	15.4	0.407147	1.37747
	15.41	244.345	84.101	15.41	0.408339	1.37667
	15.42	244.466	84.1428	15.42	0.407717	1.3738
	15.43	244.587	84.1846	15.43	0.408341	1.37279
	15.44	244.706	84.2302	15.44	0.40887	1.37135
	15.45	244.827	84.2739	15.45	0.408532	1.37251
	15.46	244.947	84.3239	15.46	0.409543	1.37159
	15.47	245.068	84.3668	15.47	0.408602	1.37002
	15.48	245.196	84.4078	15.48	0.40964	1.3705
	15.49	245.323	84.4532	15.49	0.409498	1.3681
	15.5	245.466	84.4952	15.5	0.407358	1.36701
	15.51	245.587	84.5366	15.51	0.408346	1.36806
	15.52	245.707	84.5798	15.52	0.409422	1.36595
	15.53	245.835	84.6318	15.53	0.410481	1.36712
	15.54	245.955	84.6761	15.54	0.411725	1.36632
	15.55	246.083	84.7194	15.55	0.410109	1.36737
	15.56	246.211	84.7606	15.56	0.410963	1.36809
	15.57	246.346	84.8032	15.57	0.412251	1.36629
	15.58	246.474	84.8453	15.58	0.412467	1.36675
	15.59	246.595	84.8867	15.59	0.41464	1.36547
	15.6	246.722	84.9325	15.6	0.414985	1.3648
	15.61	246.85	84.9766	15.61	0.413865	1.36659
	15.62	246.986	85.0239	15.62	0.415064	1.36471
	15.63	247.105	85.0696	15.63	0.415774	1.36556
	15.64	247.226	85.111	15.64	0.415101	1.36641
	15.65	247.346	85.1535	15.65	0.413648	1.36391
	15.66	247.466	85.1958	15.66	0.413778	1.3646
	15.67	247.587	85.2372	15.67	0.414952	1.36502
	15.68	247.706	85.2805	15.68	0.415557	1.36665
	15.69	247.834	85.3219	15.69	0.415546	1.36804
	15.7	247.954	85.3644	15.7	0.414926	1.3663
	15.71	248.082	85.4068	15.71	0.41667	1.36762
	15.72	248.203	85.4481	15.72	0.418575	1.36954
	15.73	248.352	85.4915	15.73	0.421193	1.36835
	15.74	248.48	85.533	15.74	0.422143	1.36827
	15.75	248.601	85.5755	15.75	0.422427	1.36604
	15.76	248.72	85.6179	15.76	0.424266	1.36701
	15.77	248.84	85.6593	15.77	0.424131	1.36747
	15.78	248.961	85.7026	15.78	0.423787	1.36624
	15.79	249.08	85.7469	15.79	0.425515	1.36938
	15.8	249.201	85.7918	15.8	0.426001	1.36919
	15.81	249.321	85.8426	15.81	0.428085	1.36836
	15.82	249.448	85.8869	15.82	0.430018	1.36738
	15.83	249.576	85.9293	15.83	0.430265	1.36462
	15.84	249.711	85.975	15.84	0.428488	1.36413
	15.85	249.831	86.0189	15.85	0.426174	1.36504
	15.86	249.951	86.0619	15.86	0.426602	1.36456
	15.87	250.078	86.104	15.87	0.426376	1.36587
	15.88	250.199	86.1508	15.88	0.426583	1.3646
	15.89	250.319	86.1942	15.89	0.427745	1.36433
	15.9	250.439	86.2359	15.9	0.427748	1.36457
	15.91	250.589	86.281	15.91	0.425964	1.36377
	15.92	250.716	86.324	15.92	0.424984	1.36576
	15.93	250.836	86.3652	15.93	0.423025	1.36732
	15.94	250.956	86.4084	15.94	0.421106	1.36681
	15.95	251.076	86.4559	15.95	0.421065	1.36604
	15.96	251.197	86.4977	15.96	0.421065	1.36516
	15.97	251.316	86.5462	15.97	0.420387	1.36701
	15.98	251.436	86.588	15.98	0.419952	1.36753
	15.99	251.556	86.6305	15.99	0.418091	1.36714
	16	251.683	86.6761	16	0.418331	1.36723
	16.01	251.811	86.7174	16.01	0.416561	1.36428
	16.02	251.931	86.7632	16.02	0.414819	1.36441
	16.03	252.05	86.8081	16.03	0.415399	1.36465
	16.04	252.171	86.8525	16.04	0.414237	1.36263
	16.05	252.29	86.896	16.05	0.415422	1.36215
	16.06	252.433	86.9431	16.06	0.41511	1.36197
	16.07	252.553	86.9854	16.07	0.412835	1.36063
	16.08	252.672	87.0287	16.08	0.412318	1.36125
	16.09	252.793	87.07	16.09	0.410472	1.35989
	16.1	252.912	87.1132	16.1	0.411778	1.35873
	16.11	253.039	87.1554	16.11	0.412563	1.35842
	16.12	253.16	87.1976	16.12	0.411182	1.35836
	16.13	253.287	87.241	16.13	0.41006	1.35724
	16.14	253.414	87.2823	16.14	0.408674	1.35628
	16.15	253.534	87.3255	16.15	0.408057	1.35642
	16.16	253.653	87.3677	16.16	0.407132	1.35645
	16.17	253.789	87.4125	16.17	0.407265	1.35637
	16.18	253.916	87.456	16.18	0.408062	1.35399
	16.19	254.035	87.5004	16.19	0.407892	1.35315
	16.2	254.156	87.5457	16.2	0.408613	1.3527
	16.21	254.275	87.5942	16.21	0.407954	1.35062
	16.22	254.395	87.6356	16.22	0.40853	1.34903
	16.23	254.514	87.6788	16.23	0.406772	1.34889
	16.24	254.634	87.7239	16.24	0.406425	1.3488
	16.25	254.754	87.7658	16.25	0.405575	1.35044
	16.26	254.873	87.8094	16.26	0.404068	1.34878
	16.27	254.993	87.8511	16.27	0.404683	1.34708
	16.28	255.113	87.8941	16.28	0.406832	1.34805
	16.29	255.233	87.9366	16.29	0.405379	1.3444
	16.3	255.36	87.9893	16.3	0.406201	1.34349
	16.31	255.487	88.0351	16.31	0.404354	1.34346
	16.32	255.607	88.0776	16.32	0.403307	1.34367
	16.33	255.726	88.1195	16.33	0.404154	1.34535
	16.34	255.861	88.1632	16.34	0.405684	1.34425
	16.35	255.988	88.2076	16.35	0.4075	1.3432
	16.36	256.108	88.253	16.36	0.408604	1.34276
	16.37	256.227	88.3043	16.37	0.408003	1.34052
	16.38	256.347	88.3461	16.38	0.409869	1.34108
	16.39	256.466	88.3891	16.39	0.409005	1.34289
	16.4	256.586	88.4345	16.4	0.408709	1.3433
	16.41	256.706	88.4762	16.41	0.409466	1.34473
	16.42	256.825	88.5199	16.42	0.41101	1.34378
	16.43	256.953	88.5619	16.43	0.414298	1.34276
	16.44	257.087	88.6148	16.44	0.414756	1.3424
	16.45	257.207	88.6611	16.45	0.413734	1.34043
	16.46	257.326	88.7032	16.46	0.412397	1.3411
	16.47	257.46	88.7461	16.47	0.412356	1.34093
	16.48	257.588	88.7891	16.48	0.41281	1.33978
	16.49	257.707	88.8308	16.49	0.412784	1.34175
	16.5	257.856	88.8745	16.5	0.414298	1.34039
	16.51	257.984	88.9165	16.51	0.416344	1.34177
	16.52	258.103	88.9594	16.52	0.415604	1.34081
	16.53	258.222	89.0026	16.53	0.415581	1.33876
	16.54	258.342	89.0443	16.54	0.415273	1.33973
	16.55	258.461	89.0879	16.55	0.414351	1.33754
	16.56	258.581	89.1301	16.56	0.415101	1.33587
	16.57	258.7	89.1729	16.57	0.416605	1.3382
	16.58	258.82	89.2163	16.58	0.416023	1.33603
	16.59	258.947	89.2579	16.59	0.416675	1.337
	16.6	259.073	89.3015	16.6	0.415031	1.33746
	16.61	259.208	89.3466	16.61	0.415362	1.33508
	16.62	259.328	89.3917	16.62	0.415073	1.33606
	16.63	259.447	89.4355	16.63	0.414207	1.33521
	16.64	259.574	89.4773	16.64	0.4146	1.33431
	16.65	259.693	89.5257	16.65	0.414605	1.33595
	16.66	259.812	89.5688	16.66	0.415346	1.33445
	16.67	259.932	89.6105	16.67	0.414284	1.33225
	16.68	260.059	89.6569	16.68	0.41339	1.33154
	16.69	260.185	89.6993	16.69	0.413769	1.33001
	16.7	260.328	89.7421	16.7	0.413371	1.33063
	16.71	260.454	89.7857	16.71	0.411999	1.33116
	16.72	260.573	89.8273	16.72	0.409349	1.32903
	16.73	260.7	89.8709	16.73	0.408304	1.32825
	16.74	260.827	89.9134	16.74	0.407966	1.32595
	16.75	260.961	89.9561	16.75	0.40873	1.32539
	16.76	261.088	89.9998	16.76	0.409482	1.32524
	16.77	261.207	90.0415	16.77	0.40893	1.3248
	16.78	261.327	90.0877	16.78	0.40727	1.32429
	16.79	261.446	90.1332	16.79	0.40835	1.32471
	16.8	261.565	90.1752	16.8	0.406746	1.32492
	16.81	261.685	90.2192	16.81	0.406336	1.32519
	16.82	261.803	90.2613	16.82	0.405847	1.32277
	16.83	261.923	90.3045	16.83	0.404632	1.32209
	16.84	262.042	90.356	16.84	0.404001	1.32177
	16.85	262.161	90.3978	16.85	0.404108	1.32099
	16.86	262.281	90.4414	16.86	0.403519	1.32057
	16.87	262.399	90.4868	16.87	0.403186	1.32095
	16.88	262.519	90.5291	16.88	0.401621	1.32087
	16.89	262.638	90.5835	16.89	0.401118	1.31837
	16.9	262.757	90.6261	16.9	0.400703	1.31684
	16.91	262.877	90.6688	16.91	0.400726	1.31711
	16.92	263.003	90.7153	16.92	0.400519	1.31688
	16.93	263.13	90.7574	16.93	0.39894	1.31462
	16.94	263.249	90.8007	16.94	0.397804	1.31625
	16.95	263.368	90.8436	16.95	0.398966	1.31731
	16.96	263.488	90.8859	16.96	0.400128	1.31663
	16.97	263.606	90.93	16.97	0.401961	1.31542
	16.98	263.74	90.9721	16.98	0.401823	1.31436
	16.99	263.867	91.0155	16.99	0.402787	1.31386
	17	263.986	91.0613	17	0.40228	1.31417
	17.01	264.105	91.106	17.01	0.402422	1.31477
	17.02	264.224	91.1499	17.02	0.402773	1.31665
	17.03	264.343	91.1924	17.03	0.403057	1.31622
	17.04	264.463	91.2406	17.04	0.403861	1.31718
	17.05	264.581	91.2846	17.05	0.404678	1.31922
	17.06	264.701	91.3266	17.06	0.40493	1.32069
	17.07	264.827	91.3702	17.07	0.40411	1.32061
	17.08	264.953	91.4131	17.08	0.405051	1.32121
	17.09	265.095	91.4555	17.09	0.405137	1.32273
	17.1	265.221	91.4997	17.1	0.406443	1.32456
	17.11	265.34	91.5445	17.11	0.404992	1.32443
	17.12	265.46	91.5879	17.12	0.405565	1.32401
	17.13	265.578	91.631	17.13	0.406408	1.32441
	17.14	265.705	91.6732	17.14	0.407456	1.32545
	17.15	265.832	91.7173	17.15	0.410078	1.32527
	17.16	265.965	91.7597	17.16	0.409873	1.32446
	17.17	266.092	91.8031	17.17	0.409738	1.32523
	17.18	266.211	91.8464	17.18	0.410141	1.32664
	17.19	266.329	91.8885	17.19	0.409985	1.32689
	17.2	266.449	91.9327	17.2	0.409671	1.32663
	17.21	266.575	91.9751	17.21	0.410276	1.32541
	17.22	266.701	92.0184	17.22	0.410595	1.32647
	17.23	266.836	92.0619	17.23	0.412784	1.32744
	17.24	266.961	92.1039	17.24	0.413764	1.33038
	17.25	267.081	92.1481	17.25	0.413131	1.33049
	17.26	267.199	92.1906	17.26	0.412705	1.33096
	17.27	267.318	92.2365	17.27	0.41151	1.33165
	17.28	267.438	92.2831	17.28	0.412528	1.33217
	17.29	267.556	92.3335	17.29	0.413024	1.33226
	17.3	267.675	92.3767	17.3	0.413287	1.33216
	17.31	267.794	92.4203	17.31	0.414107	1.33132
	17.32	267.92	92.4625	17.32	0.413357	1.33116
	17.33	268.046	92.5066	17.33	0.41369	1.33124
	17.34	268.165	92.5492	17.34	0.415026	1.33169
	17.35	268.284	92.5924	17.35	0.413499	1.33179
	17.36	268.418	92.6362	17.36	0.412744	1.33431
	17.37	268.536	92.6783	17.37	0.412025	1.33464
	17.38	268.663	92.7224	17.38	0.410872	1.33484
	17.39	268.789	92.7651	17.39	0.412707	1.33393
	17.4	268.907	92.8083	17.4	0.412553	1.3327
	17.41	269.034	92.8522	17.41	0.413247	1.33127
	17.42	269.16	92.8944	17.42	0.412819	1.33091
	17.43	269.293	92.9383	17.43	0.411757	1.33122
	17.44	269.42	92.984	17.44	0.413497	1.33141
	17.45	269.539	93.0269	17.45	0.410516	1.33074
	17.46	269.658	93.0738	17.46	0.40893	1.32964
	17.47	269.776	93.1189	17.47	0.408797	1.32851
	17.48	269.895	93.1675	17.48	0.408287	1.32683
	17.49	270.014	93.2144	17.49	0.408562	1.32628
	17.5	270.14	93.2566	17.5	0.408963	1.32502
	17.51	270.266	93.3031	17.51	0.407822	1.32282
	17.52	270.4	93.3491	17.52	0.407405	1.3226
	17.53	270.526	93.397	17.53	0.40492	1.32388
	17.54	270.644	93.4411	17.54	0.403826	1.32284
	17.55	270.763	93.4841	17.55	0.404701	1.32273
	17.56	270.881	93.5298	17.56	0.403484	1.31993
	17.57	271.001	93.5741	17.57	0.404823	1.31747
	17.58	271.119	93.6219	17.58	0.404019	1.31685
	17.59	271.238	93.6654	17.59	0.402734	1.31354
	17.6	271.357	93.7175	17.6	0.402557	1.3114
	17.61	271.475	93.7598	17.61	0.402995	1.31184
	17.62	271.594	93.8038	17.62	0.402058	1.30914
	17.63	271.712	93.8497	17.63	0.402443	1.31
	17.64	271.831	93.8922	17.64	0.400596	1.30842
	17.65	271.95	93.9394	17.65	0.399273	1.30621
	17.66	272.068	93.9848	17.66	0.397706	1.3076
	17.67	272.187	94.0282	17.67	0.397182	1.30775
	17.68	272.305	94.0722	17.68	0.397443	1.30802
	17.69	272.424	94.1201	17.69	0.397026	1.31007
	17.7	272.543	94.1667	17.7	0.398505	1.30823
	17.71	272.661	94.2102	17.71	0.399546	1.30943
	17.72	272.78	94.2527	17.72	0.400885	1.31057
	17.73	272.898	94.2972	17.73	0.399935	1.30928
	17.74	273.017	94.3399	17.74	0.39976	1.30878
	17.75	273.135	94.3836	17.75	0.399509	1.30788
	17.76	273.253	94.4271	17.76	0.398822	1.30884
	17.77	273.372	94.4697	17.77	0.397804	1.30853
	17.78	273.491	94.5142	17.78	0.396717	1.30723
	17.79	273.616	94.5569	17.79	0.39602	1.30748
	17.8	273.743	94.6032	17.8	0.396395	1.30608
	17.81	273.883	94.65	17.81	0.39735	1.30496
	17.82	274.001	94.698	17.82	0.398391	1.30683
	17.83	274.12	94.7419	17.83	0.397851	1.30571
	17.84	274.238	94.7853	17.84	0.396901	1.3071
	17.85	274.357	94.8307	17.85	0.398142	1.30826
	17.86	274.483	94.8752	17.86	0.39997	1.30561
	17.87	274.601	94.918	17.87	0.400897	1.30548
	17.88	274.72	94.9617	17.88	0.401411	1.30322
	17.89	274.838	95.0055	17.89	0.401702	1.30411
	17.9	274.964	95.048	17.9	0.401216	1.30483
	17.91	275.09	95.0926	17.91	0.401076	1.30385
	17.92	275.222	95.1354	17.92	0.401888	1.30552
	17.93	275.349	95.1817	17.93	0.402275	1.30622
	17.94	275.467	95.2287	17.94	0.402086	1.3034
	17.95	275.585	95.2795	17.95	0.404522	1.30384
	17.96	275.704	95.3232	17.96	0.405032	1.30417
	17.97	275.822	95.3671	17.97	0.404483	1.30309
	17.98	275.941	95.4097	17.98	0.403095	1.30519
	17.99	276.059	95.4542	17.99	0.401451	1.30382
	18	276.177	95.4971	18	0.400044	1.30602
	18.01	276.296	95.5408	18.01	0.400678	1.3068
	18.02	276.414	95.5848	18.02	0.402617	1.30468
	18.03	276.532	95.6273	18.03	0.40441	1.30503
	18.04	276.651	95.6719	18.04	0.404345	1.30416
	18.05	276.776	95.7149	18.05	0.403332	1.30317
	18.06	276.902	95.7586	18.06	0.401828	1.30502
	18.07	277.035	95.8028	18.07	0.400095	1.30442
	18.08	277.16	95.8453	18.08	0.400522	1.30476
	18.09	277.279	95.8897	18.09	0.400824	1.30651
	18.1	277.397	95.9329	18.1	0.400566	1.30581
	18.11	277.516	95.9765	18.11	0.401302	1.30675
	18.12	277.634	96.0208	18.12	0.401299	1.30849
	18.13	277.752	96.0633	18.13	0.400573	1.30637
	18.14	277.871	96.1077	18.14	0.399704	1.30648
	18.15	277.988	96.151	18.15	0.399297	1.30489
	18.16	278.114	96.1945	18.16	0.400799	1.30463
	18.17	278.24	96.2389	18.17	0.401653	1.30255
	18.18	278.357	96.2815	18.18	0.402417	1.29956
	18.19	278.476	96.3258	18.19	0.402785	1.29804
	18.2	278.616	96.3692	18.2	0.401507	1.29811
	18.21	278.734	96.4126	18.21	0.40068	1.29752
	18.22	278.853	96.4599	18.22	0.399895	1.29415
	18.23	278.971	96.5026	18.23	0.398414	1.29448
	18.24	279.089	96.5468	18.24	0.397364	1.29394
	18.25	279.207	96.5903	18.25	0.397061	1.2926
	18.26	279.325	96.6444	18.26	0.397089	1.29317
	18.27	279.451	96.6915	18.27	0.398431	1.29256
	18.28	279.569	96.735	18.28	0.398901	1.29242
	18.29	279.694	96.7808	18.29	0.399115	1.29326
	18.3	279.82	96.8282	18.3	0.399725	1.2941
	18.31	279.953	96.877	18.31	0.398195	1.29397
	18.32	280.078	96.923	18.32	0.398221	1.29343
	18.33	280.196	96.9678	18.33	0.398393	1.29296
	18.34	280.314	97.0106	18.34	0.39783	1.29149
	18.35	280.433	97.0548	18.35	0.396344	1.29027
	18.36	280.55	97.0985	18.36	0.394525	1.28969
	18.37	280.668	97.1416	18.37	0.393983	1.29132
	18.38	280.787	97.1864	18.38	0.394565	1.29142
	18.39	280.904	97.2293	18.39	0.393503	1.29063
	18.4	281.023	97.2735	18.4	0.394036	1.29091
	18.41	281.141	97.3173	18.41	0.393186	1.29224
	18.42	281.259	97.363	18.42	0.390711	1.29034
	18.43	281.377	97.4104	18.43	0.390571	1.28958
	18.44	281.494	97.4537	18.44	0.38883	1.29058
	18.45	281.613	97.4975	18.45	0.389007	1.28991
	18.46	281.731	97.542	18.46	0.388678	1.28882
	18.47	281.849	97.5847	18.47	0.388806	1.28851
	18.48	281.967	97.6321	18.48	0.390408	1.28877
	18.49	282.084	97.6756	18.49	0.390811	1.29015
	18.5	282.203	97.7243	18.5	0.391868	1.28947
	18.51	282.32	97.7692	18.51	0.391691	1.28944
	18.52	282.446	97.8123	18.52	0.392672	1.28896
	18.53	282.571	97.8564	18.53	0.393359	1.28835
	18.54	282.689	97.9004	18.54	0.392979	1.28835
	18.55	282.807	97.9461	18.55	0.393396	1.28882
	18.56	282.94	97.9909	18.56	0.393943	1.2887
	18.57	283.064	98.0371	18.57	0.393636	1.28834
	18.58	283.183	98.0835	18.58	0.393145	1.28902
	18.59	283.301	98.1336	18.59	0.393159	1.29041
	18.6	283.418	98.1795	18.6	0.393694	1.28996
	18.61	283.544	98.2236	18.61	0.393561	1.28786
	18.62	283.669	98.268	18.62	0.394286	1.28627
	18.63	283.809	98.3108	18.63	0.394933	1.28607
	18.64	283.934	98.3556	18.64	0.395578	1.28623
	18.65	284.052	98.399	18.65	0.395045	1.28762
	18.66	284.177	98.4429	18.66	0.394442	1.28661
	18.67	284.303	98.4875	18.67	0.393054	1.28944
	18.68	284.434	98.5303	18.68	0.392087	1.29098
	18.69	284.56	98.5751	18.69	0.39148	1.29082
	18.7	284.678	98.6186	18.7	0.392271	1.29123
	18.71	284.796	98.6625	18.71	0.39199	1.28994
	18.72	284.914	98.7071	18.72	0.390916	1.29201
	18.73	285.039	98.75	18.73	0.391808	1.29126
	18.74	285.164	98.7975	18.74	0.392038	1.28986
	18.75	285.282	98.844	18.75	0.393599	1.29119
	18.76	285.399	98.8927	18.76	0.395045	1.28879
	18.77	285.532	98.9403	18.77	0.396414	1.28883
	18.78	285.657	98.9839	18.78	0.395911	1.2891
	18.79	285.774	99.0278	18.79	0.395792	1.28791
	18.8	285.907	99.0726	18.8	0.394768	1.28791
	18.81	286.025	99.1154	18.81	0.395643	1.2885
	18.82	286.164	99.1601	18.82	0.396493	1.28671
	18.83	286.283	99.2038	18.83	0.396719	1.28538
	18.84	286.4	99.2477	18.84	0.396705	1.28448
	18.85	286.518	99.2925	18.85	0.396752	1.28538
	18.86	286.635	99.3355	18.86	0.395706	1.28548
	18.87	286.753	99.3801	18.87	0.396589	1.28272
	18.88	286.871	99.4239	18.88	0.396989	1.28201
	18.89	286.988	99.4702	18.89	0.396379	1.28211
	18.9	287.106	99.5179	18.9	0.395501	1.28215
	18.91	287.224	99.5698	18.91	0.395287	1.28092
	18.92	287.341	99.6161	18.92	0.396684	1.28101
	18.93	287.459	99.6612	18.93	0.397024	1.28139
	18.94	287.576	99.7044	18.94	0.398228	1.28033
	18.95	287.694	99.7489	18.95	0.398035	1.28106
	18.96	287.812	99.7929	18.96	0.398244	1.28288
	18.97	287.929	99.8363	18.97	0.397595	1.28373
	18.98	288.047	99.8815	18.98	0.39593	1.28337
	18.99	288.164	99.9248	18.99	0.395333	1.28174
	19	288.282	99.9692	19	0.394924	1.28224
	19.01	288.407	100.013	19.01	0.393452	1.28328
	19.02	288.524	100.059	19.02	0.391161	1.28386
	19.03	288.672	100.107	19.03	0.389812	1.28233
	19.04	288.797	100.156	19.04	0.390183	1.28185
	19.05	288.914	100.203	19.05	0.390336	1.27896
	19.06	289.039	100.248	19.06	0.391007	1.27797
	19.07	289.164	100.291	19.07	0.392751	1.27966
	19.08	289.296	100.336	19.08	0.391603	1.27959
	19.09	289.414	100.383	19.09	0.390497	1.27867
	19.1	289.531	100.429	19.1	0.390457	1.27913
	19.11	289.649	100.479	19.11	0.387731	1.27983
	19.12	289.766	100.523	19.12	0.386524	1.27969
	19.13	289.89	100.567	19.13	0.386832	1.27876
	19.14	290.009	100.615	19.14	0.38719	1.27788
	19.15	290.133	100.658	19.15	0.387158	1.27867
	19.16	290.258	100.705	19.16	0.387274	1.2789
	19.17	290.376	100.753	19.17	0.387444	1.27818
	19.18	290.492	100.796	19.18	0.387544	1.2781
	19.19	290.632	100.841	19.19	0.386776	1.27766
	19.2	290.75	100.885	19.2	0.38716	1.27875
	19.21	290.867	100.929	19.21	0.387148	1.27914
	19.22	291.021	100.982	19.22	0.387309	1.27874
	19.23	291.146	101.026	19.23	0.388234	1.27917
	19.24	291.263	101.07	19.24	0.387747	1.28018
	19.25	291.381	101.115	19.25	0.387053	1.28049
	19.26	291.498	101.158	19.26	0.387123	1.2793
	19.27	291.615	101.203	19.27	0.38543	1.27867
	19.28	291.733	101.247	19.28	0.387488	1.27948
	19.29	291.85	101.291	19.29	0.387321	1.28047
	19.3	291.968	101.336	19.3	0.387321	1.27966
	19.31	292.085	101.382	19.31	0.388972	1.27902
	19.32	292.202	101.427	19.32	0.386857	1.27998
	19.33	292.32	101.471	19.33	0.387754	1.28069
	19.34	292.437	101.515	19.34	0.389179	1.28033
	19.35	292.554	101.563	19.35	0.3891	1.27991
	19.36	292.672	101.609	19.36	0.392218	1.28012
	19.37	292.789	101.654	19.37	0.39158	1.28086
	19.38	292.907	101.698	19.38	0.391487	1.28072
	19.39	293.023	101.747	19.39	0.392805	1.28054
	19.4	293.141	101.793	19.4	0.392283	1.27977
	19.41	293.258	101.836	19.41	0.392653	1.27815
	19.42	293.375	101.881	19.42	0.391761	1.27678
	19.43	293.493	101.926	19.43	0.390085	1.27683
	19.44	293.61	101.972	19.44	0.390856	1.27658
	19.45	293.727	102.017	19.45	0.390401	1.27583
	19.46	293.844	102.061	19.46	0.391158	1.27388
	19.47	293.969	102.105	19.47	0.393221	1.27354
	19.48	294.094	102.15	19.48	0.393254	1.27375
	19.49	294.225	102.193	19.49	0.394814	1.27257
	19.5	294.35	102.239	19.5	0.393487	1.27052
	19.51	294.467	102.283	19.51	0.39436	1.26741
	19.52	294.584	102.327	19.52	0.396388	1.26725
	19.53	294.702	102.372	19.53	0.396246	1.26872
	19.54	294.819	102.415	19.54	0.397115	1.26722
	19.55	294.936	102.46	19.55	0.395941	1.26768
	19.56	295.053	102.505	19.56	0.394637	1.26895
	19.57	295.17	102.549	19.57	0.395149	1.26691
	19.58	295.295	102.594	19.58	0.396095	1.26569
	19.59	295.419	102.637	19.59	0.397788	1.26586
	19.6	295.558	102.685	19.6	0.397592	1.26463
	19.61	295.675	102.732	19.61	0.398763	1.26375
	19.62	295.792	102.782	19.62	0.401688	1.26268
	19.63	295.909	102.83	19.63	0.40023	1.26226
	19.64	296.027	102.874	19.64	0.399781	1.2636
	19.65	296.143	102.92	19.65	0.401411	1.26234
	19.66	296.261	102.969	19.66	0.400678	1.26242
	19.67	296.378	103.012	19.67	0.401895	1.26053
	19.68	296.495	103.057	19.68	0.401094	1.25857
	19.69	296.612	103.11	19.69	0.40006	1.25835
	19.7	296.729	103.154	19.7	0.400487	1.25623
	19.71	296.853	103.199	19.71	0.399769	1.25746
	19.72	296.971	103.243	19.72	0.399367	1.25853
	19.73	297.094	103.287	19.73	0.397697	1.25805
	19.74	297.219	103.335	19.74	0.396148	1.2582
	19.75	297.336	103.379	19.75	0.395669	1.2558
	19.76	297.453	103.427	19.76	0.393096	1.25818
	19.77	297.585	103.475	19.77	0.393026	1.25921
	19.78	297.709	103.524	19.78	0.392206	1.25734
	19.79	297.826	103.569	19.79	0.39093	1.256
	19.8	297.951	103.613	19.8	0.389598	1.25634
	19.81	298.074	103.657	19.81	0.388552	1.25583
	19.82	298.207	103.703	19.82	0.388776	1.25602
	19.83	298.324	103.749	19.83	0.388252	1.25618
	19.84	298.44	103.794	19.84	0.385786	1.25709
	19.85	298.565	103.839	19.85	0.385253	1.25601
	19.86	298.682	103.882	19.86	0.383858	1.25522
	19.87	298.799	103.928	19.87	0.384687	1.25631
	19.88	298.916	103.972	19.88	0.384266	1.25719
	19.89	299.039	104.017	19.89	0.384279	1.25937
	19.9	299.164	104.062	19.9	0.385923	1.26073
	19.91	299.303	104.105	19.91	0.385169	1.26026
	19.92	299.419	104.151	19.92	0.385826	1.26212
	19.93	299.537	104.198	19.93	0.386135	1.26049
	19.94	299.653	104.245	19.94	0.386105	1.25979
	19.95	299.77	104.293	19.95	0.384759	1.26004
	19.96	299.887	104.337	19.96	0.384668	1.26076
	19.97	300.004	104.385	19.97	0.383301	1.2615
[truncated: 357,868+ more rows]
