# Supplementary material for: Redox-enabled electronic interrogation and feedback control of hierarchical and networked biological systems
Source: Nat Commun. 2023 Dec 21;14:8514. doi: 10.1038/s41467-023-44223-w (PMC10739708; doi:10.1038/s41467-023-44223-w)
Supplement: Supplementary file 6 — Source Data [file 41467_2023_44223_MOESM6_ESM.zip › Source Data/Supplementary Figure 16.xlsx]

## Sheet: Fig. S16
			Time (s)	Current (μA)	Time (s)	Current (μA)	Time (s)	Current (μA)	Time (s)	Current (μA)
				Cycle 1		Cycle 2		Cycle 3		Cycle 4
			0	399.471	0	6.48954	0		0	9.48772
			0.1	18.451	0.1	3.85145	0.1	4.87694	0.1	3.50701
			0.2	11.116	0.2	2.93556	0.2	3.09212	0.21	2.48935
			0.301	8.3135	0.31	2.4737	0.3	2.34845	0.31	2.05098
			0.401	6.77135	0.41	2.12143	0.4	1.95704	0.41	2.01966
			0.502	5.86329	0.51	2.04315	0.5	1.73002	0.51	1.51083
			0.608	5.26052	0.61	1.73785	0.6	1.48735	0.61	1.47952
			0.712	4.82214	0.71	1.63609	0.7	1.27599	0.71	1.40907
			0.812	4.20372	0.81	1.38558	0.8	1.20554	0.81	1.39341
			0.913	4.17241	0.91	1.54998	0.9	1.10377	0.91	1.37776
			1.016	3.87494	1.01	1.40907	1	1.2525	1.01	0.782816
			1.117	3.67923	1.11	1.53432	1.1	1.10377	1.12	1.17422
			1.217	3.63226	1.21	1.33079	1.2	0.931551	1.22	1.31513
			1.326	3.44439	1.31	1.18205	1.3	1.18205	1.32	1.0568
			1.428	3.1704	1.41	1.27599	1.4	1.08029	1.42	1.15074
			1.529	3.12343	1.51	1.19771	1.5	1.09594	1.52	0.853269
			1.631	3.14692	1.61	1.10377	1.6	1.002	1.62	1.15074
			1.739	2.96687	1.71	1.1116	1.7	0.986348	1.72	0.962863
			1.847	2.88859	1.81	1.12725	1.8	0.853269	1.82	0.923722
			1.954	2.81031	1.91	0.970691	1.91	1.00983	1.92	0.939379
			2.061	2.76334	2.01	0.970691	2.01	0.774987	2.02	0.955035
			2.165	2.67723	2.11	0.908066	2.11	0.743675	2.12	0.853269
			2.266	2.73203	2.22	0.790644	2.22	0.704534	2.22	0.767159
			2.366	2.70071	2.32	0.829785	2.32	0.774987	2.32	0.704534
			2.472	2.44238	2.42	0.97852	2.42	0.696706	2.42	0.814128
			2.573	2.35628	2.52	0.759331	2.52	0.634081	2.52	0.728019
			2.677	2.4737	2.62	0.868925	2.62	0.501002	2.62	0.829785
			2.777	2.35628	2.72	0.829785	2.72	0.853269	2.73	0.571455
			2.878	2.14492	2.82	1.01766	2.82	0.665393	2.83	0.743675
			2.978	2.25451	2.92	0.900238	2.93	0.657565	2.93	0.618424
			3.079	2.12143	3.03	0.908066	3.03	0.602768	3.03	0.673221
			3.18	2.27016	3.13	0.837613	3.13	0.634081	3.13	0.587112
			3.28	2.2232	3.23	0.821956	3.23	0.59494	3.23	0.665393
			3.381	2.06663	3.33	0.908066	3.33	0.782816	3.33	0.665393
			3.481	2.10577	3.43	0.962863	3.43	0.602768	3.43	0.72019
			3.581	2.13709	3.53	0.876754	3.53	0.540143	3.53	0.743675
			3.684	2.23102	3.64	0.861097	3.63	0.626253	3.63	0.657565
			3.785	1.98052	3.74	0.845441	3.73	0.68105	3.73	0.641909
			3.885	2.00401	3.84	0.759331	3.83	0.696706	3.83	0.602768
			3.986	2.17623	3.94	0.696706	3.93	0.407064	3.93	0.516658
			4.086	1.98052	4.04	0.821956	4.03	0.571455	4.03	0.72019
			4.187	1.88659	4.14	0.868925	4.13	0.579284	4.14	0.634081
			4.287	2.00401	4.24	0.704534	4.24	0.571455	4.24	0.618424
			4.387	1.79265	4.34	0.876754	4.34	0.618424	4.34	0.665393
			4.488	1.98052	4.44	0.821956	4.44	0.602768	4.44	0.649737
			4.588	1.98052	4.54	0.868925	4.54	0.469689	4.54	0.532315
			4.689	1.98052	4.64	0.798472	4.64	0.469689	4.64	0.641909
			4.792	1.75351	4.74	0.821956	4.74	0.446205	4.74	0.50883
			4.893	1.8083	4.84	0.68105	4.84	0.634081	4.85	0.618424
			4.993	1.64391	4.94	0.767159	4.94	0.68105	4.95	0.712362
			5.093	1.72219	5.04	0.634081	5.04	0.414892	5.05	0.712362
			5.194	1.76134	5.14	0.68105	5.14	0.485346	5.15	0.657565
			5.297	1.83962	5.25	0.814128	5.24	0.438377	5.25	0.759331
			5.398	1.75351	5.35	0.563627	5.34	0.344439	5.35	0.696706
			5.499	1.69871	5.45	0.649737	5.44	0.524486	5.45	0.657565
			5.599	1.72219	5.55	0.8063	5.54	0.446205	5.55	0.571455
			5.703	1.85527	5.65	0.665393	5.64	0.446205	5.65	0.610596
			5.803	1.68305	5.75	0.728019	5.74	0.50883	5.75	0.821956
			5.904	1.69871	5.85	0.516658	5.84	0.540143	5.85	0.790644
			6.004	1.70654	5.95	0.829785	5.94	0.641909	5.95	0.579284
			6.105	1.51866	6.05	0.618424	6.05	0.571455	6.05	0.626253
			6.205	1.51083	6.16	0.563627	6.15	0.328783	6.15	0.641909
			6.305	1.73002	6.26	0.665393	6.25	0.532315	6.25	0.579284
			6.406	1.68305	6.36	0.767159	6.35	0.438377	6.35	0.516658
			6.506	1.56563	6.46	0.759331	6.45	0.399236	6.45	0.555799
			6.607	1.69871	6.56	0.634081	6.55	0.375751	6.55	0.469689
			6.707	1.58912	6.66	0.665393	6.65	0.461861	6.66	0.759331
			6.808	1.56563	6.76	0.485346	6.75	0.571455	6.76	0.587112
			6.908	1.64391	6.86	0.728019	6.85	0.532315	6.86	0.547971
			7.011	1.70654	6.96	0.649737	6.95	0.328783	6.96	0.454033
			7.111	1.5578	7.06	0.72019	7.05	0.493174	7.06	0.273985
			7.212	1.56563	7.16	0.501002	7.15	0.446205	7.16	0.375751
			7.315	1.5578	7.26	0.641909	7.25	0.446205	7.27	0.547971
			7.416	1.56563	7.36	0.712362	7.35	0.407064	7.37	0.563627
			7.516	1.59694	7.46	0.571455	7.45	0.399236	7.47	0.336611
			7.617	1.51083	7.56	0.72019	7.55	0.344439	7.57	0.547971
			7.718	1.58129	7.66	0.579284	7.65	0.540143	7.67	0.501002
			7.819	1.43255	7.76	0.861097	7.75	0.563627	7.77	0.454033
			7.922	1.49518	7.86	0.602768	7.85	0.50883	7.87	0.360095
			8.023	1.44038	7.96	0.610596	7.95	0.579284	7.97	0.399236
			8.123	1.59694	8.06	0.571455	8.05	0.446205	8.07	0.610596
			8.224	1.50301	8.17	0.712362	8.15	0.587112	8.17	0.399236
			8.324	1.51083	8.27	0.563627	8.25	0.344439	8.27	0.328783
			8.424	1.58912	8.37	0.634081	8.35	0.610596	8.37	0.414892
			8.525	1.47952	8.47	0.696706	8.46	0.571455	8.47	0.430549
			8.625	1.45604	8.58	0.673221	8.56	0.485346	8.58	0.547971
			8.726	1.48735	8.68	0.72019	8.66	0.42272	8.68	0.446205
			8.826	1.06463	8.78	0.563627	8.76	0.454033	8.78	0.461861
			8.926	1.42472	8.88	0.399236	8.86	0.360095	8.88	0.414892
			9.027	1.51866	8.98	0.72019	8.96	0.414892	8.98	0.649737
			9.127	1.38558	9.08	0.50883	9.06	0.414892	9.08	0.634081
			9.228	1.43255	9.18	0.547971	9.16	0.50883	9.18	0.579284
			9.328	1.48735	9.28	0.735847	9.26	0.430549	9.28	0.516658
			9.429	1.38558	9.38	0.477518	9.36	0.399236	9.38	0.516658
			9.529	1.18205	9.48	0.571455	9.46	0.054797	9.48	0.524486
			9.629	1.47952	9.58	0.571455	9.56	0.42272	9.58	0.305298
			9.73	1.44038	9.68	0.728019	9.66	0.399236	9.68	0.454033
			9.83	1.54215	9.78	0.579284	9.76	0.281814	9.78	0.438377
			9.931	1.3073	9.88	0.626253	9.86	0.38358	9.88	0.50883
			10.031	1.45604	9.98	0.657565	9.96	0.516658	9.98	0.219188
			10.132	1.43255	10.08	0.712362	10.06	0.29747	10.08	0.414892
			10.232	1.38558	10.18	0.50883	10.16	0.305298	10.18	0.602768
			10.332	1.5578	10.29	0.688878	10.26	0.336611	10.28	0.532315
			10.433	1.28382	10.39	0.602768	10.36	0.493174	10.38	0.493174
			10.533	1.3621	10.49	0.602768	10.46	0.336611	10.49	0.673221
			10.634	1.33079	10.59	0.657565	10.56	0.532315	10.59	0.540143
			10.734	1.29165	10.69	0.532315	10.67	0.375751	10.69	0.50883
			10.835	1.18205	10.79	0	10.77	0.234845	10.8	0.501002
			10.935	1.26033	10.89	0.407064	10.87	0.336611	10.9	0.289642
			11.035	1.36993	10.99	0.610596	10.97	0.407064	11	0.461861
			11.136	1.32296	11.09	0.493174	11.07	0.438377	11.1	0.391408
			11.236	1.3621	11.19	0.477518	11.17	0.344439	11.2	0.360095
			11.337	1.50301	11.29	0.602768	11.27	0.414892	11.3	0.430549
			11.437	1.32296	11.39	0.626253	11.37	0.430549	11.4	0.446205
			11.537	1.28382	11.49	0.704534	11.47	0.320954	11.5	0.485346
			11.639	1.26033	11.59	0.59494	11.57	0.399236	11.6	0.352267
			11.741	1.26033	11.69	0.524486	11.68	0.501002	11.7	0.477518
			11.842	1.29947	11.79	0.579284	11.78	0.391408	11.8	0.493174
			11.942	1.23685	11.89	0.555799	11.88	0.399236	11.9	0.273985
			12.043	1.24468	11.99	0.657565	11.98	0.344439	12	0.516658
			12.143	1.18988	12.09	0.461861	12.08	0.313126	12.1	0.281814
			12.244	1.26816	12.19	0.798472	12.18	0.219188	12.21	0.344439
			12.344	1.1664	12.29	0.438377	12.28	0.50883	12.31	0.547971
			12.444	1.3073	12.39	0.735847	12.38	0.320954	12.41	0.563627
			12.545	1.11943	12.49	0.587112	12.48	0.281814	12.51	0.42272
			12.645	1.22902	12.6	0.555799	12.58	0.477518	12.61	0.524486
			12.746	1.3073	12.7	0.563627	12.69	0.281814	12.71	0.266157
			12.846	1.22902	12.8	0.477518	12.79	0.42272	12.81	0.50883
			12.947	1.40907	12.9	0.493174	12.89	0.360095	12.91	0.446205
			13.053	1.34644	13	0.555799	12.99	0.352267	13.01	0.438377
			13.154	1.22902	13.1	0.571455	13.09	0.454033	13.11	0.367923
			13.255	1.3073	13.2	0.571455	13.19	0.407064	13.21	0.501002
			13.355	1.11943	13.3	0.602768	13.29	0.336611	13.31	0.38358
			13.456	1.15074	13.4	0.516658	13.39	0.454033	13.41	0.320954
			13.556	1.23685	13.5	0.485346	13.49	0.367923	13.51	0.305298
			13.656	1.12725	13.6	0.587112	13.59	0.438377	13.61	0.407064
			13.757	1.15857	13.7	0.751503	13.69	0.29747	13.72	0.38358
			13.866	1.13508	13.8	0.555799	13.79	0.493174	13.82	0.180048
			13.966	1.19771	13.9	0.469689	13.89	-0.01566	13.92	0.469689
			14.067	1.22902	14	0.485346	13.99	0.391408	14.02	-0.07828
			14.167	1.08029	14.1	0.454033	14.1	0.493174	14.12	0.469689
			14.268	1.13508	14.2	0.391408	14.2	0.42272	14.22	0.728019
			14.369	1.34644	14.3	0.446205	14.3	0.485346	14.32	0.438377
			14.47	1.27599	14.4	0.454033	14.4	0.501002	14.42	0.673221
			14.571	1.21336	14.5	0.414892	14.5	0.391408	14.52	0.407064
			14.679	1.23685	14.6	0.430549	14.6	0.203532	14.63	0.352267
			14.78	1.21336	14.7	0.555799	14.7	0.375751	14.73	0.38358
			14.881	1.24468	14.8	0.634081	14.8	0.399236	14.83	0.563627
			14.982	1.26816	14.91	0.563627	14.9	0.407064	14.93	0.524486
			15.082	1.04897	15.01	0.367923	15	0.399236	15.03	0.336611
			15.183	1.10377	15.11	0.485346	15.1	0.38358	15.13	0.430549
			15.283	1.08811	15.21	0.555799	15.2	0.50883	15.23	0.360095
			15.384	1.04897	15.31	-0.00783	15.3	0.281814	15.33	0.461861
			15.484	1.17422	15.42	0.59494	15.4	0.352267	15.43	0.547971
			15.585	1.14291	15.52	0.485346	15.5	0.328783	15.53	0.352267
			15.685	1.04114	15.62	0.485346	15.6	0.367923	15.63	0.477518
			15.785	1.13508	15.72	0.454033	15.7	0.438377	15.73	0.516658
			15.886	1.23685	15.82	0.485346	15.8	0.234845	15.83	0.50883
			15.986	1.14291	15.92	0.501002	15.9	0.234845	15.93	0.540143
			16.087	1.08811	16.02	0.532315	16	0.242673	16.03	0.38358
			16.187	0.923722	16.12	0.38358	16.1	0.407064	16.13	0.469689
			16.287	1.32296	16.22	0.579284	16.21	0.649737	16.24	0.328783
			16.388	1.24468	16.32	0.555799	16.31	0.336611	16.34	0.579284
			16.488	1.29165	16.42	0.602768	16.41	0.352267	16.44	0.461861
			16.589	1.10377	16.52	0.516658	16.52	0.242673	16.54	0.414892
			16.689	1.15074	16.62	0.735847	16.62	0.399236	16.64	0.454033
			16.79	1.23685	16.72	0.696706	16.72	0.258329	16.74	0.59494
			16.89	0.782816	16.82	0.328783	16.82	0.485346	16.84	0.477518
			16.99	1.18205	16.92	0.704534	16.92	0.461861	16.94	0.59494
			17.091	1.18205	17.02	0.454033	17.02	0.367923	17.04	0.493174
			17.193	1.26033	17.12	0.524486	17.12	0.258329	17.14	0.391408
			17.294	1.19771	17.22	0.477518	17.22	0.360095	17.24	0.493174
			17.395	1.27599	17.33	0.320954	17.32	0.250501	17.34	0.320954
			17.495	1.15857	17.43	0.743675	17.42	0.250501	17.44	0.414892
			17.604	1.20554	17.53	0.602768	17.52	0.375751	17.54	0.407064
			17.71	1.20554	17.63	0.547971	17.62	0.328783	17.64	0.407064
			17.811	1.26816	17.73	0.602768	17.72	0.234845	17.74	0.430549
			17.911	1.23685	17.83	0.555799	17.82	0.399236	17.85	0.407064
			18.012	0.955035	17.93	0.626253	17.92	0.375751	17.95	0.289642
			18.112	1.08811	18.03	0.485346	18.02	0.438377	18.05	0.391408
			18.212	1.22119	18.13	0.547971	18.12	0.524486	18.15	0.493174
			18.313	1.01766	18.23	0.571455	18.22	0.328783	18.25	0.352267
			18.413	1.01766	18.33	0.555799	18.32	0.336611	18.35	0.42272
			18.514	1.12725	18.43	0.696706	18.42	0.344439	18.45	0.328783
			18.616	1.11943	18.53	0.555799	18.52	0.446205	18.55	0.399236
			18.717	1.08029	18.63	0.696706	18.62	0.360095	18.65	0.438377
			18.818	1.01766	18.73	0.501002	18.72	0.328783	18.75	0.344439
			18.919	1.02549	18.84	0.587112	18.83	0.360095	18.85	0.305298
			19.019	1.08811	18.94	0.634081	18.93	0.375751	18.95	0.391408
			19.123	1.24468	19.04	0.563627	19.03	0.266157	19.05	0.320954
			19.223	1.09594	19.14	0.673221	19.13	0.516658	19.15	0.367923
			19.323	1.01766	19.24	0.524486	19.23	0.281814	19.25	0.430549
			19.428	1.0568	19.34	0.501002	19.33	0.281814	19.36	-0.21919
			19.53	0.876754	19.44	0.547971	19.43	0.399236	19.46	0.524486
			19.633	1.04114	19.55	0.563627	19.53	0.367923	19.56	0.407064
			19.739	1.1664	19.65	0.59494	19.63	0.38358	19.66	0.485346
			19.839	1.17422	19.75	0.50883	19.73	0.352267	19.76	0.42272
			19.94	1.22902	19.85	0.501002	19.83	0.187876	19.86	0.50883
			20.04	1.15074	19.95	0.59494	19.93	0.328783	19.96	0.501002
			20.141	0.97852	20.06	0.469689	20.03	0.313126	20.07	0.367923
			20.241	1.06463	20.16	0.336611	20.13	0.250501	20.17	0.258329
			20.341	1.11943	20.26	0.477518	20.23	0.203532	20.27	0.469689
			20.442	1.10377	20.36	0.391408	20.33	0.430549	20.37	0.469689
			20.542	0.994176	20.46	0.469689	20.44	0.258329	20.47	0.42272
			20.643	1.20554	20.56	0.352267	20.54	-0.01566	20.57	0.461861
			20.743	0.618424	20.66	0.352267	20.64	0.305298	20.67	0.555799
			20.847	1.1664	20.76	0.477518	20.74	0.313126	20.77	0.430549
			20.947	1.12725	20.86	0.59494	20.84	0.414892	20.87	0.610596
			21.048	1.04114	20.96	0.446205	20.94	0.328783	20.97	0.501002
			21.148	0.962863	21.06	0.602768	21.04	0.524486	21.07	0.391408
			21.248	0.994176	21.16	0.587112	21.14	0.281814	21.17	0.524486
			21.349	1.02549	21.26	0.587112	21.24	0.320954	21.27	0.477518
			21.449	1.14291	21.36	0.673221	21.34	0.367923	21.38	0.485346
			21.55	1.2525	21.46	0.156563	21.44	0.547971	21.48	0.438377
			21.65	1.07246	21.56	0.38358	21.54	0.320954	21.58	0.430549
			21.753	1.08029	21.66	0.399236	21.64	0.501002	21.68	0.258329
			21.854	1.1116	21.76	0.367923	21.74	0.367923	21.78	0.266157
			21.954	0.900238	21.86	0.50883	21.84	0.375751	21.88	0.258329
			22.055	1.0568	21.97	0.571455	21.94	0.414892	21.98	0.273985
			22.155	1.08811	22.07	0.493174	22.04	0.430549	22.08	0.344439
			22.256	1.21336	22.17	-0.20353	22.14	0.461861	22.18	0.399236
			22.363	0.884582	22.27	0.446205	22.25	0.360095	22.28	0.42272
			22.464	0.900238	22.37	0.532315	22.35	0.133079	22.39	0.407064
			22.565	0.908066	22.47	0.461861	22.45	0.250501	22.49	0.571455
			22.667	0.986348	22.57	0.602768	22.55	0.344439	22.6	0.375751
			22.768	1.04114	22.67	0.571455	22.65	0.180048	22.7	0.501002
			22.868	0.994176	22.77	0.399236	22.75	0.407064	22.8	0.414892
			22.969	0.939379	22.87	0.571455	22.85	0.446205	22.9	0.305298
			23.069	1.08029	22.98	0.477518	22.95	0.266157	23	0.344439
			23.17	0.986348	23.08	0.540143	23.05	0.391408	23.1	0.250501
			23.27	0.97852	23.18	0.618424	23.15	0.547971	23.21	-0.02348
			23.37	0.908066	23.28	0.540143	23.25	0.454033	23.31	0.477518
			23.471	0.923722	23.38	0.438377	23.35	0.414892	23.41	0.328783
			23.571	1.002	23.48	0.477518	23.45	0.29747	23.51	0.281814
			23.672	1.1664	23.58	0.493174	23.55	0.42272	23.61	0.258329
			23.772	1.06463	23.68	0	23.65	0.375751	23.71	0.493174
			23.873	1.03332	23.78	0.469689	23.75	0.242673	23.81	0.328783
			23.973	1.08029	23.88	0.493174	23.85	0.227017	23.91	0.610596
			24.073	1.06463	23.98	0.501002	23.95	0.360095	24.01	0.430549
			24.174	1.1116	24.08	0.547971	24.05	0.250501	24.11	0.336611
			24.274	1.002	24.18	0.391408	24.15	0.227017	24.21	0.430549
			24.375	1.04114	24.28	0.485346	24.25	0.336611	24.31	0.328783
			24.475	0.994176	24.38	0.195704	24.36	0.21136	24.41	0.352267
			24.576	1.08811	24.49	0.641909	24.46	0.42272	24.51	0.336611
			24.683	0.790644	24.59	0.391408	24.56	0.266157	24.61	0.360095
			24.783	1.06463	24.69	0.547971	24.66	0.461861	24.71	0.454033
			24.884	0.900238	24.79	0.524486	24.76	0.180048	24.81	0.250501
			24.984	1.17422	24.89	0.367923	24.86	0.336611	24.91	0.446205
			25.085	1.0568	24.99	0.493174	24.96	0.234845	25.01	0.148735
			25.185	1.07246	25.09	0.180048	25.06	0.336611	25.11	0.42272
			25.292	0.900238	25.19	0.516658	25.16	0.219188	25.21	0.50883
			25.393	1.10377	25.29	0.375751	25.26	0.532315	25.32	0.399236
			25.493	0.955035	25.39	0.399236	25.36	0.391408	25.42	0.219188
			25.594	0.876754	25.49	0.42272	25.46	0.493174	25.52	0.266157
			25.696	1.12725	25.59	0.571455	25.56	0.375751	25.62	0.305298
			25.798	1.002	25.69	0.50883	25.66	0.367923	25.72	0.234845
			25.898	0.994176	25.79	0.485346	25.76	0.352267	25.82	0.336611
			25.999	0.884582	25.89	0.50883	25.86	0.29747	25.92	0.399236
			26.099	0.923722	25.99	0.454033	25.96	0.438377	26.02	0.250501
			26.2	0.853269	26.1	0.516658	26.06	0.156563	26.13	0.227017
			26.3	0.994176	26.2	0.42272	26.16	0.485346	26.23	0.242673
			26.401	1.02549	26.3	0.461861	26.26	0.258329	26.33	0.391408
			26.501	1.1116	26.4	0.352267	26.36	0.391408	26.43	0.399236
			26.602	1.22119	26.5	0.516658	26.46	0.438377	26.53	0.320954
			26.702	1.02549	26.6	0.59494	26.57	0.336611	26.63	0.50883
			26.802	1.06463	26.7	0.501002	26.67	0.258329	26.73	0.438377
			26.903	0.947207	26.81	0.461861	26.77	0.524486	26.83	0.313126
			27.01	0.900238	26.91	0.469689	26.87	0.501002	26.93	0.352267
			27.11	1.04114	27.01	0.399236	26.97	0.344439	27.03	0.234845
			27.21	1.01766	27.11	0.391408	27.07	0.227017	27.13	0.281814
			27.311	1.1116	27.21	0.485346	27.17	0.493174	27.24	0.336611
			27.411	0.994176	27.31	0.414892	27.27	0.227017	27.34	0.375751
			27.512	0.970691	27.41	0.477518	27.37	0.203532	27.44	0.524486
			27.613	0.962863	27.51	0.618424	27.48	0.281814	27.54	0.532315
			27.716	0.861097	27.61	0.407064	27.58	0.313126	27.64	0.273985
			27.816	0.939379	27.71	0.532315	27.68	0.21136	27.74	0.524486
			27.916	1.01766	27.81	0.399236	27.78	0.195704	27.84	0.344439
			28.017	1.002	27.91	0.454033	27.88	0.438377	27.94	0.430549
			28.117	1.04897	28.01	0.547971	27.98	0.336611	28.04	0.313126
			28.218	0.962863	28.11	0.516658	28.08	0.258329	28.14	0.367923
			28.318	0.986348	28.21	0.641909	28.18	0.234845	28.24	0.29747
			28.419	1.04114	28.32	0.446205	28.28	0.258329	28.34	0.305298
			28.519	0.868925	28.42	0.391408	28.38	0.344439	28.44	0.485346
			28.619	0.774987	28.52	0.234845	28.48	0.164391	28.54	-0.2505
			28.72	1.0568	28.62	0.375751	28.58	0.399236	28.64	0.164391
			28.821	0.798472	28.72	0.399236	28.68	0.50883	28.74	0.367923
			28.921	1.03332	28.82	0.555799	28.78	0.266157	28.85	0.21136
			29.022	0.994176	28.92	0.38358	28.88	0.352267	28.95	0.172219
			29.122	0.986348	29.02	0.477518	28.98	0.29747	29.05	0.320954
			29.223	0.845441	29.12	0.547971	29.08	0.187876	29.15	0.375751
			29.323	1.01766	29.22	0.547971	29.18	0.407064	29.25	0.328783
			29.423	0.947207	29.32	0.477518	29.28	0.273985	29.35	0.38358
			29.525	0.97852	29.42	0.712362	29.38	0.320954	29.45	0.571455
			29.626	1.11943	29.52	0.469689	29.48	0.234845	29.55	0.29747
			29.727	1.002	29.62	0.501002	29.58	0.320954	29.66	0.360095
			29.827	1.1116	29.72	0.430549	29.68	0.242673	29.76	0.38358
			29.927	1.0568	29.82	0.477518	29.79	0.21136	29.86	0.414892
			30.028	0.728019	29.92	0.461861	29.89	0.571455	29.96	0.430549
			30.129	1.10377	30.02	0.469689	29.99	0.180048	30.06	0.375751
			30.229	0.931551	30.12	0.242673	30.09	0.266157	30.16	0.289642
			30.33	1.15857	30.22	0.540143	30.19	0.250501	30.26	0.38358
			30.43	0.947207	30.32	0.555799	30.29	0.438377	30.36	0.547971
			30.531	1.07246	30.42	0.360095	30.39	0.407064	30.46	0.501002
			30.635	0.861097	30.52	0.430549	30.49	0.336611	30.56	0.485346
			30.738	0.994176	30.62	0.313126	30.59	0.407064	30.66	0.454033
			30.839	0.853269	30.73	0.493174	30.69	0.344439	30.76	0.328783
			30.939	0.853269	30.83	0.203532	30.79	0.461861	30.86	0.446205
			31.04	0.97852	30.93	0.477518	30.89	0.250501	30.96	0.375751
			31.14	0.915894	31.04	0.610596	30.99	0.454033	31.06	0.328783
			31.24	0.853269	31.14	0.540143	31.09	0.266157	31.16	0.367923
			31.341	0.900238	31.24	0.461861	31.19	0.250501	31.26	0.477518
			31.441	0.955035	31.34	0.227017	31.29	0.266157	31.36	0.078282
			31.542	0.908066	31.44	0.571455	31.39	0.29747	31.46	0.313126
			31.642	1.09594	31.54	0.446205	31.5	0.391408	31.56	0.219188
			31.743	1.00983	31.64	0.485346	31.6	0.446205	31.66	0.273985
			31.843	1.14291	31.74	0.38358	31.7	0.42272	31.76	0.08611
			31.943	0.970691	31.84	0.352267	31.8	0.258329	31.86	0.352267
			32.044	0.931551	31.94	0.477518	31.9	0.407064	31.97	0.250501
			32.144	1.04897	32.04	0.414892	32	0.29747	32.07	0.08611
			32.245	0.774987	32.14	0.493174	32.1	0.336611	32.17	0.485346
			32.345	1.00983	32.24	0.407064	32.2	0.336611	32.27	0.516658
			32.449	0.861097	32.35	0.29747	32.3	0.227017	32.37	0.367923
			32.558	0.845441	32.45	0.524486	32.4	0.305298	32.47	0.242673
			32.659	0.947207	32.55	0.524486	32.5	0.313126	32.57	0.407064
			32.76	0.915894	32.65	0.38358	32.6	0.219188	32.67	0.446205
			32.86	1.04897	32.75	0.50883	32.7	0.203532	32.77	0.234845
			32.961	1.03332	32.85	0.093938	32.8	0.438377	32.87	0.42272
			33.061	0.908066	32.95	0.454033	32.9	0.219188	32.97	0.375751
			33.162	1.02549	33.05	0.391408	33	0.375751	33.07	0.360095
			33.262	0.790644	33.15	0.477518	33.1	0.399236	33.17	0.38358
			33.363	0.947207	33.25	0.501002	33.2	0.234845	33.27	0.289642
			33.463	0.845441	33.35	0.555799	33.3	0.454033	33.37	-0.11742
			33.563	0.884582	33.45	0.454033	33.4	0.313126	33.47	0.289642
			33.668	1.02549	33.55	0.344439	33.5	0.320954	33.57	0.602768
			33.768	0.665393	33.65	0.665393	33.6	0.42272	33.67	0.493174
			33.868	0.814128	33.75	0.618424	33.7	0.187876	33.77	0.352267
			33.969	0.970691	33.85	0.42272	33.81	0.242673	33.87	0.571455
			34.069	0.837613	33.96	0.516658	33.91	0.313126	33.97	0.352267
			34.17	0.868925	34.06	0.42272	34.01	0.438377	34.07	0.42272
			34.27	0.837613	34.16	0.493174	34.11	0.250501	34.17	0.313126
			34.371	0.89241	34.26	0.563627	34.21	0.195704	34.27	0.344439
			34.471	1.06463	34.36	0.430549	34.31	0.313126	34.38	0.320954
			34.572	0.876754	34.46	0.610596	34.41	0.148735	34.48	0.446205
			34.672	0.915894	34.56	0.430549	34.52	0.344439	34.58	0.571455
			34.773	0.884582	34.66	0.360095	34.62	0.524486	34.68	0.485346
			34.873	0.876754	34.76	0.469689	34.72	0.320954	34.78	0.38358
			34.974	0.955035	34.86	0.414892	34.82	0.187876	34.88	0.320954
			35.074	0.986348	34.96	0.407064	34.92	0.070453	34.98	0.266157
			35.175	0.97852	35.06	0.477518	35.02	0.250501	35.08	0.399236
			35.275	0.42272	35.16	0.477518	35.12	0.219188	35.18	0.42272
			35.375	0.884582	35.27	0.438377	35.22	0.305298	35.28	0.414892
			35.476	0.837613	35.37	0.391408	35.32	0.195704	35.38	0.414892
			35.576	0.89241	35.47	0.532315	35.42	0.532315	35.48	0.367923
			35.682	0.861097	35.58	0.501002	35.52	0.407064	35.58	0.313126
			35.783	0.908066	35.68	0.454033	35.62	0.289642	35.68	0.344439
			35.883	0.970691	35.78	0.42272	35.72	0.258329	35.78	0.242673
			35.984	0.89241	35.88	0.438377	35.82	0.266157	35.88	0.375751
			36.084	0.759331	35.98	0.438377	35.92	0.273985	35.98	0.42272
			36.184	0.962863	36.08	0.375751	36.02	0.344439	36.08	0.407064
			36.285	0.931551	36.18	0.461861	36.12	0.555799	36.19	0.367923
			36.385	0.430549	36.28	0.29747	36.22	0.219188	36.29	0.313126
			36.486	0.861097	36.38	0.50883	36.32	0.313126	36.39	0.68105
			36.586	0.853269	36.48	0.634081	36.42	0.195704	36.49	0.477518
			36.69	0.962863	36.58	0.493174	36.52	0.454033	36.59	0.234845
			36.791	0.876754	36.68	0.375751	36.62	0.336611	36.69	0.305298
			36.892	1.01766	36.78	0.477518	36.72	0.320954	36.79	0.203532
			36.992	1.002	36.88	0.360095	36.83	0.328783	36.89	0.328783
			37.093	0.774987	36.98	0.501002	36.93	0.407064	36.99	0.516658
			37.193	0.931551	37.08	0.469689	37.03	0.266157	37.1	0.399236
			37.293	0.8063	37.18	0.360095	37.13	0.250501	37.2	0.454033
			37.396	0.821956	37.28	0.461861	37.23	0.438377	37.3	0.344439
			37.497	1.00983	37.38	0.454033	37.33	0.125251	37.4	0.29747
			37.597	0.955035	37.48	0.469689	37.43	0.305298	37.5	0.399236
			37.7	0.939379	37.58	0.59494	37.53	0.430549	37.6	0.289642
			37.801	0.900238	37.68	0.469689	37.63	0.344439	37.71	0.375751
			37.902	0.970691	37.78	0.438377	37.73	0.250501	37.81	0.399236
			38.003	0.868925	37.88	0.219188	37.83	0.227017	37.91	0.532315
			38.103	0.829785	37.99	0.485346	37.93	0.266157	38.01	0.446205
			38.204	0.759331	38.09	0.352267	38.03	0.485346	38.11	0.367923
			38.304	0.97852	38.19	0.438377	38.13	0.29747	38.21	0.399236
			38.404	0.821956	38.29	0.438377	38.23	0.493174	38.31	0.281814
			38.505	0.900238	38.39	0.524486	38.33	0.430549	38.41	0.266157
			38.605	0.743675	38.49	0.532315	38.44	0.540143	38.51	0.532315
			38.714	0.837613	38.59	0.289642	38.54	0.320954	38.61	0.344439
			38.815	0.868925	38.69	0.501002	38.64	0.305298	38.71	0.626253
			38.916	0.821956	38.79	0.571455	38.74	0.360095	38.81	0.454033
			39.016	0.994176	38.89	0.336611	38.84	0.344439	38.91	0.367923
			39.117	0.845441	38.99	0.540143	38.94	0.50883	39.01	0.375751
			39.217	0.8063	39.09	0.266157	39.04	0.375751	39.11	0.571455
			39.318	1.07246	39.19	0.21136	39.14	0.477518	39.21	0.250501
			39.418	0.89241	39.29	0.438377	39.24	0.242673	39.31	0.493174
			39.519	0.774987	39.39	0.446205	39.34	0.547971	39.41	0.320954
			39.619	1.07246	39.5	0.38358	39.44	0.313126	39.51	0.352267
			39.726	0.821956	39.6	0.493174	39.54	0.438377	39.61	-0.29747
			39.827	0.751503	39.7	0.555799	39.64	0.078282	39.71	0.367923
			39.928	1.04114	39.8	0.414892	39.74	0.203532	39.81	0.227017
			40.028	0.876754	39.9	0.367923	39.84	0.375751	39.91	0.430549
			40.129	0.876754	40	0.258329	39.94	0.227017	40.02	0.360095
			40.229	0.8063	40.1	0.461861	40.04	0.367923	40.12	0.391408
			40.329	0.767159	40.2	0.438377	40.14	0.454033	40.22	0.38358
			40.43	0.915894	40.3	0.42272	40.25	0.501002	40.32	0.38358
			40.53	0.908066	40.4	0.375751	40.35	0.313126	40.42	0.38358
			40.631	1.09594	40.5	0.485346	40.45	0.367923	40.52	0.454033
			40.731	0.923722	40.6	0.469689	40.55	0.391408	40.62	0.234845
			40.831	1.04897	40.7	0.50883	40.65	0.21136	40.72	0.219188
			40.932	0.915894	40.8	0.454033	40.75	0.21136	40.82	0.399236
			41.032	0.829785	40.9	0.469689	40.85	0.38358	40.92	0.266157
			41.133	0.900238	41	0.461861	40.95	0.42272	41.02	0.414892
			41.233	0.89241	41.1	0.571455	41.05	0.336611	41.12	0.430549
			41.334	0.829785	41.2	0.367923	41.15	0.289642	41.22	0.266157
			41.434	0.743675	41.3	0.313126	41.25	0.203532	41.32	0.289642
			41.534	0.829785	41.4	0.344439	41.35	0.344439	41.42	0.21136
			41.635	0.829785	41.5	0.477518	41.45	0.313126	41.53	0.391408
			41.735	0.900238	41.6	0.344439	41.56	0.399236	41.63	0.461861
			41.836	0.931551	41.71	0.571455	41.66	0.375751	41.73	0.446205
			41.936	0.751503	41.81	0.289642	41.76	0.273985	41.84	0.407064
			42.037	0.845441	41.91	0.501002	41.86	0.367923	41.94	0.414892
			42.137	0.782816	42.01	0.555799	41.96	0.438377	42.04	0.438377
			42.237	0.947207	42.11	0.454033	42.06	0.250501	42.14	0.21136
			42.338	0.540143	42.21	0.485346	42.16	0.281814	42.24	0.305298
			42.438	0.962863	42.31	0.289642	42.26	0.430549	42.34	0.336611
			42.539	0.790644	42.41	0.516658	42.36	0.093938	42.44	-0.14873
			42.639	0.743675	42.51	0.313126	42.46	0.328783	42.54	0.313126
			42.74	0.939379	42.61	0.313126	42.57	0.289642	42.64	0.352267
			42.84	0.767159	42.72	0.258329	42.67	0.407064	42.74	0.164391
			42.94	0.728019	42.82	0.336611	42.77	0.360095	42.84	0.273985
			43.041	0.970691	42.92	0.438377	42.87	0.430549	42.94	0.313126
			43.141	0.782816	43.02	0.446205	42.97	0.532315	43.04	0.602768
			43.242	0.688878	43.12	0.352267	43.07	0.446205	43.14	0.352267
			43.342	0.829785	43.22	0.38358	43.17	0.407064	43.24	0.485346
			43.442	0.814128	43.32	0.461861	43.27	0.438377	43.34	0.273985
			43.543	0.876754	43.42	0.391408	43.37	0.313126	43.44	0.454033
			43.643	0.743675	43.52	0.375751	43.47	0.29747	43.54	0.109594
			43.744	0.900238	43.62	0.571455	43.57	0.273985	43.64	0.344439
			43.844	0.97852	43.72	0.477518	43.67	0.109594	43.75	0.469689
			43.945	0.868925	43.82	0.407064	43.77	0.446205	43.85	0.469689
			44.045	0.884582	43.92	0.391408	43.87	0.399236	43.95	0.493174
			44.145	0.790644	44.02	0.281814	43.97	0.320954	44.05	0.344439
			44.246	0.399236	44.12	0.555799	44.07	0.336611	44.15	0.273985
			44.346	0.790644	44.23	0.336611	44.17	0.305298	44.25	0.156563
			44.447	0.72019	44.33	0.407064	44.27	0.242673	44.36	0.407064
			44.547	0.759331	44.44	0.634081	44.37	0.407064	44.46	0.203532
			44.648	0.704534	44.54	0.336611	44.48	0.227017	44.56	0.344439
			44.75	0.97852	44.64	0.461861	44.58	0.164391	44.66	0.414892
			44.85	0.900238	44.74	0.524486	44.68	0.360095	44.77	0.360095
			44.951	0.853269	44.84	0.59494	44.78	0.289642	44.87	0.29747
			45.052	0.868925	44.94	0.555799	44.88	0.164391	44.97	0.195704
			45.152	0.853269	45.04	0.305298	44.98	0.266157	45.07	0.187876
			45.253	0.931551	45.14	0.42272	45.08	0.258329	45.17	-0.03914
			45.353	0.814128	45.24	0.344439	45.18	0.117422	45.27	0.391408
			45.457	0.821956	45.34	0.477518	45.28	-0.23484	45.37	0.367923
			45.558	0.876754	45.45	0.38358	45.38	0.391408	45.48	0.352267
			45.658	0.814128	45.55	0.399236	45.48	0.281814	45.58	0.501002
			45.758	0.962863	45.65	0.454033	45.58	0.219188	45.68	0.273985
			45.859	0.774987	45.75	0.352267	45.68	0.328783	45.78	0.501002
			45.963	0.767159	45.85	0.242673	45.78	0.21136	45.88	0.477518
			46.067	0.829785	45.95	0.446205	45.88	0.140907	45.98	0.399236
			46.167	0.829785	46.05	0.50883	45.98	0.328783	46.08	0.250501
			46.267	0.8063	46.15	0.336611	46.08	0.195704	46.18	0.42272
			46.368	0.915894	46.25	0.344439	46.18	0.414892	46.28	-0.04697
			46.468	1.002	46.35	0.469689	46.28	0.289642	46.38	0.407064
			46.569	0.8063	46.45	0.007828	46.38	0.250501	46.48	0.516658
			46.672	0.955035	46.56	0.469689	46.49	0.305298	46.58	0.328783
			46.773	0.735847	46.66	0.477518	46.59	0.266157	46.68	0.469689
			46.873	0.837613	46.76	0.38358	46.69	0.367923	46.78	0.430549
			46.974	0.759331	46.86	0.485346	46.79	0.234845	46.88	0.454033
			47.074	0.829785	46.96	0.50883	46.9	0.258329	46.98	0.477518
			47.174	0.884582	47.06	0.320954	47	0.50883	47.08	0.344439
			47.275	0.798472	47.16	0.485346	47.1	0.29747	47.18	0.328783
			47.375	0.829785	47.26	0.477518	47.2	0.305298	47.28	0.673221
			47.476	0.868925	47.36	0.328783	47.3	0.273985	47.38	0.477518
			47.582	0.728019	47.46	0.375751	47.4	0.38358	47.49	0.493174
			47.683	0.915894	47.56	0.547971	47.5	0.180048	47.59	0.29747
			47.784	0.876754	47.66	0.375751	47.6	0.21136	47.69	0.367923
			47.884	0.829785	47.76	0.469689	47.7	0.344439	47.79	0.352267
			47.985	0.751503	47.86	0.227017	47.8	-0.25833	47.89	0.430549
			48.088	0.8063	47.96	0.532315	47.9	0.430549	47.99	0.328783
			48.192	0.743675	48.06	0.469689	48	0.21136	48.09	0.234845
			48.292	0.814128	48.17	0.610596	48.11	0.313126	48.19	0.367923
			48.393	0.868925	48.27	0.407064	48.21	0.289642	48.29	0.391408
			48.493	0.8063	48.37	0.454033	48.31	0.266157	48.39	0.195704
			48.594	0.688878	48.47	0.227017	48.41	0.148735	48.49	0.367923
			48.694	0.790644	48.57	0.313126	48.51	0.219188	48.6	0.367923
			48.794	0.657565	48.67	0.320954	48.61	0.101766	48.7	0.344439
			48.895	0.790644	48.77	0.42272	48.71	0.29747	48.8	0.485346
			48.998	0.923722	48.87	0.352267	48.81	0.313126	48.9	0.438377
			49.099	0.735847	48.97	0.234845	48.91	0.281814	49	0.407064
			49.2	0.735847	49.07	0.38358	49.01	0.031313	49.1	0.391408
			49.3	0.751503	49.17	0.38358	49.11	0.42272	49.2	0.454033
			49.401	0.8063	49.27	0.250501	49.21	0.203532	49.31	0.328783
			49.501	0.767159	49.37	0.461861	49.31	0.375751	49.41	0.352267
			49.602	0.751503	49.47	0.29747	49.41	0.313126	49.51	0.273985
			49.705	0.861097	49.57	0.485346	49.51	0.164391	49.61	0.320954
			49.806	0.774987	49.68	0.563627	49.61	0.320954	49.71	0.367923
			49.906	0.735847	49.78	0.42272	49.72	0.227017	49.81	0.336611
			50.006	0.712362	49.88	0.266157	49.82	0.367923	49.91	0.352267
			50.107	0.876754	49.98	0.266157	49.92	0.29747	50.01	0.219188
			50.207	1.04114	50.08	0.352267	50.02	0.399236	50.11	0.313126
			50.308	0.814128	50.18	0.477518	50.12	0.414892	50.22	0.219188
			50.408	0.814128	50.28	0.352267	50.22	0.234845	50.32	0.532315
			50.508	0.814128	50.38	0.501002	50.32	0.266157	50.42	0.320954
			50.609	0.845441	50.48	0.38358	50.43	0.313126	50.52	0.461861
			50.709	0.876754	50.58	0.360095	50.53	0.414892	50.62	0.399236
			50.81	0.735847	50.68	0.50883	50.63	0.399236	50.72	0.313126
			50.91	0.649737	50.78	0.250501	50.73	0.320954	50.82	0.375751
			51.011	0.829785	50.88	0.227017	50.83	0.305298	50.92	0.38358
			51.111	0.696706	50.98	0.352267	50.93	0.320954	51.02	0.258329
			51.211	0.774987	51.08	0.320954	51.03	0.313126	51.12	0.21136
			51.312	0.704534	51.18	0.485346	51.13	0.320954	51.22	0.320954
			51.412	0.665393	51.29	0.532315	51.23	0.187876	51.32	0.38358
			51.513	0.853269	51.39	0.38358	51.33	0.164391	51.42	0.501002
			51.614	0.790644	51.49	0.320954	51.43	0.242673	51.52	0.461861
			51.717	0.853269	51.59	0.352267	51.53	0.273985	51.63	0.571455
			51.818	0.8063	51.69	0.446205	51.63	0.242673	51.73	0.328783
			51.918	0.751503	51.79	0.42272	51.73	0.172219	51.83	0.266157
			52.019	0.900238	51.89	0.516658	51.83	0.328783	51.93	0.242673
			52.128	0.829785	51.99	0.430549	51.93	0.493174	52.03	0.266157
			52.229	0.89241	52.09	0.305298	52.03	0.313126	52.13	0.407064
			52.329	0.665393	52.19	0.461861	52.13	0.227017	52.23	0.42272
			52.432	0.657565	52.29	0.367923	52.24	-0.04697	52.33	0.399236
			52.533	0.845441	52.39	0.320954	52.34	0.438377	52.43	0.42272
			52.637	0.8063	52.49	0.29747	52.44	0.328783	52.53	0.446205
			52.741	0.829785	52.59	0.29747	52.54	0.250501	52.64	0.42272
			52.841	0.430549	52.69	0.391408	52.64	0.336611	52.74	0.328783
			52.942	0.735847	52.79	0.375751	52.74	0.352267	52.84	0.281814
			53.042	0.688878	52.89	0.305298	52.84	0.29747	52.94	0.414892
			53.143	0.759331	53	0.352267	52.94	0.407064	53.04	0.360095
			53.243	0.774987	53.1	0.344439	53.04	0.266157	53.14	0.062625
			53.344	0.751503	53.2	0.29747	53.14	0.328783	53.24	0.133079
			53.444	0.774987	53.3	0.023484	53.24	0.234845	53.34	-0.11742
			53.544	0.767159	53.4	0.273985	53.34	0.328783	53.44	0.093938
			53.645	0.900238	53.5	0.38358	53.44	0.469689	53.54	0.344439
			53.745	0.68105	53.6	-0.25833	53.54	0.289642	53.64	0.367923
			53.847	0.790644	53.7	0.563627	53.64	0.015656	53.74	0.532315
			53.949	0.735847	53.8	0.42272	53.74	0.305298	53.84	0.242673
			54.049	0.751503	53.9	0.407064	53.85	0.344439	53.94	0.352267
			54.15	0.931551	54	0.375751	53.95	0.336611	54.04	0.250501
			54.25	0.68105	54.1	0.50883	54.05	0.227017	54.14	0.203532
			54.351	0.712362	54.2	0.38358	54.15	0.305298	54.24	0.281814
			54.451	0.8063	54.3	0.133079	54.25	0.407064	54.34	0.29747
			54.552	0.626253	54.4	0.42272	54.35	0.234845	54.44	0.320954
			54.656	0.861097	54.5	0.352267	54.45	0.336611	54.54	0.344439
			54.759	0.829785	54.6	0.070453	54.55	0.29747	54.64	0.375751
			54.86	0.759331	54.71	0.336611	54.65	0.305298	54.75	0.313126
			54.96	0.704534	54.81	0.501002	54.75	0.266157	54.85	0.407064
			55.061	0.829785	54.91	0.313126	54.85	0.266157	54.95	0.250501
			55.161	0.868925	55.01	0.477518	54.95	0.172219	55.05	0.532315
			55.262	0.908066	55.11	0.391408	55.06	0.328783	55.15	0.328783
			55.362	0.8063	55.21	0.281814	55.16	0.493174	55.25	0.414892
			55.462	0.673221	55.31	0.399236	55.26	0.305298	55.35	0.42272
			55.563	0.829785	55.41	0.360095	55.36	0.42272	55.45	0.266157
			55.666	0.790644	55.51	0.414892	55.46	0.258329	55.55	0.485346
			55.767	0.688878	55.61	0.328783	55.56	-0.34444	55.65	0.328783
			55.868	0.868925	55.71	0.430549	55.66	0.156563	55.76	0.187876
			55.968	0.774987	55.81	0.485346	55.76	0.164391	55.86	0.195704
			56.069	0.634081	55.91	0.407064	55.86	0.367923	55.96	0.461861
			56.169	0.915894	56.01	0.407064	55.96	0.234845	56.06	0.21136
			56.27	0.89241	56.12	0.407064	56.06	0.266157	56.16	0.320954
			56.37	0.587112	56.22	0.501002	56.16	0.29747	56.26	0.336611
			56.47	0.626253	56.32	0.352267	56.26	0.305298	56.36	0.375751
			56.571	0.532315	56.42	0.477518	56.36	0.454033	56.46	0.305298
			56.671	0.759331	56.52	0.399236	56.46	0.344439	56.56	0.399236
			56.772	0.876754	56.62	0.360095	56.56	0.242673	56.66	0.454033
			56.881	0.610596	56.72	0.367923	56.66	0.227017	56.76	0.360095
			56.982	0.626253	56.82	0.38358	56.76	0.227017	56.86	0.399236
			57.082	0.868925	56.93	0.360095	56.86	0.320954	56.96	0.477518
			57.183	0.767159	57.03	0.38358	56.96	0.375751	57.06	0.289642
			57.283	0.759331	57.13	0.446205	57.06	0.38358	57.16	0.367923
			57.384	0.876754	57.23	0.367923	57.16	0.320954	57.26	0.493174
			57.484	0.759331	57.33	0.281814	57.26	0.203532	57.37	0.657565
			57.585	0.626253	57.43	0.469689	57.37	0.21136	57.47	0.320954
			57.688	0.563627	57.53	0.42272	57.47	0.352267	57.57	0.38358
			57.789	0.735847	57.63	0.227017	57.57	0.344439	57.67	0.407064
			57.89	0.821956	57.73	0.430549	57.67	0.101766	57.77	0.344439
			57.99	0.829785	57.83	0.250501	57.77	0.273985	57.87	0.227017
			58.09	0.908066	57.94	0.493174	57.87	0.29747	57.97	0.501002
			58.191	0.735847	58.04	0.38358	57.98	0.320954	58.07	0.626253
			58.291	0.610596	58.14	0.375751	58.08	0.344439	58.17	0.38358
			58.394	0.735847	58.24	0.50883	58.18	0.21136	58.27	0.203532
			58.495	0.8063	58.34	0.360095	58.28	0.360095	58.37	0.399236
			58.596	0.665393	58.44	0.493174	58.38	0.493174	58.47	0.29747
			58.703	0.8063	58.54	0.547971	58.48	0.320954	58.57	0.320954
			58.803	0.751503	58.64	0.454033	58.58	0.258329	58.67	0.266157
			58.904	0.665393	58.75	0.587112	58.68	0.38358	58.77	0.438377
			59.004	0.626253	58.85	0.477518	58.78	0.375751	58.88	0.352267
			59.105	0.767159	58.95	0.250501	58.88	0.273985	58.98	0.407064
			59.205	0.626253	59.05	0.430549	58.98	0.29747	59.08	0.273985
			59.306	0.798472	59.15	0.360095	59.08	-0.00783	59.18	0.485346
			59.406	0.837613	59.25	0.281814	59.18	0.391408	59.28	0.344439
			59.506	0.782816	59.35	0.399236	59.28	0.258329	59.38	0.320954
			59.607	0.735847	59.45	0.414892	59.38	-0.08611	59.48	0.305298
			59.707	0.774987	59.55	0.313126	59.48	0.234845	59.58	0.344439
			59.808	0.814128	59.65	0.399236	59.58	0.320954	59.69	0.140907
			59.908	0.8063	59.75	0.42272	59.68	0.305298	59.8	0.242673
			60.008	0.634081	59.85	0.493174	59.79	0.203532	59.9	0.266157
			60.109	0.375751	59.95	0.430549	59.89	0.305298	60	0.156563
			60.209	0.790644	60.05	0.336611	59.99	0.328783	60.1	0.281814
			60.31	0.798472	60.15	0.258329	60.09	0.172219	60.2	0.273985
			60.41	0.751503	60.25	0.320954	60.19	0.203532	60.3	0.336611
			60.511	0.790644	60.35	0.21136	60.29	0.485346	60.4	0.281814
			60.611	0.774987	60.45	0.289642	60.39	0.469689	60.5	0.234845
			60.711	0.89241	60.55	0.375751	60.49	0.258329	60.6	0.281814
			60.812	0.821956	60.66	0.391408	60.59	0.360095	60.7	0.21136
			60.912	0.626253	60.76	0.524486	60.69	0.344439	60.8	0.266157
			61.013	0.728019	60.86	0.29747	60.79	0.305298	60.9	0.50883
			61.113	0.571455	60.96	0.42272	60.89	0.38358	61	0.328783
			61.214	0.735847	61.06	0.391408	60.99	0.665393	61.1	0.320954
			61.314	0.853269	61.16	0.273985	61.09	0.375751	61.2	0.360095
			61.414	0.900238	61.26	0.250501	61.19	0.195704	61.3	0.281814
			61.518	0.876754	61.36	0.234845	61.29	0.140907	61.41	0.281814
			61.618	0.696706	61.46	0.391408	61.39	0.156563	61.51	0.234845
			61.719	0.915894	61.56	0.289642	61.49	0.258329	61.61	0.352267
			61.819	0.696706	61.67	0.438377	61.59	0.227017	61.71	0.313126
			61.92	0.876754	61.77	0.266157	61.69	0.258329	61.81	0.101766
			62.02	0.876754	61.87	0.461861	61.79	0.320954	61.91	0.242673
			62.121	0.673221	61.97	0.532315	61.89	0.305298	62.01	0.219188
			62.222	0.845441	62.07	0.258329	61.99	0.234845	62.11	0.313126
			62.322	0.767159	62.17	0.367923	62.09	0.360095	62.21	0.046969
			62.422	0.712362	62.27	-0.02348	62.2	0.234845	62.31	0.242673
			62.523	0.735847	62.37	0.187876	62.3	0.21136	62.41	0.180048
			62.623	0.728019	62.47	0.234845	62.4	0.29747	62.51	0.195704
			62.73	0.751503	62.57	0.320954	62.5	0.266157	62.61	0.250501
			62.83	0.767159	62.67	0.461861	62.6	0.555799	62.71	0.21136
			62.931	0.743675	62.78	0.289642	62.7	0.344439	62.81	0.375751
			63.031	0.743675	62.88	0.438377	62.8	0.38358	62.91	0.313126
			63.132	0.853269	62.98	0.281814	62.9	0.38358	63.01	0.242673
			63.232	0.602768	63.08	0.101766	63	0.078282	63.11	0.273985
			63.332	0.735847	63.18	0.344439	63.1	0.227017	63.21	0.266157
			63.433	0.790644	63.28	0.250501	63.2	0.187876	63.32	0.258329
			63.533	0.563627	63.38	0.242673	63.3	0.320954	63.42	0.352267
			63.638	0.751503	63.48	0.320954	63.4	0.344439	63.52	0.266157
			63.74	0.8063	63.58	0.516658	63.5	0.336611	63.62	0.148735
			63.84	0.798472	63.68	0.501002	63.6	0.273985	63.72	0.172219
			63.941	0.673221	63.78	0.062625	63.7	0.281814	63.83	0.367923
			64.042	0.735847	63.88	0.313126	63.81	0.344439	63.93	0.50883
			64.142	0.759331	63.98	0.360095	63.91	0.195704	64.03	0.38358
			64.243	0.774987	64.09	0.532315	64.02	0.328783	64.13	0.42272
			64.343	0.728019	64.19	0.469689	64.12	-0.28964	64.23	0.328783
			64.444	0.767159	64.29	0.375751	64.22	0.430549	64.33	0.446205
			64.546	0.743675	64.39	0.454033	64.32	0.391408	64.43	0.187876
			64.648	0.665393	64.49	0.42272	64.42	0.352267	64.53	0.38358
			64.748	0.970691	64.59	0.266157	64.52	0.281814	64.63	0.219188
			64.849	0.884582	64.69	0.242673	64.62	0.258329	64.74	0.38358
			64.949	0.947207	64.79	0.336611	64.73	0.250501	64.84	0.454033
			65.05	0.743675	64.89	0.336611	64.83	0.273985	64.94	0.438377
			65.15	0.743675	64.99	0.461861	64.93	0.29747	65.04	-0.02348
			65.251	0.696706	65.09	0.313126	65.04	0.227017	65.14	0.273985
			65.351	0.712362	65.19	0.477518	65.14	0.21136	65.24	0.289642
			65.451	0.618424	65.29	0.477518	65.24	0.180048	65.34	0.454033
			65.552	0.657565	65.39	0.493174	65.34	0.195704	65.44	0.258329
			65.652	0.72019	65.49	0.234845	65.44	0.281814	65.54	0.187876
			65.756	0.814128	65.6	0.266157	65.54	0.21136	65.64	0.242673
			65.856	0.790644	65.7	0.485346	65.64	0.414892	65.74	0.29747
			65.957	0.774987	65.8	0.42272	65.74	0.29747	65.84	0.446205
			66.057	0.735847	65.9	0.344439	65.84	0.172219	65.94	0.336611
			66.157	0.735847	66	0.367923	65.94	0.164391	66.04	0.430549
			66.258	0.673221	66.1	0.38358	66.04	0.493174	66.14	0.438377
			66.358	0.743675	66.2	0.266157	66.14	0.375751	66.24	0.328783
			66.459	0.657565	66.3	0.42272	66.24	0.273985	66.35	0.469689
			66.559	0.704534	66.4	0.618424	66.34	0.180048	66.46	0.242673
			66.66	0.876754	66.5	0.367923	66.45	0.180048	66.56	0.227017
			66.76	0.915894	66.6	0.258329	66.55	0.133079	66.66	0.289642
			66.86	0.829785	66.7	0.195704	66.65	0.21136	66.76	0.360095
			66.961	0.861097	66.8	0.391408	66.75	0.250501	66.86	0.250501
			67.061	0.72019	66.9	0.344439	66.85	0.446205	66.96	0.187876
			67.162	0.790644	67	0.313126	66.95	0.250501	67.06	0.266157
			67.262	0.50883	67.1	0.524486	67.06	0.29747	67.16	0.399236
			67.363	0.743675	67.2	0.38358	67.16	0.344439	67.26	0.148735
			67.463	0.798472	67.3	0.446205	67.26	0.203532	67.36	0.266157
			67.563	0.665393	67.4	0.414892	67.36	0.172219	67.46	0.313126
			67.664	0.618424	67.5	0.618424	67.46	0.29747	67.57	0.289642
			67.764	0.861097	67.6	0.375751	67.56	0.234845	67.67	0.360095
			67.865	0.626253	67.7	0.414892	67.66	0.195704	67.77	0.391408
			67.965	0.837613	67.81	0.469689	67.76	0.180048	67.87	0.258329
			68.066	0.876754	67.91	0.454033	67.86	0.414892	67.97	0.399236
			68.166	0.68105	68.01	0.313126	67.96	0.101766	68.07	-0.0548
			68.266	0.782816	68.11	0.29747	68.06	0.21136	68.17	0.50883
			68.367	0.89241	68.21	0.195704	68.16	0.281814	68.27	0.29747
			68.467	0.774987	68.31	0.367923	68.27	0.320954	68.37	0.336611
			68.568	0.743675	68.41	0.469689	68.37	0.266157	68.47	0.125251
			68.671	0.900238	68.51	0.29747	68.47	0.313126	68.57	0.140907
			68.779	0.759331	68.61	0.375751	68.57	0.438377	68.67	0.336611
			68.879	0.68105	68.71	0.430549	68.67	0.352267	68.77	0.42272
			68.979	0.89241	68.82	0.375751	68.77	0.532315	68.87	0.461861
			69.08	0.955035	68.92	0.547971	68.87	0.313126	68.97	0.328783
			69.18	0.673221	69.02	0.305298	68.98	0.313126	69.07	0.29747
			69.281	0.704534	69.12	0.446205	69.08	0.399236	69.17	0.485346
			69.381	0.610596	69.22	0.360095	69.18	0.250501	69.27	0.320954
			69.481	0.767159	69.32	0.360095	69.28	0.125251	69.37	0.320954
			69.582	0.861097	69.42	-0.21919	69.38	0.273985	69.47	0.38358
			69.682	0.821956	69.52	0.360095	69.48	0.336611	69.57	0.469689
			69.783	0.712362	69.62	0.367923	69.58	0.133079	69.67	0.407064
			69.883	0.814128	69.72	0.305298	69.68	0.258329	69.78	0.273985
			69.984	0.767159	69.82	0.328783	69.78	0.273985	69.88	0.391408
			70.084	0.688878	69.92	0.391408	69.88	0.38358	69.98	0.446205
			70.184	0.743675	70.02	0.38358	69.98	0.164391	70.08	0.461861
			70.285	0.735847	70.12	0.446205	70.08	0.344439	70.18	0.234845
			70.385	0.704534	70.22	0.305298	70.19	0.273985	70.28	0.125251
			70.486	0.665393	70.32	0.29747	70.29	-0.03914	70.38	0.21136
			70.586	0.782816	70.42	0.50883	70.39	0.180048	70.48	0.328783
			70.687	0.868925	70.52	0.281814	70.49	0.336611	70.58	0.234845
			70.787	0.273985	70.62	0.399236	70.59	0.344439	70.68	0.407064
			70.887	0.728019	70.72	0.305298	70.69	0.29747	70.79	0.281814
			70.988	0.688878	70.82	0.42272	70.79	0.273985	70.89	0.281814
			71.088	0.657565	70.92	0.242673	70.89	0.281814	70.99	0.29747
			71.189	0.837613	71.02	0.328783	70.99	0.187876	71.09	0.336611
			71.289	0.712362	71.12	0.360095	71.1	0.281814	71.19	0.391408
			71.39	0.712362	71.23	0.430549	71.2	0.195704	71.29	0.360095
			71.491	0.68105	71.33	0.438377	71.3	0.070453	71.39	0.133079
			71.591	0.657565	71.43	0.438377	71.4	0.164391	71.49	0.313126
			71.693	0.618424	71.53	0.313126	71.5	0.29747	71.59	0.305298
			71.794	0.704534	71.63	0.414892	71.6	0.148735	71.69	0.524486
			71.894	0.665393	71.73	0.313126	71.7	0.305298	71.79	0.328783
			71.995	0.688878	71.83	0.195704	71.8	0.344439	71.89	0.430549
			72.096	0.900238	71.94	0.219188	71.9	0.187876	71.99	0.360095
			72.201	0.68105	72.04	0.547971	72	0.266157	72.09	0.266157
			72.302	0.59494	72.14	0.21136	72.11	0.258329	72.19	0.281814
			72.403	0.861097	72.24	0.407064	72.21	0.258329	72.29	0.414892
			72.504	0.743675	72.34	0.38358	72.31	0.187876	72.4	0.320954
			72.605	0.649737	72.44	0.336611	72.41	0.242673	72.5	0.438377
			72.705	0.563627	72.54	0.328783	72.51	0.266157	72.6	0.367923
			72.805	0.751503	72.64	0.407064	72.61	0.375751	72.7	0.258329
			72.907	0.68105	72.74	0.454033	72.71	0.227017	72.8	0.203532
			73.007	0.915894	72.84	0.446205	72.81	0.242673	72.9	0.38358
			73.107	0.845441	72.94	0.320954	72.91	0.352267	73	0.367923
			73.208	0.876754	73.04	0.540143	73.01	0.391408	73.1	0.391408
			73.308	0.798472	73.14	0.501002	73.11	0.140907	73.2	0.399236
			73.409	1.002	73.24	0.258329	73.21	0.38358	73.3	0.219188
			73.509	0.72019	73.34	0.266157	73.32	0.093938	73.4	0.203532
			73.61	0.868925	73.44	0.414892	73.42	0.250501	73.5	0.289642
			73.71	0.790644	73.54	0.360095	73.52	0.273985	73.6	0.477518
			73.81	0.68105	73.64	0.328783	73.62	0.227017	73.7	0.407064
			73.911	0.704534	73.75	0.438377	73.72	-0.08611	73.8	0.336611
			74.013	0.884582	73.85	0.344439	73.82	0.219188	73.9	0.219188
			74.119	0.8063	73.95	0.320954	73.92	0.344439	74	0.336611
			74.219	0.829785	74.05	0.375751	74.02	0.407064	74.1	0.391408
			74.319	0.68105	74.15	0.477518	74.12	0.305298	74.2	0.258329
			74.42	0.837613	74.25	0.501002	74.22	0.203532	74.3	0.59494
			74.52	0.814128	74.35	0.469689	74.32	0.430549	74.4	0.344439
			74.621	0.743675	74.45	0.367923	74.42	0.187876	74.5	0.289642
			74.721	0.790644	74.55	0.555799	74.52	0.054797	74.6	0.352267
			74.821	0.673221	74.65	0.438377	74.62	0.328783	74.71	0.266157
			74.922	0.767159	74.75	0.344439	74.72	0.281814	74.81	0.320954
			75.022	0.665393	74.85	0.305298	74.82	0.305298	74.91	0.399236
			75.123	0.876754	74.96	0.320954	74.92	0.273985	75.02	0.101766
			75.223	0.751503	75.06	0.454033	75.02	0.305298	75.12	0.320954
			75.324	0.751503	75.16	0.148735	75.13	0.281814	75.22	0.313126
			75.424	0.868925	75.26	0.399236	75.23	0.360095	75.32	0.273985
			75.526	0.962863	75.36	0.21136	75.33	0.273985	75.42	0.407064
			75.627	0.571455	75.46	0.281814	75.43	0.187876	75.52	0.281814
			75.727	0.774987	75.57	-0.06263	75.53	-0.22702	75.62	0.21136
			75.828	0.72019	75.67	0.42272	75.63	0.133079	75.72	0.313126
			75.929	0.908066	75.77	0.352267	75.73	0.250501	75.82	0.461861
			76.029	0.853269	75.87	0.242673	75.83	0.070453	75.92	0.203532
			76.129	0.743675	75.97	0.250501	75.93	0.140907	76.02	0.29747
			76.23	0.673221	76.07	0.375751	76.03	0.289642	76.12	0.313126
			76.33	0.759331	76.17	0.29747	76.13	0.093938	76.22	0.344439
			76.431	0.751503	76.27	0.273985	76.23	0.344439	76.32	0.336611
			76.531	1.002	76.37	0.360095	76.33	0.336611	76.42	0.054797
			76.632	0.42272	76.47	0.352267	76.44	0.258329	76.52	0.187876
			76.732	0.767159	76.57	0.430549	76.54	0.187876	76.62	0.266157
			76.832	0.68105	76.67	0.328783	76.64	0.148735	76.72	0.42272
			76.934	0.986348	76.77	0.454033	76.74	0.250501	76.82	0.38358
			77.034	0.735847	76.87	0.305298	76.84	0.258329	76.92	0.344439
			77.134	0.798472	76.97	0.313126	76.94	0.407064	77.02	0.414892
			77.235	0.728019	77.07	0.344439	77.04	0.281814	77.13	0.375751
			77.335	0.743675	77.17	0.305298	77.14	0.313126	77.23	0.469689
			77.436	0.829785	77.28	0.391408	77.24	0.360095	77.33	0.407064
			77.536	0.876754	77.38	0.501002	77.34	0.477518	77.43	0.164391
			77.636	0.89241	77.48	0.352267	77.45	0.180048	77.53	0.469689
			77.737	0.8063	77.58	0.375751	77.55	0.313126	77.63	0.305298
			77.837	0.837613	77.68	0.195704	77.66	0.21136	77.73	-0.32878
			77.938	0.68105	77.78	0.501002	77.76	0.469689	77.83	0.320954
			78.038	0.845441	77.88	0.320954	77.86	0.305298	77.93	0.08611
			78.139	0.751503	77.98	0.258329	77.96	0.21136	78.04	0.195704
			78.239	0.72019	78.08	0.454033	78.06	0.21136	78.14	0.140907
			78.339	0.759331	78.18	0.38358	78.17	0.219188	78.24	0.289642
			78.44	0.735847	78.28	0.407064	78.27	-0.14091	78.34	0.38358
			78.54	0.68105	78.38	0.367923	78.37	0.29747	78.44	0.391408
			78.641	0.657565	78.48	0.320954	78.47	0.164391	78.54	0.42272
			78.741	0.696706	78.58	0.250501	78.57	0.219188	78.64	0.391408
			78.842	0.774987	78.68	0.38358	78.67	0.375751	78.74	0.289642
			78.942	0.759331	78.78	0.242673	78.77	0.203532	78.85	0.203532
			79.043	0.735847	78.89	0.328783	78.87	0.336611	78.95	0.29747
			79.146	0.634081	78.99	0.454033	78.97	0.336611	79.05	0.571455
			79.246	0.782816	79.09	0.328783	79.07	0.305298	79.15	0.250501
			79.347	0.821956	79.19	0.407064	79.17	0.29747	79.25	0.38358
			79.447	0.673221	79.29	0.336611	79.27	0.320954	79.35	0.360095
			79.548	0.649737	79.39	0.360095	79.37	0.42272	79.46	0.454033
			79.649	0.735847	79.49	0.289642	79.49	0.320954	79.56	-0.17222
			79.75	0.900238	79.59	0.367923	79.59	0.281814	79.66	0.313126
			79.851	0.767159	79.69	0.125251	79.69	0.352267	79.76	0.360095
			79.951	0.673221	79.79	0.367923	79.79	0.227017	79.86	0.242673
			80.052	0.845441	79.89	0.399236	79.89	0.117422	79.96	0.172219
			80.153	0.673221	79.99	-0.06263	79.99	0.203532	80.06	0.234845
			80.254	0.093938	80.09	0.430549	80.09	0.563627	80.16	0.180048
			80.354	0.743675	80.2	0.407064	80.19	0.29747	80.26	0.29747
			80.455	0.688878	80.3	0.242673	80.29	0.391408	80.36	0.234845
			80.555	0.955035	80.4	0.227017	80.39	0.38358	80.47	0.172219
			80.655	0.821956	80.5	0.399236	80.5	0.242673	80.57	0.344439
			80.756	0.743675	80.6	0.454033	80.6	-0.18788	80.67	0.266157
			80.856	0.649737	80.7	0.454033	80.7	0.148735	80.77	0.172219
			80.957	1.13508	80.8	0.696706	80.8	0.234845	80.87	0.140907
			81.057	0.641909	80.91	0.375751	80.9	0.313126	80.97	0.242673
			81.158	0.626253	81.01	0.454033	81	0.195704	81.07	0.38358
			81.258	0.876754	81.11	0.414892	81.1	0.344439	81.18	0.352267
			81.358	0.861097	81.21	0.38358	81.2	0.399236	81.28	0.360095
			81.459	0.798472	81.31	0.328783	81.31	0.195704	81.38	0.156563
			81.559	0.688878	81.41	0.093938	81.41	0.281814	81.48	0.266157
			81.66	0.845441	81.51	0.38358	81.51	0.093938	81.58	0.289642
			81.76	0.688878	81.61	0.320954	81.61	0.21136	81.68	0.320954
			81.86	0.72019	81.71	0.367923	81.71	0.367923	81.78	0.266157
			81.961	0.767159	81.81	0.344439	81.81	0.219188	81.89	0.148735
			82.061	0.868925	81.91	0.579284	81.91	0.148735	81.99	0.281814
			82.162	0.845441	82.02	0.203532	82.02	-0.36792	82.09	0.219188
			82.262	0.868925	82.12	0.407064	82.12	0.532315	82.19	0.101766
			82.363	0.89241	82.22	0.328783	82.22	0.195704	82.29	0.078282
			82.463	0.712362	82.32	0.305298	82.32	0.172219	82.39	0.360095
			82.563	0.829785	82.42	0.399236	82.42	0.21136	82.49	0.133079
			82.664	0.829785	82.52	0.148735	82.52	0.289642	82.59	0.250501
			82.764	0.8063	82.62	0.477518	82.62	0.281814	82.69	-0.01566
			82.865	0.485346	82.72	0.399236	82.72	0.258329	82.79	0.305298
			82.965	0.790644	82.82	0.461861	82.82	0.180048	82.89	0.430549
			83.066	0.751503	82.92	0.454033	82.92	0.336611	82.99	0.250501
			83.166	0.845441	83.02	0.29747	83.02	0.258329	83.09	0.250501
			83.266	0.884582	83.12	0.320954	83.12	0.039141	83.19	0.375751
			83.367	0.72019	83.22	0.375751	83.22	0.234845	83.29	0.42272
			83.467	0.798472	83.32	0.352267	83.32	0.250501	83.39	0.133079
			83.568	0.798472	83.42	0.446205	83.42	0.172219	83.49	0.367923
			83.669	0.743675	83.53	0.360095	83.52	0.203532	83.59	0.08611
			83.769	0.790644	83.63	0.344439	83.62	0.352267	83.69	0.281814
			83.87	0.728019	83.73	0.367923	83.73	0.305298	83.79	0.273985
			83.97	0.704534	83.83	0.031313	83.83	0.328783	83.89	0.148735
			84.07	0.626253	83.93	0.352267	83.93	0.446205	83.99	-0.14091
			84.171	0.688878	84.03	0.344439	84.03	0.180048	84.09	0.266157
			84.271	0.712362	84.13	0.42272	84.13	0.117422	84.2	0.219188
			84.372	0.759331	84.23	0.109594	84.23	0.219188	84.3	0.360095
			84.472	0.798472	84.33	0.250501	84.33	0.344439	84.4	0.242673
			84.573	0.821956	84.43	0.313126	84.43	0.140907	84.5	0.273985
			84.676	0.696706	84.54	0.148735	84.53	0.352267	84.6	0.281814
			84.777	0.673221	84.64	0.414892	84.63	0.093938	84.7	0.242673
			84.877	0.861097	84.74	0.305298	84.73	0.360095	84.8	0.21136
			84.977	0.782816	84.84	0.391408	84.83	0.250501	84.9	0.367923
			85.078	0.657565	84.94	0.21136	84.93	0.399236	85	0.320954
			85.178	0.516658	85.04	0.399236	85.03	0.219188	85.1	0.399236
			85.281	0.759331	85.14	0.485346	85.13	0.281814	85.2	0.336611
			85.382	0.751503	85.24	0.42272	85.23	0.29747	85.3	0.414892
			85.482	0.657565	85.34	0.438377	85.33	0.289642	85.4	0.461861
			85.582	0.900238	85.44	0.250501	85.43	0.172219	85.5	0.227017
			85.683	0.751503	85.54	0.399236	85.53	0.234845	85.6	0.140907
			85.783	0.735847	85.64	0.352267	85.63	0.219188	85.7	0.367923
			85.884	0.790644	85.74	0.516658	85.73	0.148735	85.8	0.266157
			85.984	0.735847	85.84	0.227017	85.83	0.08611	85.9	0.328783
			86.085	0.861097	85.95	0.234845	85.94	0.273985	86	0.367923
			86.185	1.04114	86.05	0.454033	86.04	0.219188	86.1	0.29747
			86.285	0.868925	86.15	0.360095	86.14	0.328783	86.2	0.273985
			86.386	0.915894	86.25	0.344439	86.24	0.08611	86.3	0.29747
			86.486	0.72019	86.35	0.313126	86.34	0.320954	86.4	0.258329
			86.587	0.814128	86.45	0.375751	86.44	-0.10177	86.51	0.328783
			86.687	0.704534	86.55	0.344439	86.54	0.430549	86.61	0.29747
			86.788	0.751503	86.65	0.42272	86.64	0.156563	86.71	0.289642
			86.888	0.853269	86.75	0.375751	86.74	0.015656	86.81	0.258329
			86.988	0.821956	86.85	0.477518	86.84	0.305298	86.91	0.42272
			87.089	0.798472	86.95	0.195704	86.94	0.156563	87.01	0.29747
			87.189	0.759331	87.05	0.258329	87.04	0.336611	87.11	0.109594
			87.29	0.876754	87.15	0.430549	87.14	0.219188	87.21	0.133079
			87.39	0.751503	87.26	0.540143	87.24	0.281814	87.31	0.273985
			87.49	0.8063	87.36	0.367923	87.34	0.313126	87.41	0.29747
			87.591	0.8063	87.46	0.469689	87.44	0.015656	87.51	0.375751
			87.691	0.853269	87.56	0.42272	87.54	0.195704	87.61	0.219188
			87.792	0.89241	87.66	0.501002	87.64	0.219188	87.71	0.234845
			87.892	0.751503	87.76	0.399236	87.74	0.320954	87.81	0.266157
			87.993	0.908066	87.86	0.438377	87.84	0.180048	87.91	0.352267
			88.093	0.728019	87.96	0.407064	87.94	0.250501	88.01	0.125251
			88.193	0.89241	88.06	0.305298	88.04	0.266157	88.11	0.266157
			88.294	0.970691	88.16	0.344439	88.14	0.234845	88.21	0.367923
			88.398	0.845441	88.26	0.219188	88.25	0.305298	88.31	0.375751
			88.502	0.665393	88.37	0.281814	88.35	0.305298	88.41	0.485346
			88.602	0.97852	88.47	0.336611	88.45	0.164391	88.51	0.313126
			88.702	0.853269	88.58	0.407064	88.55	0.352267	88.62	0.227017
			88.803	0.735847	88.68	0.469689	88.65	0.078282	88.72	0.320954
			88.903	0.8063	88.78	-0.20353	88.75	0.164391	88.83	0.234845
			89.004	0.884582	88.88	0.305298	88.85	0.266157	88.93	0.242673
			89.104	0.814128	88.98	0.242673	88.95	0.29747	89.03	0.446205
			89.205	0.845441	89.08	0.375751	89.05	0.219188	89.13	0.250501
			89.306	0.939379	89.18	0.438377	89.15	0.289642	89.23	0.430549
			89.406	0.665393	89.29	0.399236	89.25	0.234845	89.33	0.414892
			89.506	0.743675	89.39	0.399236	89.35	0.21136	89.43	0.367923
			89.607	0.798472	89.49	0.391408	89.45	0.29747	89.53	0.29747
			89.71	0.751503	89.59	0.29747	89.55	0.234845	89.63	0.328783
			89.811	0.798472	89.69	0.38358	89.65	0.29747	89.74	0.399236
			89.911	0.790644	89.79	0.273985	89.75	0.289642	89.84	0.352267
			90.012	0.767159	89.89	0.414892	89.85	0.180048	89.94	0.375751
			90.112	0.72019	89.99	0.438377	89.95	0.187876	90.04	0.187876
			90.213	0.947207	90.09	0.203532	90.05	0.172219	90.14	0.29747
			90.313	0.759331	90.2	0.360095	90.15	0.101766	90.24	0.219188
			90.416	0.876754	90.3	0.407064	90.25	0.242673	90.34	0.148735
			90.517	0.751503	90.4	0.29747	90.35	0.242673	90.44	0.227017
			90.617	0.837613	90.5	0.242673	90.45	0.172219	90.54	0.140907
			90.721	0.774987	90.6	0.469689	90.55	0.328783	90.64	0.219188
			90.821	0.821956	90.7	0.430549	90.66	0.336611	90.74	0.21136
			90.922	0.853269	90.8	0.446205	90.76	0.203532	90.84	0.344439
			91.022	0.735847	90.9	0.234845	90.86	0.313126	90.95	0.266157
			91.123	0.751503	91	0.501002	90.96	0.266157	91.05	0.219188
			91.224	0.29747	91.1	0.375751	91.06	0.203532	91.15	0.367923
			91.324	0.837613	91.2	0.461861	91.16	0.250501	91.25	0.305298
			91.425	0.774987	91.3	0.407064	91.26	0.336611	91.35	0.250501
			91.525	0.853269	91.4	0.187876	91.36	0.399236	91.45	0.454033
			91.625	0.821956	91.51	0.187876	91.46	0.305298	91.55	0.493174
			91.726	0.908066	91.61	0.375751	91.56	0.250501	91.65	0.234845
			91.826	0.915894	91.71	0.493174	91.66	0.29747	91.75	0.367923
			91.927	0.986348	91.81	0.42272	91.76	0.407064	91.85	0.180048
			92.027	0.837613	91.91	0.587112	91.86	0.195704	91.95	0.352267
			92.127	0.861097	92.01	0.313126	91.96	0.219188	92.05	0.21136
			92.228	0.782816	92.11	0.281814	92.06	0.227017	92.15	0.250501
			92.328	0.853269	92.22	0.42272	92.16	0.320954	92.25	0.234845
			92.429	0.634081	92.32	0.524486	92.26	0.140907	92.35	0.078282
			92.529	0.845441	92.42	0.266157	92.36	0.289642	92.46	0.461861
			92.63	0.728019	92.52	0.547971	92.47	0.187876	92.56	0
			92.733	0.798472	92.62	0.29747	92.57	0.156563	92.66	0.140907
			92.833	1.00983	92.72	0.305298	92.67	0.219188	92.76	0.203532
			92.933	0.845441	92.82	0.367923	92.77	0.360095	92.87	0.21136
			93.034	0.814128	92.92	0.336611	92.87	0.219188	92.97	0.289642
			93.134	0.900238	93.02	0.203532	92.97	0.407064	93.07	0.250501
			93.235	0.712362	93.12	0.375751	93.07	0.258329	93.17	-0.26616
			93.335	0.767159	93.22	0.305298	93.17	0.242673	93.27	0.281814
			93.436	0.8063	93.32	0.38358	93.27	0.101766	93.37	0.078282
			93.536	0.767159	93.43	0.203532	93.37	0.195704	93.47	0.305298
			93.636	0.876754	93.53	0.313126	93.47	0.360095	93.57	0.360095
			93.737	0.790644	93.63	0.250501	93.57	0.320954	93.68	0.414892
			93.837	0.876754	93.73	0.328783	93.67	0.305298	93.78	0.414892
			93.938	0.962863	93.83	0.344439	93.77	0.344439	93.88	0.258329
			94.038	0.931551	93.93	0.352267	93.87	0.101766	93.98	0.352267
			94.138	0.939379	94.03	0.219188	93.97	0.117422	94.08	0.352267
			94.239	0.868925	94.13	0.407064	94.07	0.203532	94.18	0.399236
			94.339	0.986348	94.23	0.29747	94.17	0.219188	94.28	0.29747
			94.44	0.89241	94.33	0.336611	94.27	0.219188	94.38	0.242673
			94.54	0.915894	94.43	0.469689	94.37	0.273985	94.48	0.21136
			94.644	0.931551	94.53	0.258329	94.47	0.281814	94.58	0.234845
			94.748	0.876754	94.63	0.50883	94.57	0.125251	94.68	0.180048
			94.848	0.962863	94.73	-0.04697	94.67	0.195704	94.78	0.313126
			94.949	0.908066	94.84	0.344439	94.78	0.38358	94.88	0.164391
			95.049	0.837613	94.94	0.344439	94.88	0.360095	94.98	0.289642
			95.15	0.821956	95.04	0.391408	94.98	0.140907	95.08	0.344439
			95.25	0.915894	95.14	0.391408	95.08	0.367923	95.18	0.367923
			95.35	0.962863	95.24	0.446205	95.18	0.258329	95.28	0.281814
			95.451	0.853269	95.34	0.281814	95.28	0.062625	95.39	0.320954
			95.551	0.908066	95.44	-0.18788	95.38	0.367923	95.49	0.320954
			95.655	0.923722	95.54	0.258329	95.48	0.101766	95.59	0.195704
			95.76	0.955035	95.64	0.281814	95.58	0.195704	95.69	0.266157
			95.86	0.900238	95.74	0.29747	95.68	0.109594	95.79	-0.10177
			95.961	0.430549	95.84	0.407064	95.78	-0.10959	95.89	0.29747
			96.061	0.915894	95.94	0.281814	95.88	0.258329	95.99	0.320954
			96.161	1.10377	96.04	0.328783	95.98	0.109594	96.09	0.344439
			96.262	0.751503	96.14	0.117422	96.08	0.109594	96.19	0.21136
			96.362	0.915894	96.24	0.469689	96.18	0.148735	96.29	0.234845
			96.463	0.868925	96.34	0.493174	96.29	0.289642	96.39	0.273985
			96.564	0.821956	96.44	0.485346	96.39	0.187876	96.49	0.344439
			96.666	0.876754	96.54	0.242673	96.49	0.109594	96.59	0.195704
			96.766	0.767159	96.64	0.414892	96.59	0.219188	96.69	0.258329
			96.867	0.884582	96.74	0.399236	96.7	0.180048	96.79	0.219188
			96.967	0.767159	96.84	0.375751	96.8	0.109594	96.89	0.328783
			97.068	0.89241	96.94	0.281814	96.9	0.281814	97	0.195704
			97.168	0.931551	97.04	0.29747	97	0.289642	97.1	0.273985
			97.269	0.814128	97.15	0.336611	97.1	0.438377	97.2	0.039141
			97.369	0.915894	97.25	0.477518	97.2	0.38358	97.3	0.328783
			97.469	0.868925	97.35	0.391408	97.3	0.266157	97.4	0.399236
			97.57	0.853269	97.45	0.407064	97.4	0.258329	97.5	0.273985
			97.673	0.861097	97.55	0.446205	97.5	0.187876	97.6	0.399236
			97.774	0.994176	97.65	0.313126	97.6	0.281814	97.7	0.430549
			97.874	1.06463	97.75	0.180048	97.7	0.328783	97.8	0.258329
			97.975	0.923722	97.85	0.438377	97.8	0.156563	97.9	0.281814
			98.075	0.861097	97.95	0.391408	97.9	0.38358	98	0.242673
			98.175	0.798472	98.05	0.524486	98	0.078282	98.1	0.250501
			98.276	0.829785	98.15	0.281814	98.1	0.250501	98.2	0.273985
			98.376	0.759331	98.25	0.289642	98.2	0.133079	98.3	0.414892
			98.477	1.02549	98.35	0.289642	98.3	0.328783	98.4	0.360095
			98.578	0.72019	98.45	0.328783	98.41	-0.52449	98.5	-0.0548
			98.688	0.853269	98.55	0.42272	98.51	0.203532	98.6	0.391408
			98.788	0.962863	98.65	0.493174	98.61	-0.32095	98.7	0.281814
			98.888	1.09594	98.75	0.42272	98.71	0.054797	98.8	0.266157
			98.99	0.947207	98.85	0.29747	98.81	0.219188	98.9	0.42272
			99.09	0.939379	98.95	0.258329	98.91	0.203532	99	0.367923
			99.19	1.06463	99.05	0.242673	99.01	0.21136	99.1	0.093938
			99.291	0.829785	99.15	0.367923	99.11	0.344439	99.2	0.540143
			99.391	0.994176	99.25	0.328783	99.21	0.062625	99.3	0.399236
			99.492	0.923722	99.35	0.320954	99.31	0.399236	99.41	0.21136
			99.592	0.814128	99.45	0.336611	99.42	0.38358	99.51	0.203532
			99.692	0.868925	99.56	0.38358	99.52	0.344439	99.62	0.234845
			99.793	0.962863	99.66	0.375751	99.62	0.164391	99.72	0.187876
			99.893	0.845441	99.76	0.29747	99.72	0.08611	99.82	0.328783
			99.994	0.970691	99.87	0.42272	99.82	0.352267	99.92	0.281814
			100.094	0.884582	99.97	0.42272	99.92	0.125251	100.02	0.289642
			100.195	1.02549	100.07	0.219188	100.03	0.375751	100.13	0.375751
			100.295	0.884582	100.17	0.563627	100.13	0.266157	100.23	0.375751
			100.395	0.908066	100.27	0.438377	100.23	0.281814	100.33	0.219188
			100.496	0.955035	100.37	0.430549	100.33	0.313126	100.43	0.391408
			100.596	0.962863	100.47	0.352267	100.43	0.391408	100.53	0.250501
			100.703	0.915894	100.57	0.407064	100.53	0.109594	100.63	0.320954
			100.803	0.735847	100.67	0.454033	100.63	0.281814	100.73	0.180048
			100.904	0.923722	100.77	0.367923	100.73	0.109594	100.83	0.29747
			101.005	1.13508	100.87	0.367923	100.83	0.172219	100.93	0.227017
			101.108	0.986348	100.97	0.454033	100.93	0.195704	101.03	0.195704
			101.208	1.04114	101.07	0.29747	101.03	0.407064	101.13	0.352267
			101.309	0.970691	101.17	0.446205	101.13	0.227017	101.23	0.172219
			101.409	0.986348	101.27	0.320954	101.23	0.438377	101.33	0.172219
			101.51	0.900238	101.37	0.516658	101.33	0.117422	101.43	0.148735
			101.61	0.962863	101.47	0.266157	101.44	0.227017	101.53	0.375751
			101.71	0.845441	101.57	0.320954	101.54	0.234845	101.63	0.140907
			101.811	0.900238	101.67	0.29747	101.64	0.320954	101.73	0.328783
			101.911	0.97852	101.77	0.391408	101.74	0.273985	101.83	0.281814
			102.012	1.03332	101.87	0.38358	101.84	0.234845	101.93	0.101766
			102.112	0.994176	101.97	0.485346	101.94	0.281814	102.03	0.070453
			102.212	1.02549	102.08	0.602768	102.04	0.399236	102.13	0.133079
			102.313	0.962863	102.18	0.571455	102.14	0.250501	102.23	0.187876
			102.413	0.814128	102.28	0.344439	102.24	0.360095	102.33	0.250501
			102.514	1.09594	102.38	0.50883	102.34	0.156563	102.44	0.352267
			102.618	0.947207	102.48	0.250501	102.44	0.023484	102.54	0.336611
			102.725	0.939379	102.58	0.407064	102.54	0.195704	102.64	0.266157
			102.825	0.712362	102.68	0.414892	102.64	0.336611	102.74	0.399236
			102.925	0.97852	102.78	0.485346	102.75	0.195704	102.84	0.250501
			103.026	0.923722	102.88	0.367923	102.85	-0.3601	102.94	0.281814
			103.126	0.868925	102.98	0.367923	102.95	0.023484	103.04	-0.10177
			103.227	0.939379	103.08	0.430549	103.05	0.093938	103.14	0.289642
			103.328	0.829785	103.18	0.352267	103.15	0.195704	103.24	0.516658
			103.428	0.900238	103.29	0.367923	103.25	0.414892	103.34	0.493174
			103.529	0.915894	103.39	0.367923	103.35	0.21136	103.44	0.399236
			103.629	1.04114	103.49	0.250501	103.46	0.367923	103.54	0.320954
			103.736	0.923722	103.59	0.414892	103.56	0.305298	103.64	0.352267
			103.836	0.915894	103.7	0.289642	103.66	0.266157	103.74	0.305298
			103.937	1.01766	103.8	0.289642	103.76	0.21136	103.85	0.328783
			104.037	0.923722	103.9	0.195704	103.86	0.203532	103.95	0.29747
			104.137	0.868925	104	0.407064	103.96	0.407064	104.06	0.313126
			104.238	0.884582	104.1	0.516658	104.06	0.125251	104.16	0.227017
			104.338	0.915894	104.2	0.242673	104.16	0.140907	104.27	0.164391
			104.439	0.97852	104.3	0.109594	104.26	0.187876	104.37	0.399236
			104.539	1.07246	104.4	0.399236	104.36	0.219188	104.47	0.250501
			104.64	1.0568	104.5	0.360095	104.46	0.273985	104.57	0.42272
			104.747	1.07246	104.6	0.172219	104.56	0.227017	104.67	0.242673
			104.848	0.962863	104.7	0.320954	104.66	-0.11742	104.78	0.195704
			104.948	0.915894	104.8	0.430549	104.76	0.375751	104.88	0.148735
			105.049	1.002	104.9	0.344439	104.86	0.250501	104.98	0.438377
			105.149	0.970691	105	0.501002	104.96	0.399236	105.08	0.344439
			105.25	0.986348	105.1	0.38358	105.06	0.29747	105.18	0.023484
			105.35	1.04897	105.2	0.438377	105.16	0.133079	105.28	0.29747
			105.45	0.845441	105.3	0.446205	105.26	0.344439	105.38	0.203532
			105.551	1.10377	105.4	0.38358	105.36	0.352267	105.48	0.258329
			105.657	1.04897	105.5	0.430549	105.46	0.266157	105.58	0.258329
			105.757	0.939379	105.6	0.485346	105.57	0.273985	105.68	0.469689
			105.858	1.04114	105.7	0.414892	105.67	0.250501	105.78	0.164391
			105.958	1.02549	105.8	0.391408	105.77	0.360095	105.88	0.195704
			106.059	1.11943	105.91	0.273985	105.87	0.195704	105.98	0.164391
			106.159	1.04897	106.01	0.195704	105.97	0.289642	106.08	0.140907
			106.26	0.939379	106.11	0.320954	106.07	0.281814	106.18	0.219188
			106.36	0.782816	106.21	0.42272	106.17	0.352267	106.28	0.258329
			106.46	0.994176	106.31	0.148735	106.28	0.258329	106.39	0.258329
			106.561	0.970691	106.42	0.360095	106.38	0.219188	106.49	0.195704
			106.664	1.12725	106.52	0.352267	106.48	0.320954	106.59	0.344439
			106.765	0.837613	106.62	0.375751	106.58	0.313126	106.69	0.305298
			106.866	0.845441	106.72	0.438377	106.68	0.187876	106.8	0.407064
			106.966	0.876754	106.82	0.360095	106.78	0.313126	106.9	0.234845
			107.067	1.1664	106.92	0.367923	106.88	0.289642	107	0.461861
			107.167	0.939379	107.02	0.375751	106.98	0.250501	107.1	0.305298
			107.267	1.01766	107.12	0.399236	107.08	0.336611	107.2	0.258329
			107.368	1.002	107.22	0.454033	107.18	0.156563	107.3	0.08611
			107.468	1.01766	107.32	0.305298	107.28	0.203532	107.4	0.125251
			107.569	1.04114	107.42	0.305298	107.38	0.180048	107.5	0.29747
			107.669	0.955035	107.53	0.602768	107.48	0.258329	107.6	0.320954
			107.77	1.07246	107.63	0.407064	107.58	0.305298	107.71	0.313126
			107.87	1.08811	107.73	0.477518	107.68	0.266157	107.82	0.133079
			107.97	1.0568	107.83	0.454033	107.78	0.313126	107.92	0.109594
			108.074	0.923722	107.93	0.42272	107.88	0.250501	108.02	0.281814
			108.174	1.02549	108.03	0.438377	107.98	0.375751	108.12	0.219188
			108.275	1.1116	108.13	0.430549	108.08	0.313126	108.22	0.234845
			108.375	0.931551	108.23	0.320954	108.19	0.360095	108.32	0.344439
			108.476	0.837613	108.33	0.391408	108.29	0.187876	108.42	0.367923
			108.576	0.994176	108.43	0.320954	108.39	0.234845	108.52	0.172219
			108.677	0.931551	108.53	0.039141	108.49	0.367923	108.62	0.352267
			108.779	0.931551	108.63	0.430549	108.59	0.313126	108.72	-0.37575
			108.879	1.002	108.73	0.641909	108.69	0.242673	108.82	0.250501
			108.981	0.939379	108.83	0.438377	108.79	0.234845	108.92	0.407064
			109.081	0.986348	108.93	0.414892	108.89	0.08611	109.02	0.219188
			109.182	1.06463	109.03	0.438377	108.99	0.289642	109.12	0.273985
			109.283	1.03332	109.13	0.407064	109.09	0.101766	109.22	0.461861
			109.383	0.947207	109.23	-0.28181	109.19	0.313126	109.32	0.454033
			109.484	1.08811	109.33	0.38358	109.29	0.266157	109.42	0.42272
			109.585	1.09594	109.43	0.281814	109.39	0.407064	109.52	0.266157
			109.688	0.986348	109.54	0.242673	109.49	0.320954	109.63	0.273985
			109.788	0.970691	109.64	0.375751	109.59	0.42272	109.73	0.133079
			109.889	0.939379	109.74	0.485346	109.69	0.29747	109.83	0.266157
			109.989	0.837613	109.84	0.336611	109.8	0.148735	109.93	0.313126
			110.089	1.06463	109.94	0.469689	109.9	0.234845	110.03	0.328783
			110.19	0.962863	110.04	0.336611	110	0.180048	110.13	0.219188
			110.29	1.15074	110.14	0.266157	110.1	0.258329	110.23	0.532315
			110.391	1.08029	110.24	0.328783	110.2	0.148735	110.33	0.227017
			110.491	1.04114	110.34	0.360095	110.3	0.344439	110.43	0.305298
			110.591	1.07246	110.44	0.414892	110.4	0.360095	110.53	0.242673
			110.692	0.986348	110.55	0.430549	110.5	0.133079	110.63	0.227017
			110.792	1.07246	110.65	0.414892	110.6	0.477518	110.73	0.305298
			110.893	0.89241	110.75	0.352267	110.7	0.328783	110.83	0.242673
			110.993	0.994176	110.85	0.375751	110.81	0.328783	110.93	0.109594
			111.094	0.970691	110.95	0.524486	110.91	0.203532	111.03	0.29747
			111.194	1.07246	111.05	0.305298	111.01	0.054797	111.13	0.281814
			111.297	1.08811	111.15	0.305298	111.11	0.281814	111.24	0.266157
			111.399	1.06463	111.25	0.602768	111.21	0.140907	111.34	0.133079
			111.5	1.02549	111.35	0.446205	111.32	0.38358	111.44	0.438377
			111.601	0.994176	111.45	0.516658	111.42	0.469689	111.54	0.156563
			111.702	1.12725	111.55	0.469689	111.52	0.399236	111.64	0.242673
			111.803	1.0568	111.65	0.493174	111.62	0.203532	111.74	0.219188
			111.903	1.09594	111.76	0.29747	111.72	0.242673	111.84	0.320954
			112.004	1.04897	111.86	0.305298	111.82	0.391408	111.94	0.234845
			112.104	1.01766	111.96	0.414892	111.92	0.438377	112.04	0.242673
			112.205	0.931551	112.06	0.430549	112.02	0.407064	112.14	0.250501
			112.305	1.04897	112.16	0.42272	112.12	0.093938	112.25	0.344439
			112.405	1.12725	112.26	0.375751	112.22	0.360095	112.35	0.266157
			112.506	1.02549	112.36	0.320954	112.32	0.258329	112.45	0.367923
			112.606	0.970691	112.46	0.454033	112.42	0.258329	112.55	0.21136
			112.707	1.002	112.56	0.38358	112.52	0.227017	112.65	0.203532
			112.807	1.1116	112.67	0.524486	112.62	0.140907	112.75	0.407064
			112.908	1.08811	112.77	0.407064	112.73	0.266157	112.85	0.454033
			113.008	1.09594	112.87	0.547971	112.83	0.21136	112.95	0.29747
			113.108	1.04897	112.97	0.50883	112.93	0.21136	113.05	0.180048
			113.209	1.00983	113.07	0.320954	113.03	0.093938	113.15	0.21136
			113.309	1.0568	113.17	0.59494	113.13	0.367923	113.25	0.375751
			113.413	1.1116	113.27	0.313126	113.24	0.203532	113.35	0.320954
			113.514	1.02549	113.37	0.42272	113.34	0.352267	113.45	-0.37575
			113.614	0.908066	113.47	0.29747	113.44	0.258329	113.55	0.328783
			113.715	1.09594	113.57	0.446205	113.54	0.227017	113.65	0.344439
			113.815	0.89241	113.67	0.360095	113.64	0.29747	113.75	0.156563
			113.919	1.12725	113.77	0.391408	113.74	0.320954	113.85	0.195704
			114.019	1.15857	113.87	0.38358	113.84	0.375751	113.95	0.21136
			114.119	0.923722	113.98	0.477518	113.94	0.125251	114.05	0.187876
			114.22	1.03332	114.08	0.430549	114.04	0.250501	114.15	0.313126
			114.32	1.11943	114.18	0.501002	114.14	0.352267	114.26	0.367923
			114.424	1.0568	114.28	0.414892	114.24	0.360095	114.36	0.344439
			114.524	1.04897	114.38	0.438377	114.34	0.313126	114.46	0.234845
			114.625	1.10377	114.48	0.461861	114.44	0.234845	114.56	0.336611
			114.725	1.08029	114.58	0.477518	114.54	0.391408	114.67	0.336611
			114.826	1.15857	114.68	0.50883	114.64	0.273985	114.77	0.320954
			114.926	1.04897	114.78	0.485346	114.74	0.250501	114.87	0.352267
			115.026	1.22119	114.88	0.587112	114.84	0.08611	114.97	0.242673
			115.127	1.1116	114.98	0.344439	114.94	0.38358	115.07	0.148735
			115.227	0.743675	115.08	0.336611	115.04	0.203532	115.17	0.093938
			115.328	1.09594	115.18	0.532315	115.14	0.281814	115.27	0.187876
			115.428	1.02549	115.29	0.234845	115.24	0.109594	115.37	0.281814
			115.529	1.02549	115.39	0.42272	115.35	0.360095	115.47	0.242673
			115.629	1.03332	115.49	0.649737	115.45	0.219188	115.57	0.281814
			115.729	0.97852	115.59	0.524486	115.55	0.328783	115.67	0.258329
			115.83	0.970691	115.69	0.493174	115.65	0.250501	115.77	-0.28964
			115.93	1.23685	115.8	0.571455	115.75	0.38358	115.87	0.367923
			116.031	1.06463	115.9	0.360095	115.85	0.391408	115.97	0.29747
			116.131	1.04114	116	0.446205	115.95	0.305298	116.07	0.313126
			116.232	1.1664	116.1	0.29747	116.05	0.320954	116.17	0.054797
			116.333	1.14291	116.2	0.532315	116.15	0.266157	116.27	0.133079
			116.433	1.02549	116.3	0.29747	116.25	0.21136	116.37	0.407064
			116.533	1.00983	116.4	0.219188	116.35	0.164391	116.47	0.062625
			116.634	0.986348	116.5	0.571455	116.45	0.328783	116.57	0.21136
			116.741	1.09594	116.6	0.258329	116.55	0.250501	116.68	0.289642
			116.841	1.04114	116.7	0.375751	116.65	0.219188	116.78	0.148735
			116.941	0.516658	116.8	0.430549	116.75	0.258329	116.88	0.407064
			117.042	1.24468	116.9	0.367923	116.85	0.187876	116.98	0.227017
			117.145	1.06463	117	0.367923	116.96	0.29747	117.08	0.336611
			117.246	1.01766	117.11	0.399236	117.06	0.375751	117.18	0.454033
			117.349	1.21336	117.21	0.289642	117.16	0.289642	117.28	0.352267
			117.45	1.24468	117.31	0.540143	117.26	0.140907	117.38	0.273985
			117.551	1.21336	117.41	0.399236	117.37	-0.10177	117.48	0.219188
			117.654	1.1116	117.51	0.305298	117.47	0.328783	117.58	0.227017
			117.758	1.13508	117.61	0.360095	117.57	0.360095	117.68	0.203532
			117.858	0.994176	117.71	0.344439	117.67	0.328783	117.78	0.125251
			117.959	1.17422	117.81	0.501002	117.78	0.117422	117.88	0.234845
			118.059	0.970691	117.91	0.148735	117.88	-0.14091	117.98	0.313126
			118.16	1.3073	118.01	0.493174	117.98	0.242673	118.08	0.242673
			118.26	1.04897	118.11	0.547971	118.08	0.336611	118.18	0.360095
			118.36	1.15074	118.21	0.602768	118.18	0.29747	118.28	0.29747
			118.461	1.13508	118.31	0.477518	118.28	0.242673	118.38	0.172219
			118.561	1.08811	118.41	0.367923	118.38	0.29747	118.48	0.117422
			118.662	1.04897	118.51	0.430549	118.48	0.117422	118.58	0.414892
			118.762	1.20554	118.61	0.42272	118.58	0.344439	118.68	0.281814
			118.863	1.19771	118.72	0.524486	118.68	0.360095	118.79	0.156563
			118.966	0.955035	118.82	0.485346	118.78	0.266157	118.89	0.180048
			119.067	0.837613	118.92	0.657565	118.88	0.266157	118.99	0.258329
			119.168	1.02549	119.02	0.469689	118.98	0.219188	119.09	0.180048
			119.268	1.15857	119.12	0.602768	119.08	0.242673	119.19	0.328783
			119.368	1.18988	119.22	0.469689	119.18	0.344439	119.29	-0.14091
			119.469	1.15857	119.32	0.281814	119.29	0.195704	119.39	0.29747
			119.569	1.01766	119.42	0.367923	119.39	0.367923	119.49	0.203532
			119.67	1.14291	119.52	0.328783	119.49	0.391408	119.59	0.242673
			119.772	1.08811	119.62	0.540143	119.59	0.399236	119.69	0.281814
			119.873	1.14291	119.72	0.328783	119.69	0.227017	119.8	0.234845
			119.974	1.10377	119.82	0.532315	119.79	0.414892	119.9	0.109594
			120.075	0.845441	119.92	0.352267	119.9	0.399236	120	0.078282
			120.175	1.1664	120.02	0.469689	120.01	0.29747	120.1	0.234845
			120.275	1.10377	120.12	0.42272	120.11	0.250501	120.2	0.054797
			120.376	1.23685	120.22	0.461861	120.21	0.266157	120.3	0.328783
			120.476	1.02549	120.32	0.414892	120.31	0.164391	120.4	0.273985
			120.577	1.3073	120.42	0.477518	120.41	0.227017	120.5	0.391408
			120.677	1.002	120.52	0.407064	120.51	0.367923	120.6	0.078282
			120.778	1.29947	120.62	0.352267	120.61	0.180048	120.7	0.320954
			120.878	1.1664	120.72	0.446205	120.71	0.258329	120.8	0.203532
			120.978	1.06463	120.82	0.50883	120.81	0.234845	120.9	0.352267
			121.079	1.1116	120.92	0.430549	120.92	0.305298	121	0.313126
			121.179	1.08029	121.03	0.38358	121.02	0.29747	121.1	0.227017
			121.282	1.23685	121.13	0.360095	121.12	0.438377	121.2	0.375751
			121.383	1.23685	121.23	-0.20353	121.22	0.258329	121.3	0.140907
			121.484	1.09594	121.33	0.540143	121.32	0.125251	121.4	0.039141
			121.584	1.22902	121.43	0.42272	121.42	0.219188	121.5	0.234845
			121.684	1.01766	121.53	0.555799	121.52	0.21136	121.61	0.140907
			121.785	1.002	121.63	0.555799	121.62	0.08611	121.72	-0.18788
			121.885	1.18988	121.73	0.407064	121.72	0.258329	121.82	0.242673
			121.986	1.17422	121.83	0.469689	121.82	0.305298	121.92	0.42272
			122.087	1.07246	121.93	0.524486	121.92	0.258329	122.02	0.117422
			122.19	1.11943	122.03	0.367923	122.02	0.195704	122.12	0.305298
			122.291	1.24468	122.13	0.454033	122.12	0.117422	122.22	0.29747
			122.391	1.17422	122.23	-0.09394	122.22	0.250501	122.32	0.093938
			122.494	1.10377	122.33	0.438377	122.32	0.219188	122.42	0.125251
			122.595	1.31513	122.44	0.430549	122.42	0.007828	122.52	0.21136
			122.701	1.21336	122.54	0.532315	122.52	0.454033	122.62	0.140907
			122.803	1.14291	122.64	0.38358	122.62	0.273985	122.72	0.164391
			122.903	1.0568	122.74	0.399236	122.72	0.187876	122.82	0.281814
			123.004	0.994176	122.84	0.360095	122.82	0.164391	122.92	0.08611
			123.104	1.10377	122.94	0.367923	122.92	0.219188	123.02	0.501002
			123.205	0.821956	123.04	0.391408	123.02	0.29747	123.12	0.289642
			123.305	1.03332	123.14	0.328783	123.12	0.101766	123.22	0.367923
			123.405	1.28382	123.24	0.477518	123.22	0.360095	123.32	0.242673
			123.506	1.12725	123.34	0.555799	123.33	-0.01566	123.42	0.367923
			123.606	1.09594	123.45	0.367923	123.43	0.227017	123.52	0.227017
			123.707	1.09594	123.55	0.477518	123.53	0.109594	123.62	0.336611
			123.807	1.17422	123.65	0.469689	123.63	0.571455	123.72	0.156563
			123.908	1.1664	123.75	0.42272	123.73	0.336611	123.83	0.21136
			124.009	1.19771	123.85	0.477518	123.84	0.352267	123.93	0.117422
			124.115	1.07246	123.95	0.344439	123.94	0.015656	124.03	0.250501
			124.215	1.12725	124.05	0.391408	124.04	0.38358	124.13	0.328783
			124.316	1.15074	124.15	0.579284	124.14	0.195704	124.23	0.234845
			124.421	1.10377	124.25	0.501002	124.24	0.328783	124.33	0.187876
			124.523	1.08029	124.35	0.42272	124.34	0.187876	124.43	0.203532
			124.627	1.18988	124.45	0.375751	124.44	0.391408	124.53	0.133079
			124.732	1.13508	124.55	0.414892	124.54	0.344439	124.63	0.258329
			124.832	1.06463	124.65	0.438377	124.64	0.101766	124.73	0.328783
			124.933	1.13508	124.76	0.485346	124.74	0.140907	124.83	0.250501
			125.035	1.12725	124.86	0.430549	124.85	0.219188	124.93	0.289642
			125.136	1.15074	124.97	0.430549	124.95	0.273985	125.03	0.313126
			125.236	1.13508	125.07	0.532315	125.05	0.148735	125.13	0.187876
			125.337	1.26033	125.17	0.493174	125.15	0.266157	125.23	0.540143
			125.437	1.19771	125.27	0.38358	125.25	0.125251	125.33	0.109594
			125.538	1.1664	125.37	0.281814	125.35	0.446205	125.43	0.289642
			125.646	1.23685	125.47	0.485346	125.45	0.438377	125.53	0.391408
			125.752	1.21336	125.57	0.469689	125.55	0.352267	125.63	0.180048
			125.852	1.14291	125.67	0.634081	125.66	0.352267	125.73	0.195704
			125.952	1.03332	125.77	0.313126	125.76	0.414892	125.83	0.305298
			126.053	1.19771	125.87	0.414892	125.86	0.336611	125.93	0.29747
			126.153	1.13508	125.97	0.407064	125.96	0.266157	126.04	0.227017
			126.254	1.19771	126.07	0.461861	126.06	0.172219	126.14	0.360095
			126.354	1.18205	126.17	0.078282	126.16	0.109594	126.24	0.446205
			126.455	0.994176	126.27	0.42272	126.26	0.195704	126.34	0.250501
			126.555	1.02549	126.37	0.59494	126.36	0.133079	126.44	0.148735
			126.655	1.17422	126.47	0.540143	126.46	0.407064	126.54	0.250501
			126.756	1.10377	126.57	0.501002	126.56	0.164391	126.64	0.21136
			126.856	1.09594	126.67	0.50883	126.66	0.164391	126.74	0.414892
			126.96	1.2525	126.77	0.571455	126.77	0.352267	126.85	0.203532
			127.061	1.15857	126.87	0.414892	126.87	0.164391	126.95	0.289642
			127.161	1.1116	126.97	0.469689	126.98	0.21136	127.05	0.407064
			127.262	1.18205	127.07	0.446205	127.08	0.242673	127.15	0.156563
			127.362	1.15074	127.18	0.641909	127.18	0.195704	127.25	0.250501
			127.463	1.22119	127.28	0.42272	127.28	0.305298	127.35	0.109594
			127.563	1.27599	127.38	0.320954	127.38	0.093938	127.45	0.172219
			127.667	1.22902	127.48	0.454033	127.48	0.219188	127.55	0.29747
			127.767	1.1664	127.58	0.375751	127.58	0.328783	127.65	0.195704
			127.868	1.22902	127.68	0.50883	127.69	0.258329	127.75	0.250501
			127.968	1.08811	127.78	0.399236	127.79	0.38358	127.85	0.242673
			128.069	1.2525	127.88	0.563627	127.89	0.078282	127.95	0.313126
			128.169	1.24468	127.99	0.634081	127.99	0.242673	128.05	0.352267
			128.271	1.12725	128.1	0.461861	128.09	0.08611	128.15	0.266157
			128.371	1.1664	128.2	0.391408	128.19	0.203532	128.25	0.219188
			128.472	0.89241	128.3	0.352267	128.29	0.078282	128.35	0.109594
			128.573	1.18205	128.4	0.454033	128.4	0.289642	128.45	0.133079
			128.673	1.18988	128.5	0.454033	128.5	0.266157	128.56	0.203532
			128.774	1.20554	128.6	0.313126	128.6	0.242673	128.66	0.305298
			128.875	1.14291	128.7	0.579284	128.7	0.375751	128.76	0.203532
			128.975	1.23685	128.8	0.571455	128.8	0.454033	128.86	0.117422
			129.076	1.29165	128.9	0.649737	128.9	0.375751	128.96	0.250501
			129.176	1.1664	129	0.42272	129	0.328783	129.06	0.148735
			129.276	1.1116	129.1	0.391408	129.11	0.352267	129.16	0.250501
			129.377	1.26033	129.2	0.38358	129.21	0.250501	129.26	0.133079
			129.477	1.4169	129.3	0.485346	129.31	0.187876	129.36	0.320954
			129.578	1.19771	129.4	0.266157	129.41	0.21136	129.46	0.062625
			129.678	1.22902	129.5	0.493174	129.51	0.305298	129.56	0.258329
			129.779	1.33862	129.6	0.446205	129.61	0.367923	129.66	0.273985
			129.879	1.15074	129.71	0.50883	129.71	-0.02348	129.77	0.133079
			129.979	1.24468	129.81	0.266157	129.81	0.461861	129.87	0.227017
			130.08	1.1664	129.91	0.587112	129.91	0.227017	129.97	0.258329
			130.18	1.27599	130.01	0.547971	130.01	0.289642	130.07	0.320954
			130.284	1.27599	130.11	0.587112	130.11	0.438377	130.17	0.219188
			130.385	1.21336	130.21	0.501002	130.21	0.266157	130.27	0.203532
			130.485	1.08029	130.31	0.579284	130.31	0.344439	130.37	0.219188
			130.586	1.39341	130.41	0.414892	130.41	0.375751	130.47	0.29747
			130.687	1.23685	130.51	0.391408	130.51	0.258329	130.57	0.273985
			130.787	1.23685	130.62	0.50883	130.61	0.336611	130.67	0.234845
			130.89	1.19771	130.72	0.50883	130.72	0.352267	130.77	0.195704
			130.991	1.21336	130.82	0.438377	130.82	0.320954	130.87	0.266157
			131.091	1.10377	130.92	0.42272	130.92	0.414892	130.97	0.195704
			131.191	1.07246	131.03	0.031313	131.02	0.328783	131.07	0.289642
			131.292	1.28382	131.13	0.516658	131.12	-0.07828	131.17	0.21136
			131.392	1.31513	131.23	0.571455	131.22	0.38358	131.27	0.070453
			131.493	1.33079	131.33	0.399236	131.32	0.42272	131.37	0.227017
			131.593	1.21336	131.43	0.42272	131.42	0.367923	131.47	0.360095
			131.693	1.31513	131.53	0.430549	131.52	0.039141	131.57	0.289642
			131.794	1.31513	131.63	0.563627	131.62	0.352267	131.68	0.187876
			131.894	1.18205	131.73	0.626253	131.72	0.399236	131.78	0.227017
			131.995	1.01766	131.83	0.438377	131.83	0.187876	131.88	0.125251
			132.095	1.23685	131.93	0.399236	131.93	0.234845	131.98	0.140907
			132.196	1.23685	132.04	0.50883	132.03	0.320954	132.08	0.258329
			132.296	1.24468	132.14	0.501002	132.13	0.250501	132.18	0.109594
			132.396	1.39341	132.24	0.50883	132.23	0.328783	132.28	0.250501
			132.497	1.29947	132.34	0.305298	132.33	0.289642	132.38	0.195704
			132.597	1.29947	132.44	0.649737	132.43	0.29747	132.48	0.258329
			132.698	1.31513	132.54	0.461861	132.53	0.289642	132.58	0.234845
			132.798	1.21336	132.64	0.516658	132.63	0.328783	132.68	0.461861
			132.899	1.23685	132.74	0.344439	132.73	0.148735	132.78	0.266157
			132.999	1.43255	132.84	0.407064	132.83	0.234845	132.88	0.344439
			133.099	1.2525	132.94	0.547971	132.93	0.320954	132.98	0.117422
			133.2	1.17422	133.04	0.438377	133.03	0.21136	133.08	0.21136
			133.3	1.29947	133.14	0.532315	133.14	0.109594	133.18	0.250501
			133.404	1.46386	133.24	0.540143	133.24	0.133079	133.28	0.219188
			133.504	1.31513	133.34	0.501002	133.34	0.375751	133.39	0.125251
			133.605	1.17422	133.45	0.641909	133.44	0.21136	133.49	0.29747
			133.705	1.17422	133.55	0.563627	133.54	0.133079	133.59	0.133079
			133.806	1.15074	133.65	0.618424	133.64	0.344439	133.69	0.320954
			133.906	1.29947	133.75	0.469689	133.74	0.289642	133.79	0.438377
			134.006	1.38558	133.85	0.587112	133.84	0.320954	133.89	0.375751
			134.107	1.1664	133.95	0.571455	133.94	0.180048	133.99	0.461861
			134.207	1.22902	134.05	0.563627	134.04	0.273985	134.09	0.454033
			134.308	1.22119	134.15	0.344439	134.14	0.266157	134.19	0.281814
			134.409	1.17422	134.26	0.461861	134.25	0.266157	134.29	0.093938
			134.51	1.35427	134.36	0.743675	134.35	0.281814	134.39	0.227017
			134.611	1.34644	134.47	0.469689	134.45	0.414892	134.5	0.266157
			134.712	1.27599	134.57	0.399236	134.55	0.164391	134.6	0.344439
			134.812	1.29165	134.68	0.618424	134.65	0.227017	134.71	0.203532
			134.913	1.34644	134.78	0.501002	134.75	0.29747	134.81	0.242673
			135.013	1.31513	134.88	0.493174	134.85	0.273985	134.91	0.234845
			135.114	1.27599	134.98	0.477518	134.95	0.344439	135.01	0.313126
			135.214	0.955035	135.08	0.532315	135.05	0.38358	135.11	0.062625
			135.316	1.34644	135.18	0.657565	135.15	0.375751	135.21	0.21136
			135.416	1.24468	135.29	0.571455	135.25	0.438377	135.31	0.305298
			135.516	1.1664	135.39	0.38358	135.35	0.38358	135.41	0.352267
			135.617	1.3621	135.49	0.751503	135.45	0.101766	135.51	0.305298
			135.717	1.47169	135.59	0.547971	135.55	0.062625	135.62	0.266157
			135.818	1.40907	135.69	0.673221	135.65	0.375751	135.72	0.375751
			135.918	1.44821	135.79	0.266157	135.75	0.391408	135.82	0.281814
			136.019	1.2525	135.89	0.618424	135.85	0.328783	135.92	0.313126
			136.119	1.3073	135.99	0.516658	135.95	0.117422	136.02	0.242673
			136.219	1.40907	136.09	0.391408	136.05	0.180048	136.12	0.180048
			136.32	1.1664	136.19	0.391408	136.15	0.227017	136.22	0.461861
			136.42	1.29165	136.29	0.454033	136.26	0.414892	136.32	-0.07045
			136.521	1.28382	136.39	0.547971	136.36	0.250501	136.42	0.234845
			136.621	1.2525	136.49	0.438377	136.46	0.336611	136.52	0.164391
			136.722	1.40124	136.59	0.414892	136.56	0.258329	136.62	0.258329
			136.822	1.37776	136.69	0.555799	136.66	0.242673	136.72	0.140907
			136.922	1.19771	136.8	0.555799	136.76	0.219188	136.82	0.164391
			137.023	1.29947	136.9	0.516658	136.86	0.344439	136.92	0.234845
			137.123	1.20554	137	0.563627	136.96	0.375751	137.02	0.187876
			137.224	1.40907	137.1	0.438377	137.06	0.461861	137.12	-0.39141
			137.324	1.49518	137.2	0.50883	137.16	0.250501	137.22	0.054797
			137.424	1.29165	137.3	0.618424	137.26	0.391408	137.33	0.140907
			137.525	1.45604	137.4	0.665393	137.36	0.430549	137.43	0.430549
			137.625	1.29165	137.5	0.563627	137.46	0.313126	137.53	0.023484
			137.726	1.39341	137.6	0.540143	137.56	0.320954	137.63	0.187876
			137.826	1.3073	137.7	0.501002	137.67	0.344439	137.73	0.140907
			137.927	1.29947	137.81	0.571455	137.77	0.430549	137.83	0.29747
			138.027	1.17422	137.91	0.618424	137.87	-0.21136	137.93	0.438377
			138.127	1.3073	138.01	0.430549	137.98	-0.25833	138.03	0.461861
			138.228	1.3073	138.11	0.641909	138.08	0.438377	138.13	0.172219
			138.328	1.3621	138.21	0.587112	138.18	0.289642	138.23	0.187876
			138.429	0.751503	138.31	0.454033	138.28	0.313126	138.33	0.281814
			138.529	1.22119	138.41	0.524486	138.38	0.117422	138.43	0.187876
			138.63	1.40907	138.51	0.571455	138.48	0.234845	138.53	0.234845
			138.73	1.3621	138.61	0.273985	138.58	0.352267	138.63	0.203532
			138.83	1.3621	138.71	0.59494	138.68	0.234845	138.73	0.140907
			138.931	1.22119	138.82	0.626253	138.78	0.375751	138.84	0.156563
			139.031	1.38558	138.92	0.555799	138.88	0.133079	138.94	0.328783
			139.132	1.26033	139.02	0.641909	138.99	0.344439	139.04	0.313126
			139.232	1.29165	139.12	0.641909	139.09	0.352267	139.14	0.046969
			139.333	1.37776	139.22	0.571455	139.19	0.344439	139.24	0.219188
			139.433	1.20554	139.32	0.446205	139.29	0.446205	139.34	0.125251
			139.533	1.20554	139.42	0.618424	139.39	0.42272	139.44	0.266157
			139.634	1.34644	139.52	0.477518	139.49	0.477518	139.54	0.289642
			139.734	1.40124	139.62	0.555799	139.59	0.407064	139.64	0.250501
			139.835	1.47169	139.73	0.446205	139.69	0.407064	139.74	0.313126
			139.935	1.38558	139.83	0.477518	139.79	0.305298	139.84	0.156563
			140.035	1.32296	139.93	0.469689	139.9	0.336611	139.94	0.367923
			140.136	1.44821	140.04	0.649737	140	0.281814	140.04	0.227017
			140.236	1.40124	140.14	0.524486	140.1	0.164391	140.14	0.21136
			140.34	1.31513	140.25	0.524486	140.2	0.219188	140.24	0.164391
			140.44	0.759331	140.35	0.579284	140.3	0.540143	140.34	0.242673
			140.543	1.33079	140.45	0.735847	140.4	0.250501	140.44	0.101766
			140.644	1.33079	140.55	0.59494	140.5	0.313126	140.54	0.234845
			140.744	1.36993	140.65	0.438377	140.6	0.313126	140.64	0.117422
			140.845	1.39341	140.75	0.407064	140.7	0.367923	140.74	0.21136
			140.945	1.35427	140.85	0.454033	140.8	0.242673	140.84	0.180048
			141.049	1.3621	140.95	0.743675	140.9	0.273985	140.94	0.289642
			141.15	1.33862	141.05	0.602768	141	0.399236	141.04	0.281814
			141.251	1.2525	141.15	0.59494	141.1	-0.10959	141.15	0.101766
			141.352	1.40907	141.25	0.602768	141.2	0.29747	141.25	0.281814
			141.452	1.29947	141.35	0.563627	141.3	0.336611	141.35	-0.00783
			141.553	1.36993	141.45	0.501002	141.4	0.227017	141.45	0.140907
			141.653	1.48735	141.56	0.743675	141.5	0.227017	141.56	0.250501
			141.753	1.48735	141.66	0.8063	141.6	0.172219	141.66	0.227017
			141.854	1.53432	141.76	0.602768	141.7	0.266157	141.76	0.227017
			141.954	1.56563	141.86	0.571455	141.81	0.234845	141.86	0.258329
			142.055	1.39341	141.96	0.454033	141.91	0.258329	141.96	0.08611
			142.155	1.35427	142.06	0.712362	142.01	0.328783	142.06	0.219188
			142.255	1.28382	142.16	0.587112	142.11	0.281814	142.16	0.320954
			142.356	1.33079	142.26	0.469689	142.21	0.360095	142.26	0.438377
			142.456	1.40124	142.36	0.587112	142.31	0.407064	142.36	0.133079
			142.557	1.31513	142.46	0.477518	142.41	0.352267	142.46	0.242673
			142.657	1.35427	142.56	0.587112	142.52	0.438377	142.56	0.258329
			142.758	1.35427	142.66	0.618424	142.62	-0.2505	142.67	0.305298
			142.858	1.38558	142.76	0.579284	142.72	0.477518	142.77	0.266157
			142.958	1.29947	142.86	0.516658	142.82	0.164391	142.87	0.336611
			143.059	1.34644	142.97	0.571455	142.92	0.375751	142.97	0.219188
			143.159	1.48735	143.07	0.626253	143.02	0.446205	143.07	0.242673
			143.26	1.33862	143.17	0.524486	143.12	0.289642	143.17	0.344439
			143.36	1.58912	143.27	0.665393	143.22	0.250501	143.27	0.234845
			143.461	1.54998	143.37	0.563627	143.32	0.242673	143.37	0.187876
			143.561	1.33862	143.47	0.532315	143.42	0.38358	143.47	0.242673
			143.661	1.23685	143.57	0.563627	143.52	0.328783	143.57	0.234845
			143.762	1.3073	143.67	0.563627	143.62	0.563627	143.67	-0.03914
			143.862	1.19771	143.77	0.602768	143.72	0.140907	143.77	0.313126
			143.963	1.23685	143.87	0.618424	143.83	0.42272	143.87	0.313126
			144.063	1.38558	143.97	0.305298	143.93	0.360095	143.97	0.156563
			144.164	1.22902	144.07	0.665393	144.03	0.352267	144.07	0.133079
			144.264	1.36993	144.18	0.485346	144.13	0.289642	144.17	0.234845
			144.364	1.54215	144.28	0.477518	144.23	0.219188	144.27	0.242673
			144.465	1.36993	144.38	0.665393	144.33	0.320954	144.37	0.195704
			144.565	1.52649	144.48	0.712362	144.43	0.375751	144.47	0.289642
			144.668	1.52649	144.58	0.571455	144.53	0.148735	144.57	0.133079
			144.769	1.54998	144.68	0.547971	144.64	0.180048	144.67	0.29747
			144.869	1.62826	144.79	0.665393	144.74	0.242673	144.78	0.313126
			144.969	1.35427	144.89	0.524486	144.84	0.258329	144.88	0.29747
			145.07	1.27599	144.99	0.516658	144.94	0.367923	144.98	0.281814
			145.17	1.39341	145.09	0.516658	145.04	0.219188	145.08	0.258329
			145.271	1.44821	145.19	0.626253	145.14	0.289642	145.18	0.148735
			145.371	1.49518	145.29	0.743675	145.25	0.469689	145.28	0.258329
			145.472	1.47952	145.39	0.501002	145.35	0.305298	145.39	0.219188
			145.572	1.60477	145.49	0.532315	145.45	0.023484	145.49	0.29747
			145.672	1.53432	145.6	0.641909	145.55	0.164391	145.59	0.187876
			145.773	1.23685	145.7	0.665393	145.65	0.148735	145.69	0.164391
			145.873	1.48735	145.8	0.587112	145.75	0.352267	145.79	0.242673
			145.974	1.48735	145.9	0.469689	145.85	0.062625	145.89	0.164391
			146.074	1.23685	146	0.571455	145.95	0.438377	145.99	0.203532
			146.174	1.51866	146.1	0.626253	146.05	0.344439	146.09	0.250501
			146.275	1.35427	146.2	0.532315	146.15	0.320954	146.19	0.313126
			146.375	1.38558	146.3	0.501002	146.25	0.234845	146.29	0.203532
			146.476	1.40907	146.4	0.587112	146.35	0.313126	146.39	0.320954
			146.576	1.34644	146.5	0.516658	146.45	0.352267	146.49	0.180048
			146.68	1.3073	146.6	0.516658	146.55	0.336611	146.59	0.148735
			146.78	1.44821	146.7	0.696706	146.65	0.477518	146.69	0.117422
			146.881	1.21336	146.8	0.657565	146.75	0.320954	146.8	0.375751
			146.981	1.42472	146.9	0.728019	146.85	0.344439	146.9	0.203532
			147.081	1.33862	147	0.391408	146.95	0.38358	147	0.258329
			147.182	1.56563	147.1	0.493174	147.05	0.234845	147.1	0.078282
			147.282	1.48735	147.21	0.649737	147.15	0.29747	147.2	0.227017
			147.383	1.59694	147.32	0.446205	147.25	0.320954	147.3	0.227017
			147.483	1.37776	147.42	0.461861	147.35	0.399236	147.41	0.305298
			147.584	1.47952	147.52	0.790644	147.45	0.391408	147.51	0.250501
			147.684	1.58129	147.62	0.634081	147.55	0.305298	147.61	0.360095
			147.784	1.47169	147.72	0.571455	147.66	0.42272	147.71	0.336611
			147.885	1.44821	147.83	0.72019	147.76	0.477518	147.81	0.461861
			147.985	1.43255	147.93	0.524486	147.86	0.367923	147.91	0.258329
			148.086	1.32296	148.03	0.563627	147.96	0.414892	148.01	0.273985
			148.186	1.46386	148.13	0.555799	148.06	0.344439	148.11	0.172219
			148.287	1.35427	148.23	0.704534	148.16	0.219188	148.21	0.250501
			148.387	1.45604	148.33	0.72019	148.26	0.328783	148.31	0.101766
			148.487	1.53432	148.43	0.493174	148.36	0.38358	148.41	0.234845
			148.588	1.44821	148.54	0.657565	148.46	0.469689	148.51	0.344439
			148.695	1.54215	148.64	0.657565	148.57	0.649737	148.61	0.29747
			148.796	1.50301	148.74	0.602768	148.67	0.399236	148.71	0.266157
			148.896	1.33862	148.84	0.555799	148.77	0.360095	148.82	0.203532
			148.996	1.47169	148.94	0.38358	148.87	0.344439	148.92	0.320954
			149.097	1.44038	149.04	0.59494	148.97	0.414892	149.02	0.195704
			149.197	1.45604	149.14	0.641909	149.07	0.461861	149.12	0.133079
			149.298	1.47169	149.24	0.59494	149.17	0.524486	149.22	0.352267
			149.398	1.35427	149.34	0.626253	149.27	0.266157	149.32	0.203532
			149.498	1.42472	149.44	0.430549	149.37	0.391408	149.42	0.328783
			149.599	1.31513	149.55	0.696706	149.47	0.289642	149.52	0.133079
			149.7	1.38558	149.65	0.673221	149.57	0.273985	149.62	0.156563
			149.8	1.47169	149.75	0.641909	149.67	0.203532	149.73	0.195704
			149.901	1.46386	149.85	0.657565	149.77	0.227017	149.83	0.250501
			150.001	1.31513	149.95	0.602768	149.87	0.320954	149.93	0.219188
			150.102	1.68305	150.05	0.579284	149.98	0.38358	150.03	0.305298
			150.202	1.33079	150.15	0.712362	150.08	0.328783	150.13	0.203532
			150.302	1.48735	150.25	0.634081	150.18	0.242673	150.23	0.21136
			150.403	1.52649	150.36	0.38358	150.28	0.203532	150.33	0.313126
			150.503	1.37776	150.46	0.602768	150.38	0.367923	150.43	0.101766
			150.604	1.40124	150.56	0.602768	150.48	0.571455	150.53	0.234845
			150.707	1.46386	150.66	0.540143	150.58	-0.21136	150.63	-0.01566
			150.807	1.56563	150.77	0.728019	150.68	0.29747	150.74	0.29747
			150.908	1.75351	150.87	0.50883	150.78	0.180048	150.84	-0.39924
			151.008	1.40907	150.97	0.728019	150.88	0.242673	150.94	0.273985
			151.108	1.62043	151.07	0.281814	150.98	0.29747	151.04	0.430549
			151.209	1.63609	151.17	0.563627	151.08	0.180048	151.14	0.195704
			151.309	1.60477	151.27	0.59494	151.18	0.21136	151.24	0.446205
			151.41	1.58129	151.37	0.618424	151.28	0.42272	151.34	0.21136
			151.51	1.56563	151.47	0.673221	151.38	0.407064	151.44	0.172219
			151.61	1.43255	151.57	0.571455	151.48	0.50883	151.54	0.172219
			151.718	1.3621	151.67	0.649737	151.58	0.344439	151.64	0.219188
			151.825	1.69088	151.77	0.38358	151.68	0.477518	151.74	0.156563
			151.926	1.54998	151.87	0.673221	151.79	0.313126	151.84	0.352267
			152.026	1.52649	151.97	0.665393	151.89	0.140907	151.94	0.219188
			152.126	1.58912	152.07	0.618424	151.99	0.38358	152.04	0.195704
			152.227	1.51866	152.17	0.477518	152.09	0.250501	152.14	0.446205
			152.327	1.31513	152.27	0.516658	152.19	0.281814	152.24	0.305298
			152.428	1.51866	152.37	0.485346	152.29	0.469689	152.34	0.313126
			152.528	1.52649	152.47	0.344439	152.39	0.446205	152.44	0.273985
			152.629	1.35427	152.57	0.657565	152.49	0.438377	152.54	0.649737
			152.729	1.46386	152.68	0.688878	152.59	0.407064	152.64	0.336611
			152.829	1.38558	152.78	0.751503	152.69	0.367923	152.74	0.164391
			152.93	1.47169	152.88	0.610596	152.79	0.414892	152.84	0.367923
			153.03	1.47952	152.98	0.563627	152.89	0.485346	152.94	0.430549
			153.131	1.47169	153.08	0.42272	152.99	0.38358	153.05	0.375751
			153.231	1.52649	153.18	0.649737	153.09	0.328783	153.16	0.227017
			153.338	1.44038	153.28	0.59494	153.19	0.320954	153.26	0.352267
			153.438	1.42472	153.38	0.696706	153.29	0.328783	153.36	0.289642
			153.539	1.49518	153.48	0.59494	153.39	0.344439	153.46	0.08611
			153.64	1.50301	153.58	0.563627	153.49	0.227017	153.56	0.117422
			153.74	1.46386	153.68	0.673221	153.59	-0.07828	153.66	-0.02348
			153.841	1.44821	153.78	0.50883	153.69	0.344439	153.76	0.242673
			153.941	1.47952	153.89	0.555799	153.79	0.258329	153.87	0.242673
			154.041	1.47169	153.99	0.563627	153.89	0.461861	153.97	0.242673
			154.142	1.67522	154.09	0.563627	153.99	0.42272	154.07	0.227017
			154.242	1.62043	154.2	0.798472	154.09	0.461861	154.17	-0.04697
			154.343	1.19771	154.3	0.587112	154.2	0.258329	154.27	0.344439
			154.443	1.6126	154.4	0.618424	154.3	0.164391	154.37	0.501002
			154.543	1.34644	154.5	0.704534	154.4	0.344439	154.47	0.320954
			154.649	1.74568	154.6	0.735847	154.5	0.336611	154.57	0.391408
			154.751	1.51083	154.7	0.555799	154.6	0.438377	154.67	0.320954
			154.852	1.4169	154.8	0.853269	154.7	0.258329	154.77	0.289642
			154.952	1.53432	154.9	0.626253	154.8	0.571455	154.87	0.242673
			155.052	1.6126	155	0.657565	154.9	0.250501	154.97	0.258329
			155.153	1.50301	155.1	0.774987	155	0.133079	155.07	0.313126
			155.253	1.6674	155.2	0.751503	155.1	0.461861	155.17	0.093938
			155.354	1.51083	155.3	0.735847	155.2	0.42272	155.27	0.250501
			155.454	1.59694	155.4	0.712362	155.3	0.414892	155.37	0.320954
			155.555	1.47169	155.5	0.665393	155.4	0.485346	155.48	0.164391
			155.655	1.58129	155.6	0.657565	155.5	0.360095	155.58	0.266157
			155.755	1.45604	155.7	0.68105	155.6	0.273985	155.68	0.42272
			155.856	1.40907	155.81	0.602768	155.71	0.360095	155.78	0.289642
			155.956	1.45604	155.91	0.704534	155.81	0.547971	155.88	0.320954
			156.057	1.1664	156.01	0.72019	155.91	0.438377	155.98	0.172219
			156.157	1.57346	156.11	0.782816	156.01	0.336611	156.08	0.21136
			156.258	1.51083	156.21	0.712362	156.11	0.21136	156.18	0.180048
			156.358	1.54215	156.31	0.540143	156.21	0.391408	156.28	0.140907
			156.458	1.68305	156.41	0.540143	156.31	0.42272	156.38	0.273985
			156.559	1.62826	156.51	0.469689	156.41	0.328783	156.48	0.078282
			156.669	1.56563	156.61	0.767159	156.52	0.328783	156.58	0.227017
			156.769	1.51083	156.71	0.696706	156.62	0.454033	156.68	0.289642
			156.87	1.21336	156.81	0.59494	156.72	0.430549	156.78	0.21136
			156.97	1.52649	156.92	0.610596	156.82	0.438377	156.88	0.320954
			157.07	1.51083	157.02	0.641909	156.92	0.250501	156.98	0.250501
			157.171	1.71437	157.12	0.367923	157.02	0.289642	157.08	0.313126
			157.271	1.63609	157.22	0.657565	157.12	0.195704	157.18	0.305298
			157.375	1.40907	157.33	0.68105	157.22	0.430549	157.28	0.266157
			157.479	1.45604	157.43	0.759331	157.32	0.461861	157.38	0.250501
			157.579	1.73785	157.53	0.641909	157.42	0.360095	157.48	0.227017
			157.683	1.52649	157.63	0.657565	157.52	0.156563	157.58	0.38358
			157.783	1.51083	157.73	0.626253	157.62	0.438377	157.69	0.281814
			157.884	1.60477	157.83	0.532315	157.72	0.454033	157.79	0.101766
			157.984	1.4169	157.93	0.673221	157.82	0.407064	157.89	0.195704
			158.085	1.56563	158.03	0.50883	157.92	0.336611	157.99	0.227017
			158.185	1.37776	158.13	0.579284	158.02	0.610596	158.09	0.250501
			158.285	1.58912	158.23	0.59494	158.12	0.29747	158.19	0.258329
			158.386	1.60477	158.33	0.587112	158.22	0.399236	158.29	0.391408
			158.486	1.50301	158.43	0.587112	158.32	-0.08611	158.39	0.375751
			158.587	1.64391	158.53	0.72019	158.42	0.250501	158.49	0.234845
			158.687	1.14291	158.63	0.59494	158.53	0.352267	158.59	0.29747
			158.792	1.57346	158.73	0.868925	158.63	0.313126	158.69	0.281814
			158.894	1.57346	158.83	0.524486	158.74	0.242673	158.79	0.281814
			158.994	1.49518	158.93	0.50883	158.84	0.367923	158.89	0.328783
			159.095	1.62826	159.03	0.634081	158.94	0.469689	158.99	-0.25833
			159.196	1.76134	159.13	0.532315	159.04	0.579284	159.09	0.328783
			159.297	1.57346	159.23	0.610596	159.14	0.454033	159.19	0.399236
			159.397	1.58129	159.33	0.133079	159.24	0.242673	159.29	0.101766
			159.497	1.5578	159.43	0.696706	159.34	0.305298	159.39	0.438377
			159.598	1.64391	159.54	0.649737	159.44	0.461861	159.49	0.227017
			159.698	1.62826	159.64	0.774987	159.54	0.414892	159.59	0.313126
			159.799	1.69871	159.74	0.735847	159.64	0.391408	159.69	0.039141
			159.899	1.59694	159.85	0.634081	159.74	0.524486	159.79	0.234845
			160	1.6126	159.95	0.626253	159.84	0.446205	159.89	0.313126
			160.1	1.56563	160.05	0.59494	159.94	0.399236	159.99	0.305298
			160.2	1.58912	160.15	0.602768	160.04	0.485346	160.1	0.485346
			160.301	1.65174	160.25	0.673221	160.14	0.29747	160.2	0.133079
			160.401	1.6674	160.35	0.657565	160.24	0.320954	160.3	0.140907
			160.504	1.58912	160.45	0.759331	160.34	0.399236	160.4	0.195704
			160.606	1.58129	160.55	0.59494	160.45	0.50883	160.5	0.227017
			160.706	1.74568	160.65	0.579284	160.55	0.438377	160.61	0.399236
			160.807	1.72219	160.75	0.774987	160.65	0.29747	160.71	0.273985
			160.907	1.69871	160.85	0.665393	160.75	0.266157	160.82	0.305298
			161.008	1.53432	160.95	0.649737	160.85	0.438377	160.92	0.258329
			161.108	1.67522	161.05	0.868925	160.95	-0.28964	161.02	0.242673
			161.208	1.64391	161.15	0.626253	161.05	0.336611	161.12	0.21136
			161.309	1.47952	161.26	0.728019	161.15	0.438377	161.22	0.140907
			161.409	1.71437	161.36	0.657565	161.25	0.360095	161.32	0.281814
			161.51	1.50301	161.47	0.665393	161.35	0.407064	161.42	0.109594
			161.61	1.44821	161.57	0.360095	161.45	0.305298	161.52	0.313126
			161.711	1.50301	161.67	0.634081	161.55	0.50883	161.62	0.234845
			161.811	1.48735	161.77	0.712362	161.65	0.227017	161.72	0.430549
			161.911	1.56563	161.87	0.743675	161.75	0.414892	161.82	0.328783
			162.012	1.71437	161.97	0.704534	161.86	0.38358	161.92	0.281814
			162.112	1.73002	162.07	0.641909	161.96	0.414892	162.02	0.21136
			162.213	1.79265	162.18	0.579284	162.06	0.407064	162.13	0.313126
			162.313	1.64391	162.28	0.516658	162.16	0.38358	162.23	0.313126
			162.413	1.58129	162.38	0.759331	162.26	0.469689	162.33	0.352267
			162.514	1.75351	162.49	0.242673	162.36	0.469689	162.43	0.148735
			162.614	1.79265	162.59	0.743675	162.46	0.38358	162.53	0.242673
			162.72	1.83179	162.69	0.814128	162.56	0.430549	162.63	0.242673
			162.821	1.65957	162.79	0.68105	162.66	0.273985	162.73	0.313126
			162.922	1.65957	162.89	0.610596	162.76	0.501002	162.83	0.320954
			163.022	1.6126	162.99	0.751503	162.86	0.50883	162.93	0.414892
			163.123	1.56563	163.1	0.68105	162.96	0.407064	163.03	0.375751
			163.223	1.75351	163.2	0.837613	163.06	0.375751	163.13	0.140907
			163.324	1.54215	163.31	0.814128	163.16	0.461861	163.24	0.328783
			163.424	1.60477	163.41	0.59494	163.26	0.367923	163.34	0.360095
			163.524	1.70654	163.51	0.657565	163.36	0.328783	163.44	0.391408
			163.625	1.73785	163.61	0.547971	163.46	0.320954	163.54	0.391408
			163.725	1.65174	163.71	0.563627	163.56	0.391408	163.64	0.328783
			163.826	1.70654	163.81	0.751503	163.67	0.281814	163.75	0.320954
			163.927	1.77699	163.91	0.673221	163.77	0.446205	163.85	0.414892
			164.027	1.62043	164.01	0.72019	163.87	0.469689	163.95	0.250501
			164.129	1.54215	164.12	0.665393	163.97	0.399236	164.05	0.156563
			164.23	1.62043	164.22	0.665393	164.07	0.407064	164.15	0.399236
			164.331	1.58129	164.32	0.579284	164.17	0.430549	164.25	0.156563
			164.431	1.79265	164.42	0.751503	164.27	0.42272	164.35	0.234845
			164.532	1.65957	164.52	0.649737	164.37	0.093938	164.45	0.305298
			164.632	1.73785	164.62	0.767159	164.47	0.234845	164.55	0.516658
			164.733	1.58129	164.72	0.72019	164.57	0.38358	164.65	0.164391
			164.833	1.58912	164.82	0.767159	164.67	0.320954	164.75	0.258329
			164.933	1.5578	164.92	0.540143	164.77	0.29747	164.85	0.242673
			165.034	1.70654	165.02	0.790644	164.87	0.407064	164.95	0.156563
			165.134	1.6674	165.12	0.845441	164.97	0.407064	165.05	0.203532
			165.235	1.80048	165.22	0.759331	165.07	0.172219	165.15	0.493174
			165.335	1.74568	165.32	0.814128	165.17	0.375751	165.25	0.258329
			165.436	1.80048	165.43	0.751503	165.27	0.42272	165.35	0.250501
			165.536	1.65957	165.53	0.547971	165.37	0.461861	165.45	0.352267
			165.636	1.64391	165.63	0.759331	165.47	0.469689	165.55	0.273985
			165.737	1.75351	165.73	0.72019	165.57	0.38358	165.65	0.125251
			165.837	1.80048	165.83	0.743675	165.67	0.501002	165.75	0.195704
			165.94	1.73785	165.93	0.728019	165.78	0.438377	165.86	-0.17222
			166.041	1.6126	166.03	0.610596	165.88	0.414892	165.96	0.219188
			166.142	1.63609	166.14	0.704534	165.98	0.547971	166.06	0.305298
			166.242	1.70654	166.24	0.798472	166.08	0.414892	166.16	0.477518
			166.343	1.72219	166.34	0.712362	166.19	0.516658	166.26	0.454033
			166.443	1.72219	166.44	0.610596	166.29	0.328783	166.36	0.180048
			166.543	1.79265	166.54	0.665393	166.39	0.313126	166.46	0.563627
			166.644	1.6126	166.64	1.02549	166.49	0.446205	166.56	0.524486
			166.744	1.73002	166.75	0.798472	166.59	0.634081	166.66	0.242673
			166.845	1.6674	166.85	0.735847	166.69	0.50883	166.76	0.336611
			166.945	1.76134	166.95	0.89241	166.79	0.336611	166.86	0.101766
			167.046	1.58129	167.05	0.696706	166.89	0.328783	166.96	0.352267
			167.147	1.77699	167.15	0.688878	166.99	0.391408	167.06	0.313126
			167.247	1.73002	167.25	0.688878	167.09	0.352267	167.16	0.21136
			167.347	1.71437	167.35	0.72019	167.19	0.336611	167.26	0.234845
			167.45	1.71437	167.45	0.68105	167.29	0.579284	167.37	0.180048
			167.551	1.69871	167.55	0.923722	167.39	0.438377	167.47	0.133079
			167.652	1.72219	167.66	0.774987	167.49	0.438377	167.57	0.078282
			167.753	1.58129	167.76	0.665393	167.59	0.524486	167.67	0.140907
			167.853	1.76134	167.86	0.563627	167.69	0.446205	167.77	0.454033
			167.954	1.54998	167.97	0.743675	167.79	0.407064	167.87	0.164391
			168.054	1.69871	168.07	0.751503	167.89	0.485346	167.97	0.242673
			168.155	1.36993	168.17	0.868925	167.99	0.38358	168.07	0.305298
			168.255	1.78482	168.27	0.861097	168.09	0.375751	168.17	0.062625
			168.355	1.62826	168.38	0.634081	168.19	0.493174	168.27	0.250501
			168.456	1.71437	168.48	0.728019	168.29	0.547971	168.37	0.273985
			168.556	1.73002	168.59	0.696706	168.4	0.399236	168.47	0.093938
			168.659	1.8631	168.69	0.59494	168.5	0.454033	168.57	0.336611
			168.76	1.78482	168.8	0.649737	168.6	0.469689	168.67	0.305298
			168.86	1.6674	168.9	0.829785	168.7	0.555799	168.78	-0.03131
			168.96	1.69088	169	0.618424	168.8	0.626253	168.88	0.242673
			169.062	1.71437	169.1	0.743675	168.9	0.430549	168.98	0.407064
			169.166	1.70654	169.2	0.688878	169	0.407064	169.08	0.328783
			169.267	1.75351	169.31	0.735847	169.1	0.360095	169.18	0.313126
			169.369	1.62826	169.41	0.884582	169.21	0.38358	169.28	0.195704
			169.469	1.65174	169.51	0.89241	169.31	0.42272	169.38	0.219188
			169.57	1.78482	169.61	0.728019	169.41	0.313126	169.48	0.352267
			169.67	1.69088	169.71	0.743675	169.51	0.336611	169.58	0.336611
			169.771	1.78482	169.82	0.704534	169.61	0.414892	169.68	0.156563
			169.871	1.68305	169.92	0.829785	169.71	0.469689	169.78	0.352267
			169.972	1.84745	170.02	0.767159	169.81	0.477518	169.88	0.258329
			170.073	1.82396	170.12	0.853269	169.91	0.367923	169.98	0.313126
			170.173	1.62826	170.22	0.391408	170.01	0.485346	170.08	0.414892
			170.273	1.81613	170.32	0.923722	170.11	0.540143	170.18	0.242673
			170.374	1.81613	170.42	0.618424	170.21	0.477518	170.28	0.360095
			170.474	1.73002	170.53	0.876754	170.31	0.414892	170.38	0.336611
			170.575	1.59694	170.63	0.72019	170.41	0.493174	170.48	0.407064
			170.675	1.80048	170.73	0.728019	170.51	0.461861	170.58	0.281814
			170.776	1.69088	170.83	0.735847	170.61	0.555799	170.68	0.352267
			170.876	1.6674	170.93	0.782816	170.71	0.414892	170.78	0.219188
			170.976	1.69871	171.03	0.571455	170.81	0.602768	170.88	0.062625
			171.077	1.75351	171.13	0.759331	170.91	0.375751	170.98	0.227017
			171.177	1.8083	171.23	0.728019	171.01	0.516658	171.09	0.407064
			171.278	1.73002	171.33	0.735847	171.11	0.344439	171.2	0
			171.378	1.76134	171.43	0.743675	171.21	0.399236	171.3	0.375751
			171.479	1.65957	171.53	0.790644	171.31	0.375751	171.4	0.250501
			171.579	1.84745	171.64	0.751503	171.41	0.42272	171.5	0.180048
			171.679	1.77699	171.74	0.908066	171.52	0.501002	171.6	0.125251
			171.781	1.73002	171.84	0.814128	171.62	0.493174	171.7	0.187876
			171.883	1.75351	171.94	0.712362	171.72	0.547971	171.8	0.148735
			171.983	1.9179	172.04	0.657565	171.82	0.610596	171.9	0.375751
			172.087	1.76916	172.14	0.696706	171.92	0.414892	172	0.336611
			172.188	1.85527	172.24	0.571455	172.02	0.477518	172.1	0.133079
			172.288	1.79265	172.34	0.947207	172.12	0.446205	172.2	0.234845
			172.389	1.69871	172.44	0.853269	172.22	0.399236	172.3	0.313126
			172.489	1.76916	172.55	0.814128	172.33	0.524486	172.4	0.273985
			172.589	1.89441	172.65	0.68105	172.43	0.438377	172.5	0.516658
			172.694	1.76916	172.76	0.688878	172.53	0.446205	172.6	0.289642
			172.794	1.90224	172.86	0.688878	172.63	0.540143	172.7	0.328783
			172.896	1.87093	172.96	0.884582	172.73	0.532315	172.81	0.469689
			172.997	1.77699	173.06	0.876754	172.83	0.454033	172.91	0.172219
			173.098	2.00401	173.16	0.767159	172.93	0.50883	173.01	0.266157
			173.198	1.9179	173.26	0.782816	173.03	0.438377	173.11	0.320954
			173.299	1.76916	173.36	0.89241	173.13	0.454033	173.21	0.172219
			173.399	1.72219	173.46	0.8063	173.23	0.352267	173.31	0.38358
			173.5	1.6674	173.56	0.837613	173.33	0.367923	173.41	0.305298
			173.6	1.5578	173.66	0.845441	173.43	-0.10177	173.51	0.328783
			173.7	1.85527	173.76	0.868925	173.53	0.602768	173.61	0.140907
			173.801	1.73785	173.87	0.821956	173.63	0.344439	173.71	0.250501
			173.901	2.00401	173.97	0.774987	173.73	0.328783	173.81	0.344439
			174.002	1.70654	174.07	0.774987	173.83	0.438377	173.91	0.164391
			174.102	1.81613	174.17	0.641909	173.93	0.407064	174.01	0.219188
			174.203	1.69088	174.27	0.767159	174.03	0.524486	174.11	0.281814
			174.303	1.87876	174.37	0.72019	174.13	0.485346	174.21	0.203532
			174.403	1.8083	174.47	0.59494	174.23	0.469689	174.31	0.42272
			174.507	1.80048	174.57	0.821956	174.33	0.399236	174.42	0.352267
			174.607	1.78482	174.68	0.735847	174.43	0.313126	174.52	0.42272
			174.712	1.85527	174.78	0.610596	174.54	0.461861	174.62	0.281814
			174.812	1.8631	174.88	0.673221	174.64	0.414892	174.72	0.305298
			174.912	1.85527	174.99	0.673221	174.74	0.516658	174.82	0.29747
			175.013	1.8083	175.09	0.735847	174.84	0.328783	174.92	0.21136
			175.113	1.71437	175.19	0.743675	174.94	0.414892	175.02	0.320954
			175.214	1.90224	175.29	0.72019	175.04	0.093938	175.12	0.195704
			175.315	1.51866	175.39	0.782816	175.14	0.555799	175.22	0.125251
			175.415	1.8631	175.49	0.790644	175.24	0.579284	175.32	0.164391
			175.518	1.83962	175.59	0.704534	175.34	0.42272	175.42	0.234845
			175.618	1.8631	175.69	0.814128	175.44	0.563627	175.52	0.281814
			175.719	2.00401	175.79	0.908066	175.54	0.50883	175.62	0.336611
			175.819	1.92573	175.89	0.524486	175.64	0.540143	175.72	0.305298
			175.92	1.81613	175.99	0.673221	175.74	0.602768	175.82	0.328783
			176.02	1.85527	176.09	0.704534	175.84	0.399236	175.92	0.375751
			176.121	1.69871	176.19	0.751503	175.94	0.407064	176.02	0.375751
			176.221	1.89441	176.3	0.955035	176.04	0.501002	176.13	0.266157
			176.325	1.73785	176.4	0.837613	176.14	0.391408	176.23	0.148735
			176.425	1.87093	176.5	0.798472	176.25	0.547971	176.33	0.266157
			176.525	1.79265	176.6	0.782816	176.35	0.430549	176.43	0.328783
			176.626	1.91007	176.7	0.970691	176.45	0.493174	176.53	0.375751
			176.726	1.83962	176.8	0.59494	176.55	0.42272	176.63	0.281814
			176.827	1.81613	176.9	0.767159	176.65	0.414892	176.73	0.391408
			176.927	1.83962	177	0.72019	176.75	0.430549	176.83	0.250501
			177.028	1.78482	177.1	0.814128	176.85	0.407064	176.94	0.164391
			177.128	1.9727	177.2	0.798472	176.95	0.399236	177.04	0.187876
			177.228	1.67522	177.3	0.759331	177.05	0.430549	177.14	0.305298
			177.329	1.77699	177.4	0.712362	177.15	0.618424	177.24	0.101766
			177.43	1.62043	177.5	0.610596	177.25	0.461861	177.34	0.375751
			177.53	1.82396	177.6	0.774987	177.35	0.391408	177.44	0.242673
			177.631	1.81613	177.71	0.837613	177.45	0.367923	177.54	0.187876
			177.731	1.87876	177.81	0.774987	177.55	0.344439	177.64	0.273985
			177.832	1.92573	177.91	0.837613	177.65	0.477518	177.74	0.461861
			177.933	1.88659	178.01	0.814128	177.75	0.234845	177.84	0.367923
			178.036	1.75351	178.11	0.790644	177.85	0.399236	177.94	-0.34444
			178.136	1.92573	178.22	0.555799	177.96	0.446205	178.04	0.109594
			178.236	2.0588	178.32	0.767159	178.06	0.516658	178.14	0.328783
			178.337	1.88659	178.42	0.814128	178.16	0.414892	178.24	0.305298
			178.438	1.87093	178.52	0.868925	178.26	0.430549	178.34	0.273985
			178.538	1.76134	178.62	0.947207	178.36	0.485346	178.44	0.399236
			178.639	1.76916	178.72	0.782816	178.46	0.430549	178.54	0.234845
			178.739	1.82396	178.82	0.782816	178.56	0.414892	178.64	0.172219
			178.841	1.83179	178.92	0.861097	178.66	0.501002	178.75	0.172219
			178.942	1.83962	179.02	0.876754	178.76	0.469689	178.85	0.250501
			179.043	1.85527	179.12	0.900238	178.86	0.414892	178.95	0.070453
			179.146	1.93355	179.22	0.829785	178.96	0.42272	179.06	0.328783
			179.247	1.76916	179.32	0.994176	179.06	0.203532	179.16	0.360095
			179.348	1.81613	179.42	0.876754	179.16	0.407064	179.26	0.21136
			179.448	1.94138	179.52	0.884582	179.26	0.501002	179.36	0.399236
			179.55	2.02749	179.63	0.986348	179.37	0.665393	179.46	0.203532
			179.651	1.84745	179.73	0.767159	179.47	0.101766	179.56	0.367923
			179.753	1.80048	179.83	0.72019	179.57	0.430549	179.66	0.29747
			179.853	2.05098	179.93	0.751503	179.67	0.42272	179.76	0.29747
			179.954	1.94138	180.03	0.821956	179.77	0.501002	179.86	0.42272
			180.054	2.17623	180.13	0.782816	179.87	0.493174	179.96	0.234845
			180.154	1.92573	180.23	0.829785	179.97	0.540143	180.06	0.242673
			180.255	1.98835	180.33	0.900238	180.07	0.391408	180.16	0.320954
			180.36	1.88659	180.43	0.743675	180.17	0.501002	180.26	0.164391
			180.462	1.75351	180.53	0.876754	180.27	0.461861	180.36	0.258329
			180.562	1.9727	180.63	1.002	180.37	0.618424	180.46	0.266157
			180.663	1.82396	180.73	0.947207	180.47	0.540143	180.56	0.266157
			180.763	1.8631	180.83	0.829785	180.57	0.50883	180.66	0.391408
			180.864	1.79265	180.93	0.782816	180.67	0.579284	180.76	0.273985
			180.964	1.94921	181.03	0.8063	180.77	0.571455	180.86	0.407064
			181.065	1.98052	181.13	0.908066	180.87	0.430549	180.96	0.281814
			181.165	1.99618	181.23	0.821956	180.97	0.547971	181.06	0.164391
			181.265	1.9179	181.33	0.743675	181.07	0.477518	181.16	0.399236
			181.366	1.94138	181.43	0.728019	181.17	0.461861	181.26	0.461861
			181.466	1.9179	181.54	0.821956	181.27	0.469689	181.36	0.258329
			181.567	1.72219	181.64	0.728019	181.37	0.281814	181.47	0.42272
			181.667	1.82396	181.75	0.72019	181.47	0.42272	181.57	0.391408
			181.768	1.83962	181.85	0.962863	181.58	0.547971	181.67	0.375751
			181.868	1.94138	181.95	0.728019	181.68	0.391408	181.77	0.195704
			181.968	1.9727	182.05	0.829785	181.78	0.501002	181.87	0.313126
			182.069	1.73785	182.15	0.955035	181.88	0.540143	181.97	0.38358
			182.169	1.98835	182.25	0.641909	181.98	0.454033	182.07	0.42272
			182.27	1.90224	182.35	0.900238	182.08	0.454033	182.17	0.320954
			182.37	1.91007	182.46	0.829785	182.18	0.493174	182.27	0.352267
			182.471	2.1136	182.56	0.884582	182.28	0.665393	182.37	0.477518
			182.572	1.94921	182.66	0.876754	182.38	0.360095	182.47	0.313126
			182.672	2.06663	182.77	0.704534	182.48	0.555799	182.57	0.187876
			182.772	1.95704	182.87	0.767159	182.58	0.563627	182.67	0.242673
			182.873	1.9727	182.97	0.759331	182.69	0.454033	182.78	0.328783
			182.973	1.81613	183.07	0.821956	182.79	0.477518	182.88	0.258329
			183.074	2.01184	183.17	0.876754	182.89	0.414892	182.98	0.101766
			183.174	2.01184	183.27	0.774987	182.99	0.438377	183.08	0.187876
			183.274	1.98052	183.37	0.829785	183.09	0.399236	183.18	0.242673
			183.375	1.81613	183.47	0.814128	183.19	0.305298	183.28	0.21136
			183.475	1.96487	183.57	0.837613	183.29	0.320954	183.38	0.320954
			183.576	1.91007	183.67	0.868925	183.4	0.50883	183.48	0.438377
			183.676	1.96487	183.77	0.532315	183.5	0.454033	183.58	0.430549
			183.777	1.95704	183.87	0.829785	183.6	0.461861	183.68	0.250501
			183.877	1.9727	183.97	0.8063	183.7	0.289642	183.78	0.360095
			183.977	1.99618	184.07	0.89241	183.8	0.735847	183.88	0.399236
			184.078	1.84745	184.17	0.923722	183.9	0.485346	183.98	0.42272
			184.178	2.01184	184.27	0.994176	184	0.485346	184.08	0.328783
			184.279	2.03532	184.37	1.002	184.1	0.38358	184.18	0.360095
			184.379	1.94921	184.47	1.00983	184.2	0.641909	184.28	0.250501
			184.48	2.04315	184.57	0.798472	184.3	0.626253	184.38	0.305298
			184.58	1.9727	184.67	0.908066	184.4	0.477518	184.48	0.336611
			184.68	1.94921	184.78	0.923722	184.5	0.493174	184.58	0.360095
			184.781	1.87093	184.89	0.798472	184.6	0.469689	184.68	0.391408
			184.881	1.73785	184.99	0.884582	184.7	0.320954	184.78	0.344439
			184.982	1.98052	185.09	0.798472	184.8	0.50883	184.89	0.187876
			185.082	1.87093	185.19	0.751503	184.9	0.469689	184.99	0.375751
			185.183	2.01966	185.29	0.42272	185	0.618424	185.09	0.29747
			185.283	1.9727	185.39	0.900238	185.11	0.563627	185.19	0.485346
			185.383	1.90224	185.49	0.837613	185.21	0.477518	185.29	0.469689
			185.484	2.04315	185.59	0.986348	185.31	0.673221	185.39	0.375751
			185.587	1.77699	185.69	0.798472	185.41	0.461861	185.49	0.109594
			185.688	1.89441	185.79	0.837613	185.51	-0.04697	185.59	0.42272
			185.789	1.81613	185.89	0.821956	185.61	0.438377	185.69	0.446205
			185.889	1.98052	185.99	0.59494	185.71	0.59494	185.8	0.313126
			185.99	1.73002	186.09	0.939379	185.81	0.454033	185.9	0.320954
			186.09	2.05098	186.19	0.915894	185.91	0.587112	186	0.305298
			186.19	2.05098	186.29	0.947207	186.01	0.391408	186.1	0.352267
			186.291	2.05098	186.39	0.89241	186.11	0.493174	186.2	0.258329
			186.391	2.02749	186.49	0.876754	186.22	0.563627	186.31	0.172219
			186.492	2.01184	186.59	0.97852	186.32	0.571455	186.41	0.180048
			186.595	1.93355	186.7	0.68105	186.42	0.367923	186.51	0.203532
			186.696	2.02749	186.8	0.712362	186.52	0.540143	186.61	0.242673
			186.796	1.98052	186.9	0.908066	186.62	0.59494	186.71	0.250501
			186.897	2.06663	187	0.939379	186.72	0.430549	186.81	0.234845
			186.997	2.01184	187.1	0.986348	186.82	0.673221	186.91	0.281814
			187.097	2.01184	187.2	0.89241	186.92	0.579284	187.01	0.563627
			187.198	1.93355	187.3	0.861097	187.02	0.767159	187.11	0.273985
			187.298	2.06663	187.4	0.931551	187.12	0.602768	187.21	0.430549
			187.401	2.10577	187.5	0.837613	187.22	0.704534	187.31	0.336611
			187.501	1.91007	187.6	0.861097	187.32	0.540143	187.41	0.438377
			187.601	1.98052	187.7	0.774987	187.42	0.696706	187.51	0.360095
			187.702	1.98835	187.8	0.696706	187.53	0.344439	187.61	0.203532
			187.802	1.91007	187.9	0.759331	187.63	0.587112	187.71	0.430549
			187.903	1.94138	188	0.743675	187.73	0.469689	187.81	0.203532
			188.004	1.90224	188.1	1.07246	187.83	0.547971	187.91	0.305298
			188.104	1.94921	188.2	0.845441	187.93	0.532315	188.02	0.42272
			188.205	2.08229	188.3	0.962863	188.03	0.438377	188.12	0.273985
			188.305	1.99618	188.4	0.89241	188.13	0.649737	188.22	0.227017
			188.405	1.84745	188.5	0.868925	188.23	0.477518	188.32	0.29747
			188.506	2.09795	188.6	0.923722	188.33	0.391408	188.42	0.164391
			188.609	2.16057	188.7	0.955035	188.43	0.704534	188.52	0.367923
			188.71	1.9727	188.8	0.908066	188.53	0.571455	188.62	0.117422
			188.811	1.84745	188.9	0.821956	188.63	0.688878	188.72	0.305298
			188.911	2.0588	189.01	0.915894	188.73	0.532315	188.82	0.313126
			189.012	2.03532	189.11	0.884582	188.83	0.657565	188.92	0.29747
			189.112	1.9179	189.21	0.751503	188.93	0.524486	189.02	0.461861
			189.213	2.0588	189.31	0.798472	189.03	0.430549	189.12	0
			189.313	1.96487	189.41	0.947207	189.13	0.673221	189.22	0.391408
			189.413	1.70654	189.51	0.89241	189.23	0.50883	189.32	0.469689
			189.514	2.07446	189.61	0.908066	189.33	0.367923	189.42	0.266157
			189.618	1.91007	189.71	0.900238	189.43	0.602768	189.52	0.563627
			189.718	2.0588	189.81	0.947207	189.54	0.704534	189.63	0.258329
			189.819	2.14492	189.91	0.908066	189.64	0.540143	189.73	0.21136
			189.919	2.01966	190.01	1.00983	189.74	0.516658	189.83	0.164391
			190.02	1.99618	190.11	0.970691	189.84	0.555799	189.93	0.375751
			190.12	2.01966	190.21	0.634081	189.94	0.579284	190.03	0.367923
			190.221	2.0588	190.31	0.89241	190.04	0.273985	190.13	0.29747
			190.321	2.09012	190.41	0.908066	190.14	0.704534	190.23	0.407064
			190.421	1.94138	190.51	0.821956	190.24	0.610596	190.33	0.391408
			190.522	2.06663	190.61	0.939379	190.34	0.438377	190.43	0.430549
			190.625	2.12143	190.72	1.1116	190.44	0.38358	190.53	0.399236
			190.726	1.94138	190.82	0.994176	190.55	0.579284	190.63	0.352267
			190.826	2.04315	190.92	0.923722	190.65	0.493174	190.73	0.532315
			190.927	2.06663	191.02	0.837613	190.75	0.563627	190.83	-0.13308
			191.027	2.09012	191.12	0.89241	190.85	0.38358	190.93	0.367923
			191.128	1.51083	191.22	0.821956	190.95	0.665393	191.04	0.469689
			191.228	2.01184	191.32	0.923722	191.05	0.634081	191.14	0.313126
			191.328	2.05098	191.43	0.923722	191.15	0.649737	191.24	0.250501
			191.429	2.06663	191.53	1.12725	191.25	0.610596	191.34	0.485346
			191.529	2.18406	191.63	0.931551	191.35	0.579284	191.44	0.430549
			191.633	2.06663	191.73	1.10377	191.45	0.524486	191.54	0.29747
			191.733	1.9727	191.83	0.923722	191.55	0.461861	191.64	0.273985
			191.834	2.05098	191.93	0.939379	191.65	0.180048	191.74	0.391408
			191.937	1.98835	192.03	0.798472	191.75	0.712362	191.84	0.227017
			192.038	2.07446	192.13	0.853269	191.85	0.649737	191.94	0.446205
			192.138	2.05098	192.23	0.931551	191.95	0.485346	192.04	0.407064
			192.238	2.2232	192.33	0.970691	192.05	0.375751	192.14	0.273985
			192.342	2.24668	192.44	0.994176	192.15	0.516658	192.24	0.461861
			192.442	1.99618	192.54	0.955035	192.25	0.555799	192.34	0.203532
			192.543	2.09012	192.64	0.782816	192.35	0.626253	192.44	0
			192.643	2.13709	192.74	0.8063	192.45	0.571455	192.54	0.454033
			192.744	2.0588	192.84	0.814128	192.55	0.641909	192.65	0.42272
			192.844	2.09795	192.94	0.837613	192.65	0.657565	192.75	0.524486
			192.945	2.10577	193.04	0.986348	192.75	0.524486	192.85	0.626253
			193.045	2.07446	193.14	1.06463	192.85	0.516658	192.96	0.258329
			193.145	2.1684	193.24	0.955035	192.96	0.618424	193.06	0.336611
			193.248	2.1136	193.34	0.454033	193.06	0.563627	193.16	0.328783
			193.349	2.0588	193.44	1.09594	193.16	0.414892	193.26	0.250501
			193.449	2.09012	193.54	0.900238	193.26	0.634081	193.36	0.273985
			193.55	2.10577	193.64	1.04114	193.36	0.516658	193.46	0.258329
			193.652	1.98835	193.75	0.97852	193.46	0.555799	193.56	0.320954
			193.752	2.04315	193.85	0.868925	193.56	0.38358	193.66	0.328783
			193.853	2.0588	193.95	0.798472	193.67	0.266157	193.76	0.454033
			193.953	2.00401	194.05	0.501002	193.77	0.477518	193.86	0.133079
			194.054	2.02749	194.15	0.8063	193.87	0.602768	193.96	0.360095
			194.154	2.01966	194.25	0.845441	193.97	0.696706	194.06	0.219188
			194.254	2.15274	194.35	1.00983	194.07	0.407064	194.16	0.344439
			194.355	2.23885	194.45	0.97852	194.17	0.38358	194.26	0.501002
			194.455	2.17623	194.55	0.962863	194.27	0.50883	194.37	0.477518
			194.556	2.23102	194.65	0.97852	194.37	0.665393	194.47	0.446205
			194.656	2.10577	194.75	0.970691	194.47	0.634081	194.57	0.50883
			194.757	2.13709	194.85	0.986348	194.57	0.587112	194.67	0.320954
			194.857	2.0588	194.95	1.09594	194.67	0.313126	194.77	0.281814
			194.957	2.12143	195.05	0.97852	194.77	0.688878	194.87	0.399236
			195.058	1.98835	195.15	0.915894	194.87	0.516658	194.97	0.305298
			195.158	2.12926	195.25	0.955035	194.97	0.477518	195.07	0.367923
			195.259	2.17623	195.35	0.876754	195.07	0.602768	195.17	0.227017
			195.359	1.9727	195.45	0.868925	195.17	0.696706	195.27	0.375751
			195.46	1.99618	195.55	0.923722	195.27	0.72019	195.38	0.375751
			195.56	2.05098	195.65	1.00983	195.37	0.634081	195.48	0.375751
			195.666	2.04315	195.75	0.884582	195.47	0.68105	195.58	0.250501
			195.773	2.20754	195.85	0.962863	195.57	0.532315	195.68	0.407064
			195.874	2.13709	195.95	0.955035	195.67	0.634081	195.78	0.352267
			195.975	2.09795	196.05	0.751503	195.77	0.649737	195.88	0.266157
			196.075	2.18406	196.16	0.728019	195.88	-0.10959	195.98	0.516658
			196.176	2.01966	196.26	0.861097	195.98	0.516658	196.08	0.227017
			196.276	2.19188	196.36	0.665393	196.08	0.477518	196.19	0.242673
			196.377	2.09795	196.46	0.767159	196.18	0.563627	196.29	0.352267
			196.484	2.10577	196.56	0.89241	196.28	0.524486	196.39	0.407064
			196.584	2.13709	196.67	0.947207	196.39	0.532315	196.49	0.461861
			196.69	2.26234	196.77	0.931551	196.49	0.501002	196.59	0.469689
			196.791	2.23885	196.87	1.12725	196.59	0.641909	196.69	0.493174
			196.892	2.19971	196.97	1.02549	196.69	0.571455	196.79	0.328783
			196.994	2.06663	197.07	0.947207	196.79	0.602768	196.9	0.344439
			197.096	2.17623	197.17	1.00983	196.89	0.461861	197	0.320954
			197.196	2.07446	197.27	1.01766	196.99	0.634081	197.1	0.38358
			197.297	2.06663	197.37	0.947207	197.09	0.602768	197.2	0.391408
			197.397	2.1684	197.47	0.962863	197.19	0.649737	197.3	0.454033
			197.501	2.2232	197.57	1.19771	197.29	0.516658	197.4	0.438377
			197.601	2.09795	197.67	0.939379	197.39	0.563627	197.5	0.336611
			197.701	2.16057	197.78	0.939379	197.49	0.704534	197.6	0.50883
			197.802	2.09795	197.88	1.002	197.59	0.657565	197.7	0.524486
			197.902	2.07446	197.98	1.01766	197.7	0.688878	197.8	0.281814
			198.005	2.03532	198.08	1.02549	197.8	0.673221	197.9	0.29747
			198.106	2.26234	198.18	0.728019	197.9	0.837613	198	0.367923
			198.207	2.16057	198.28	0.555799	198	0.59494	198.1	0.352267
			198.307	1.84745	198.38	0.915894	198.1	0.673221	198.2	0.328783
			198.408	2.14492	198.48	1.15074	198.2	0.477518	198.3	0.273985
			198.509	2.23885	198.58	0.986348	198.3	0.501002	198.4	0.50883
			198.609	1.99618	198.68	1.002	198.4	0.50883	198.51	0.367923
			198.713	2.2232	198.78	1.0568	198.5	0.610596	198.61	0.38358
			198.813	2.2232	198.88	1.04114	198.6	0.634081	198.71	0.501002
			198.913	2.09012	198.98	1.01766	198.7	0.516658	198.81	0.618424
			199.014	1.96487	199.08	1.03332	198.8	0.281814	198.91	0.477518
			199.114	2.09795	199.18	0.994176	198.9	0.68105	199.01	0.266157
			199.215	2.0588	199.28	0.970691	199	0.759331	199.11	0.344439
			199.315	2.1136	199.38	0.970691	199.1	0.774987	199.21	0.375751
			199.419	2.19971	199.48	1.17422	199.2	0.68105	199.31	0.289642
			199.519	2.27799	199.58	0.962863	199.31	0.712362	199.41	0.266157
			199.62	2.02749	199.68	0.931551	199.41	0.59494	199.51	0.524486
			199.726	2.18406	199.78	0.89241	199.51	0.477518	199.61	0.313126
			199.826	2.19971	199.88	0.821956	199.61	0.446205	199.72	0.414892
			199.926	2.34845	199.98	0.962863	199.71	0.673221	199.82	0.21136
			200.027	2.12143	200.08	1.09594	199.81	0.853269	199.92	0.501002
			200.127	2.12143	200.19	1.0568	199.91	0.540143	200.02	0.438377
			200.228	2.01966	200.29	1.03332	200.02	0.571455	200.13	0.563627
			200.328	2.27016	200.4	1.0568	200.12	0.704534	200.23	0.414892
			200.429	2.06663	200.5	1.0568	200.22	0.610596	200.33	0.360095
			200.529	2.08229	200.6	0.884582	200.32	0.774987	200.43	0.320954
			200.629	2.27799	200.7	0.876754	200.42	0.203532	200.53	0.360095
			200.73	2.09012	200.8	1.08811	200.52	0.587112	200.63	0.438377
			200.83	2.25451	200.91	1.01766	200.62	0.696706	200.73	0.375751
			200.938	2.05098	201.01	1.01766	200.72	0.42272	200.83	0
			201.039	2.02749	201.11	0.962863	200.82	0.743675	200.93	0.610596
			201.14	2.19971	201.21	1.09594	200.92	0.634081	201.03	0.50883
			201.24	2.1684	201.31	0.970691	201.02	0.587112	201.13	0.399236
			201.341	2.3641	201.41	1.10377	201.12	0.696706	201.23	0.391408
			201.444	2.32496	201.52	1.11943	201.22	0.712362	201.33	0.602768
[truncated: 6,931 more rows]
