# Supplementary material for: Redox-enabled electronic interrogation and feedback control of hierarchical and networked biological systems
Source: Nat Commun. 2023 Dec 21;14:8514. doi: 10.1038/s41467-023-44223-w (PMC10739708; doi:10.1038/s41467-023-44223-w)
Supplement: Supplementary file 6 — Source Data [file 41467_2023_44223_MOESM6_ESM.zip › Source Data/Figure 2.xlsx]

## Sheet: Fig 2b
	HRP activity
	electrode size (mm2)	100		25
	A405	0.8601	0.7064	0.1294	0.1579
	QS Activity
	electrode size (mm2)	100		25
	AI-2 activity 4 h	1983.04	1276.13	236.925	147.547
	AI-2 activity 5 h	6293.66	6716.55	1264.19	1025.83

## Sheet: Fig 2e
	Time applying voltage (min)	H2O2 (μM)				Charge (mC)
	5	13.5515	14.2475	13.8995	14.0466	0.6349
	10	25.277	25.0368	23.076	22.9926	1.0904
	15	32.2721	32.125	34.2721	34.0515	1.5578
	30	56.1985	57.8211	59.0613	57.9436	2.9852

## Sheet: Fig 2f
		Current (μA)				Current (μA)			Current (μΑ)
	Time (s)	PEG-SH gel	no gel		Time (s)	E. coli in gel		Time (s)	E. coli in gel + 0.4 ft3/h oxygen
	3.00202	13.1043	12.4703		3.00914	0.485346		3	150.374
	3.01206	13.0339	12.5798		3.01964	0.469689		3.05021	42.0748
	3.0221	13.073	12.5407		3.03012	0.602768		3.10042	11.1583
	3.03215	13.0182	12.4311		3.04062	0.493174		3.15063	7.62306
	3.04219	12.9713	12.392		3.0511	0.501002		3.20085	6.08717
	3.05223	13.0261	12.3372		3.06159	0.649737		3.25106	5.19946
	3.06228	12.9321	12.4233		3.07208	0.641909		3.30127	4.59826
	3.07232	12.9008	12.5094		3.08257	0.516658		3.35148	4.16458
	3.083	12.9478	12.3372		3.09305	0.688878		3.40169	3.87963
	3.09304	12.9947	12.2511		3.10355	0.587112		3.4519	3.61035
	3.10308	12.8773	12.2589		3.11403	0.493174		3.50211	3.40525
	3.11312	12.7599	12.3685		3.12453	0.634081		3.55233	3.17353
	3.12317	12.7442	12.5955		3.13501	0.50883		3.60254	3.08429
	3.13321	12.9008	12.4389		3.14551	0.587112		3.65275	2.93243
	3.14325	12.8382	12.2198		3.15599	0.72019		3.70296	2.75864
	3.15329	12.8069	12.2667		3.16649	0.399236		3.75317	2.70698
	3.16334	12.7129	12.3528		3.17697	0.501002		3.80338	2.60834
	3.17338	12.6894	12.392		3.18746	0.516658		3.85359	2.52693
	3.18342	12.7756	12.3841		3.19794	0.610596		3.90381	2.43456
	3.19346	12.8617	12.165		3.20905	0.602768		3.95402	2.45491
	3.2035	12.6425	12.2119		3.21955	0.430549		4.00423	2.3187
	3.21355	12.6503	12.2041		3.23003	0.438377		4.05444	2.35158
	3.22421	12.6346	12.4311		3.24053	0.414892		4.10465	2.25764
	3.23426	12.6894	12.1728		3.25101	0.454033		4.15486	2.04315
	3.2443	12.7208	12.2745		3.26211	0.42272		4.20507	2.14178
	3.25434	12.6581	12.0788		3.27261	0.571455		4.25529	2.15901
	3.26438	12.6033	12.2041		3.28309	0.579284		4.3055	2.10264
	3.27442	12.5798	12.3607		3.29359	0.50883		4.35571	2.06194
	3.28447	12.7286	12.2041		3.30407	0.59494		4.40592	1.92886
	3.29451	12.6033	12.3372		3.31457	0.485346		4.45613	2.02749
	3.30455	12.5485	11.9771		3.32567	0.547971		4.50634	1.99931
	3.31459	12.6033	12.118		3.33616	0.532315		4.55656	1.93669
	3.32464	12.5172	12.2511		3.34726	0.477518		4.60677	1.90694
	3.3353	12.5094	12.1336		3.35776	0.493174		4.65698	1.94608
	3.34535	12.4781	11.9379		3.36824	0.532315		4.70719	1.82396
	3.35539	12.5642	11.9066		3.37873	0.579284		4.7574	1.88502
	3.36543	12.6268	11.9771		3.38922	0.587112		4.80761	1.87563
	3.37547	12.5877	11.9066		3.39971	0.563627		4.85782	1.85058
	3.38678	12.5016	12.1258		3.41019	0.579284		4.90803	1.83492
	3.39682	12.3763	12.1884		3.42069	0.571455		4.95825	1.80987
	3.40686	12.5172	12.0084		3.43117	0.344439		5.00846	1.75977
	3.4169	12.4937	11.797		3.44167	0.59494		5.05867	1.79421
	3.42695	12.345	11.8753		3.45215	0.634081		5.10888	1.72689
	3.43699	12.4311	12.0084		3.46265	0.587112		5.15909	1.67992
	3.44703	12.4311	12.1023		3.47313	0.563627		5.2093	1.68932
	3.45707	12.3215	12.118		3.48363	0.555799		5.25952	1.70184
	3.46712	12.2589	11.7892		3.49411	0.59494		5.30973	1.70184
	3.47716	12.3998	11.8127		3.5046	0.571455		5.35994	1.68462
	3.4872	12.3137	11.9693		3.51509	0.540143		5.41015	1.68462
	3.49724	12.2354	12.1102		3.52558	0.532315		5.46036	1.68775
	3.50728	12.298	12.1102		3.53606	0.42272		5.51057	1.62669
	3.51733	12.2276	11.8362		3.54656	0.649737		5.56078	1.61886
	3.52737	12.1806	11.9066		3.55704	0.42272		5.611	1.65644
	3.53803	12.392	11.8753		3.56754	0.516658		5.66121	1.58442
	3.54808	12.3215	11.8205		3.57802	0.540143		5.71142	1.56563
	3.55812	12.1023	12.0788		3.58913	0.587112		5.76163	1.62513
	3.56816	12.1336	12.071		3.59962	0.571455		5.81184	1.63608
	3.5782	12.2041	11.9614		3.6101	0.665393		5.86205	1.49674
	3.58825	12.2511	11.7892		3.6206	0.618424		5.91226	1.60947
	3.59891	12.165	11.9066		3.63108	0.555799		5.96248	1.60164
	3.60958	12.0475	12.0162		3.64219	0.516658		6.01269	1.54058
	3.61962	12.1415	11.797		3.65268	0.469689		6.0629	1.5625
	3.62966	12.0475	11.8283		3.66317	0.430549		6.11311	1.55467
	3.63971	12.1728	11.7109		3.67366	0.68105		6.16332	1.42316
	3.64975	12.2041	11.6718		3.68415	0.407064		6.21353	1.52962
	3.65979	12.1102	11.7579		3.69464	0.587112		6.26375	1.48892
	3.66983	12.1571	11.8283		3.70512	0.469689		6.31396	1.54058
	3.67988	12.071	11.7031		3.71562	0.563627		6.36417	1.52492
	3.69056	12.0006	11.7501		3.7261	0.477518		6.41438	1.43412
	3.7006	12.1884	11.5544		3.73721	0.501002		6.46459	1.52179
	3.71064	12.024	11.5544		3.74831	0.461861		6.5148	1.44508
	3.72068	12.1102	11.6796		3.75881	0.446205		6.56815	1.48735
	3.73135	11.9693	11.9536		3.76992	0.399236		6.62025	1.47952
	3.74202	11.891	11.9458		3.7804	0.728019		6.67046	1.38558
	3.75206	12.0397	11.6874		3.79089	0.563627		6.72129	1.48735
	3.7621	12.0475	11.6796		3.80138	0.493174		6.7715	1.49361
	3.77214	12.0319	11.523		3.81187	0.657565		6.82172	1.35427
	3.78219	11.9301	11.7579		3.82235	0.579284		6.87257	1.44038
	3.79223	11.9536	11.7501		3.83285	0.375752		6.92278	1.26973
	3.80227	11.8518	11.7266		3.84396	0.587112		6.97299	1.4576
	3.81231	11.9301	11.664		3.85444	0.391408		7.0232	1.44508
	3.82235	11.9536	11.6326		3.86494	0.704534		7.07717	1.38402
	3.8324	11.9614	11.5465		3.87542	0.657565		7.12738	1.4122
	3.84244	11.8283	11.6953		3.88591	0.258329		7.17759	1.39185
	3.85248	11.8518	11.5544		3.8964	0.555799		7.22781	1.43725
	3.86252	11.8675	11.6326		3.90689	0.461861		7.27802	1.39185
	3.87257	11.8597	11.6405		3.91737	0.391408		7.32823	1.3621
	3.88261	11.7892	11.5074		3.92848	0.547971		7.37844	1.3621
	3.89265	11.9145	11.6561		3.93959	0.540143		7.42865	1.39811
	3.90269	11.8049	11.523		3.95008	0.50883		7.47886	1.36993
	3.91274	11.8675	11.7031		3.96056	0.587112		7.52907	1.40437
	3.92278	11.664	11.5935		3.97106	0.493174		7.57928	1.36053
	3.93344	11.7657	11.4682		3.98154	0.563627		7.6295	1.312
	3.94349	11.7031	11.5387		3.99204	0.59494		7.67971	1.38245
	3.95417	11.8831	11.57		4.00252	0.485346		7.72992	1.4122
	3.96421	11.7344	11.4996		4.01302	0.532315		7.78013	1.35114
	3.97425	11.7344	11.5544		4.0235	0.430549		7.83034	1.36993
	3.98429	11.7344	11.4135		4.03399	0.430549		7.88055	1.34957
	3.99433	11.617	11.4996		4.04448	0.524486		7.93077	1.33548
	4.00438	11.6483	11.4917		4.05558	0.414892		7.98098	1.32296
	4.01442	11.7109	11.7031		4.06608	0.540143		8.03119	1.25877
	4.02446	11.7422	11.4996		4.07656	0.469689		8.0814	1.31983
	4.03451	11.6953	11.343		4.08706	0.579284		8.13161	1.1617
	4.04455	11.6248	11.4761		4.09754	0.634081		8.18182	1.28695
	4.05459	11.6013	11.4682		4.10804	0.493174		8.23203	1.27286
	4.06463	11.5778	11.6718		4.11852	0.555799		8.28224	1.30574
	4.07467	11.6092	11.6248		4.12901	0.360095		8.33246	1.30104
	4.08472	11.6561	11.3821		4.14012	0.399236		8.38267	1.28851
	4.09538	11.6483	11.4839		4.1506	0.469689		8.43288	1.2666
	4.10605	11.6561	11.3821		4.1611	0.524486		8.48309	1.29791
	4.11672	11.797	11.4135		4.17158	0.391408		8.5333	1.3073
	4.12676	11.6483	11.6092		4.18208	0.547971		8.58351	1.17892
	4.1368	11.5074	11.4291		4.19256	0.540143		8.63373	1.30574
	4.14684	11.5152	11.4135		4.20305	0.485346		8.68394	1.3167
	4.15688	11.4369	11.4682		4.21354	0.555799		8.73415	1.21963
	4.16693	11.4135	11.57		4.22403	0.42272		8.78436	1.28069
	4.17697	11.5857	11.57		4.23451	0.547971		8.83457	1.2024
	4.18701	11.5152	11.57		4.24501	0.587112		8.88478	1.27912
	4.19705	11.4682	11.2177		4.25549	0.501002		8.93499	1.29791
	4.20773	11.4213	11.39		4.26599	0.516658		8.98521	1.33392
	4.21778	11.3743	11.2882		4.27647	0.414892		9.03542	1.20554
	4.22782	11.57	11.4839		4.28697	0.59494		9.08563	1.28538
	4.23786	11.4213	11.3821		4.29745	0.540143		9.13584	1.21493
	4.2479	11.523	11.3117		4.30795	0.469689		9.18919	1.23528
	4.25795	11.4682	11.1943		4.31843	0.493174		9.2463	1.22589
	4.26799	11.523	11.1395		4.32892	0.42272		9.29652	1.157
	4.27803	11.4604	11.3352		4.33941	0.516658		9.34673	1.25407
	4.28807	11.4526	11.3273		4.3499	0.336611		9.39694	1.22746
	4.29812	11.2804	11.3195		4.36038	0.59494		9.44715	1.23685
	4.30878	11.4682	11.1786		4.37088	0.524486		9.49736	1.23685
	4.31882	11.2804	11.2099		4.38136	0.555799		9.54757	1.2619
	4.32887	11.4839	11.1786		4.39186	0.547971		9.59779	1.0521
	4.33891	11.3352	11.1708		4.40234	0.563627		9.64862	1.29008
	4.34895	11.3587	11.4056		4.41284	0.485346		9.70009	1.23685
	4.35899	11.3273	11.2804		4.42332	0.38358		9.75031	1.14135
	4.36966	11.3352	10.9672		4.43381	0.438377		9.80052	1.24781
	4.3797	11.3743	11.0455		4.4443	0.454033		9.85198	1.17892
	4.38974	11.2334	11.3273		4.45479	0.446205		9.90219	1.13195
	4.39979	11.3508	11.3273		4.46527	0.665393		9.9524	1.20397
	4.41045	11.3195	11.3743		4.47638	0.547971		10.0026	1.17109
	4.42049	11.3273	11.0377		4.48688	0.454033		10.0528	1.15857
	4.43054	11.3273	11.1864		4.49736	0.540143		10.103	1.18362
	4.44058	11.2804	11.1395		4.50785	0.524486		10.1532	1.21023
	4.45062	11.2647	11.3508		4.51834	0.524486		10.2035	1.2071
	4.46066	11.3665	11.2804		4.52883	0.587112		10.2537	1.28695
	4.47134	11.1943	11.116		4.53932	0.516658		10.3039	1.17422
	4.48139	11.1473	11.163		4.54981	0.469689		10.361	1.14917
	4.49143	11.1473	11.116		4.56092	0.375752		10.4112	1.15544
	4.50147	11.2099	11.3587		4.5714	0.579284		10.4614	1.20084
	4.51151	11.2021	11.2804		4.5819	0.524486		10.5116	1.18988
	4.52156	11.2021	11.1238		4.59238	0.493174		10.5618	1.21336
	4.5316	11.296	11.1864		4.60287	0.42272		10.6121	1.18831
	4.54164	11.1473	11.116		4.61336	0.516658		10.6642	1.12882
	4.55168	11.0612	11.116		4.62446	0.547971		10.7156	1.18362
	4.56173	11.116	11.3352		4.63496	0.407064		10.7658	1.23528
	4.57177	11.1395	11.069		4.64544	0.344439		10.816	1.12882
	4.58181	11.2099	11.0768		4.65594	0.547971		10.8662	1.13352
	4.59185	11.0299	11.0612		4.66642	0.446205		10.9165	1.18675
	4.60189	11.1082	11.1864		4.67691	0.501002		10.9667	1.11003
	4.61194	11.0455	11.2021		4.6874	0.524486		11.0169	1.17735
	4.62198	11.0612	11.1473		4.69789	0.399236		11.0671	1.23841
	4.63202	11.0299	11.0612		4.70837	0.38358		11.1173	1.08968
	4.64206	11.0534	11.0299		4.71887	0.399236		11.1682	1.19927
	4.6521	11.0925	11.1786		4.72935	0.540143		11.2184	1.16013
	4.66277	10.9907	11.1551		4.73985	0.493174		11.2686	1.15544
	4.67281	11.0612	11.163		4.75033	0.501002		11.3188	1.17109
	4.68348	11.2256	10.9986		4.76083	0.485346		11.369	1.10377
	4.69415	11.0064	11.0768		4.77131	0.328783		11.4217	1.19145
	4.70608	11.1473	11.1864		4.78181	0.501002		11.4719	1.1617
	4.71612	11.0377	11.1864		4.79229	0.532315		11.5221	1.22589
	4.72616	11.0455	11.1316		4.80278	0.532315		11.5724	1.19927
	4.73683	10.8968	11.069		4.81327	0.493174		11.6226	1.07872
	4.74687	10.9438	10.9046		4.82376	0.352267		11.6728	1.14291
	4.75691	10.8811	10.9986		4.83424	0.446205		11.7236	1.11003
	4.76695	11.069	11.1316		4.84474	0.454033		11.7738	1.1617
	4.777	11.0064	11.0064		4.85522	0.485346		11.824	1.04741
	4.78704	10.9438	11.0455		4.86572	0.493174		11.8743	1.08498
	4.79708	10.9986	10.9438		4.8762	0.328783		11.9245	1.18675
	4.80712	10.9124	11.0064		4.8867	0.344439		11.9747	1.16013
	4.81717	11.0142	10.8263		4.89718	0.454033		12.0249	1.13039
	4.82721	10.8342	11.0064		4.90767	0.414892		12.0751	1.07089
	4.83725	10.9751	11.2021		4.91878	0.407064		12.1253	1.1163
	4.84729	10.9516	11.0455		4.92926	0.485346		12.1755	1.10064
	4.85733	10.8577	10.795		4.93976	0.375752		12.2257	1.07559
	4.86738	10.9986	10.8655		4.95024	0.501002		12.2759	1.04271
	4.87742	10.8968	10.9907		4.96074	0.430549		12.3262	1.12256
	4.88746	10.9281	11.0847		4.97184	0.493174		12.3764	1.1523
	4.8975	10.9438	11.1316		4.98232	0.461861		12.4266	1.20867
	4.90755	10.7872	11.0455		4.99282	0.516658		12.4768	1.11473
	4.91759	10.8185	10.8968		5.0033	0.501002		12.5301	1.09751
	4.92763	10.9203	10.7324		5.0138	0.305298		12.5835	1.15544
	4.93767	10.9124	10.7559		5.02428	0.493174		12.6337	1.09281
	4.94771	10.9359	10.9986		5.03478	0.501002		12.6839	1.18362
	4.95902	10.8029	11.0142		5.04526	0.524486		12.7341	1.13195
	4.96906	10.7794	10.9046		5.05576	0.610596		12.7843	1.07246
	4.9791	10.8577	10.8498		5.06624	0.430549		12.8345	1.10064
	4.98915	10.8263	10.8811		5.07673	0.516658		12.8848	1.14761
	4.99981	10.8577	10.9829		5.08721	0.407064		12.935	1.1069
	5.00985	10.7559	10.8263		5.09771	0.438377		12.9852	1.13508
	5.02052	10.842	11.0064		5.10819	0.446205		13.0354	1.1069
	5.03056	10.7715	10.7637		5.1193	0.438377		13.0856	1.12882
	5.04061	10.7872	10.7402		5.1298	0.501002		13.1358	1.07089
	5.05065	10.8342	10.8968		5.14028	0.414892		13.186	1.09751
	5.06069	10.6385	10.8577		5.15077	0.336611		13.2362	1.05993
	5.07073	10.8029	10.8655		5.16126	0.547971		13.2864	1.08968
	5.08078	10.6698	10.7481		5.17175	0.38358		13.3367	0.981651
	5.09082	10.6228	10.6385		5.18223	0.50883		13.3869	1.15387
	5.10086	10.6541	10.795		5.19273	0.501002		13.4371	1.08968
	5.1109	10.6776	10.8968		5.20321	0.438377		13.4873	1.04741
	5.12094	10.6619	10.8655		5.21371	0.336611		13.5375	1.0615
	5.13099	10.7481	10.6854		5.22419	0.414892		13.5877	1.1523
	5.14103	10.568	10.615		5.23469	0.446205		13.6379	1.06776
	5.15107	10.7402	10.8968		5.24517	0.446205		13.6881	1.1523
	5.16111	10.6385	10.6933		5.25566	0.461861		13.7383	1.06933
	5.17116	10.5993	10.6619		5.26615	0.485346		13.7886	1.08498
	5.1812	10.5993	10.8263		5.27664	0.242673		13.8388	1.08029
	5.19124	10.568	10.7167		5.28712	0.579284		13.889	1.16013
	5.20128	10.6072	10.6463		5.29762	0.446205		13.9392	1.05524
	5.21133	10.568	10.8498		5.3081	0.454033		13.9894	1.04428
	5.22137	10.568	10.8185		5.3186	0.414892		14.0396	1.02549
	5.23141	10.6385	10.7324		5.32908	0.477518		14.0898	1.07559
	5.24145	10.5367	10.5758		5.33958	0.50883		14.14	1.09438
	5.25149	10.6541	10.7324		5.35006	0.454033		14.1902	1.02236
	5.26154	10.6385	10.795		5.36056	0.360095		14.2405	1.0114
	5.27158	10.6854	10.8811		5.37104	0.42272		14.2907	1.06463
	5.28162	10.5837	10.5915		5.38153	0.461861		14.3409	1.08342
	5.29166	10.4897	10.5367		5.39264	0.360095		14.3911	1.09438
	5.30171	10.568	10.6306		5.40312	0.602768		14.4413	1.01766
	5.31175	10.6776	10.6463		5.41362	0.461861		14.4915	1.07402
	5.32179	10.5915	10.8498		5.4241	0.477518		14.5417	1.10377
	5.33183	10.7011	10.8029		5.4346	0.438377		14.5919	1.05524
	5.34187	10.521	10.6541		5.44508	0.532315		14.6422	1.00514
	5.35192	10.5602	10.6228		5.45557	0.399236		14.6924	1.07246
	5.36196	10.5289	10.6306		5.46606	0.547971		14.7426	0.91746
	5.372	10.4662	10.6776		5.47655	0.438377		14.7947	1.10847
	5.38204	10.5602	10.7324		5.48703	0.477518		14.848	1.08342
	5.39209	10.5837	10.7246		5.49753	0.665393		14.8989	1.03645
	5.40213	10.5445	10.6463		5.50801	0.532315		14.9497	1.04897
	5.41217	10.4819	10.6306		5.51851	0.493174		15.0005	1.11943
	5.42221	10.4976	10.7715		5.52899	0.50883		15.0508	1.06306
	5.43225	10.6072	10.7246		5.53949	0.454033		15.1016	1.07872
	5.4423	10.5445	10.7402		5.54997	0.50883		15.1518	0.976954
	5.45234	10.4662	10.7011		5.56046	0.399236		15.202	1.08342
	5.46238	10.4819	10.4976		5.57095	0.485346		15.2522	0.997307
	5.47243	10.5054	10.6854		5.58144	0.579284		15.3024	0.986348
	5.48247	10.4897	10.9829		5.59193	0.454033		15.3526	1.05993
	5.49251	10.4114	10.6463		5.60242	0.501002		15.4029	1.05054
	5.50255	10.4506	10.6698		5.6129	0.320954		15.4575	1.06463
	5.51259	10.4428	10.6854		5.6234	0.399236		15.5077	1.01923
	5.52264	10.3645	10.5289		5.63388	0.454033		15.5579	1.07402
	5.53268	10.3332	10.7246		5.64438	0.493174		15.6094	1.02392
	5.54272	10.4584	10.6306		5.65486	0.414892		15.6602	0.984782
	5.55276	10.3488	10.5915		5.66536	0.430549		15.7104	1.04584
	5.5628	10.4114	10.5993		5.67584	0.414892		15.7606	1.02236
	5.57285	10.3019	10.568		5.68633	0.461861		15.8108	1.0568
	5.58289	10.3723	10.6463		5.69682	0.344439		15.861	1.04741
	5.59293	10.4506	10.5367		5.70731	0.367923		15.9113	1.02862
	5.60297	10.4819	10.6072		5.71842	0.579284		15.9615	1.09751
	5.61302	10.3958	10.5289		5.7289	0.407064		16.0117	1.04897
	5.62306	10.3488	10.4584		5.7394	0.414892		16.0619	0.969126
	5.6331	10.4349	10.7872		5.74988	0.446205		16.1121	0.998873
	5.64314	10.388	10.6776		5.76098	0.602768		16.1623	1.02236
	5.65319	10.3175	10.6776		5.77148	0.399236		16.2125	0.879885
	5.66323	10.2001	10.4506		5.78196	0.477518		16.2627	1.00044
	5.67453	10.3567	10.4193		5.79307	0.516658		16.3129	1.02079
	5.6852	10.3097	10.5132		5.80356	0.454033		16.3632	0.940944
	5.6965	10.2392	10.568		5.81405	0.446205		16.4134	1.01609
	5.70717	10.1766	10.4897		5.82454	0.399236		16.4636	0.961298
	5.71721	10.4036	10.4741		5.83503	0.524486		16.5138	0.929985
	5.72726	10.3723	10.3958		5.84552	0.516658		16.564	1.03645
	5.7373	10.2471	10.4976		5.856	0.313126		16.6142	1.04897
	5.74734	10.3801	10.4819		5.8665	0.446205		16.6644	1.08185
	5.75738	10.2471	10.7089		5.87698	0.446205		16.7146	1.00044
	5.76867	10.3019	10.5602		5.88748	0.461861		16.7648	1.05993
	5.77871	10.2001	10.3019		5.89796	0.501002		16.8151	1.00044
	5.78939	10.2471	10.4114		5.90846	0.391408		16.8653	0.955035
	5.79944	10.3175	10.6072		5.91894	0.461861		16.9155	1.0067
	5.81073	10.2627	10.5445		5.92943	0.391408		16.9657	1.0067
	5.82077	10.3332	10.6541		5.93992	0.367923		17.0159	1.01453
	5.83081	10.3097	10.3645		5.95041	0.391408		17.0661	0.908066
	5.84086	10.1688	10.4897		5.96089	0.336611		17.1163	1.05524
	5.8509	10.1766	10.4584		5.97139	0.407064		17.1665	1.06463
	5.86094	10.2392	10.5602		5.98187	0.540143		17.2168	1.08811
	5.87098	10.2001	10.6228		5.99237	0.414892		17.267	1.07246
	5.88102	10.1453	10.4819		6.00285	0.477518		17.3172	1.06306
	5.89107	10.1766	10.4584		6.01335	0.461861		17.3705	0.928419
	5.90111	10.2471	10.4114		6.02383	0.469689		17.4207	0.975388
	5.91115	10.2784	10.4349		6.03432	0.485346		17.4709	0.914329
	5.92119	10.3019	10.6072		6.04481	0.352267		17.5212	1.03332
	5.93124	10.2314	10.4193		6.0553	0.313126		17.5714	1.03958
	5.94128	10.2079	10.3332		6.06579	0.367923		17.6216	1.01923
	5.95132	10.1609	10.2784		6.07628	0.407064		17.6718	1.02079
	5.96136	10.1844	10.3958		6.08676	0.493174		17.722	0.940944
	5.9714	10.1923	10.5367		6.09726	0.461861		17.7722	0.965995
	5.98145	10.2079	10.3567		6.10774	0.446205		17.8224	0.983216
	5.99149	10.0827	10.568		6.11824	0.540143		17.8789	1.0114
	6.00153	10.1375	10.2314		6.12872	0.477518		17.9291	1.01609
	6.01157	10.2157	10.3175		6.13922	0.391408		17.9793	1.04741
	6.02162	10.1453	10.4584		6.15032	0.454033		18.0296	1.01766
	6.03166	10.2236	10.4819		6.1608	0.203532		18.0848	0.998873
	6.0417	10.1453	10.4741		6.1713	0.305298		18.1375	0.965994
	6.05174	10.0592	10.3175		6.18178	0.407064		18.1877	0.986348
	6.06179	10.1453	10.1296		6.19228	0.446205		18.2379	0.987913
	6.07183	10.0827	10.4349		6.20276	0.430549		18.2881	0.947207
	6.08187	10.2471	10.3253		6.21326	0.430549		18.3384	0.983216
	6.09191	10.1688	10.3488		6.22374	0.438377		18.3886	0.97852
	6.10195	10.1375	10.2157		6.23423	0.461861		18.4388	0.997307
	6.112	10.067	10.1766		6.24472	0.360095		18.489	0.955035
	6.12204	10.0748	10.3645		6.25521	0.461861		18.5392	1.0114
	6.13208	10.1375	10.4349		6.2657	0.42272		18.5894	1.0568
	6.14212	9.96524	10.3253		6.27619	0.446205		18.6396	0.958166
	6.15217	9.99656	10.2862		6.28667	0.407064		18.6898	0.970691
	6.16221	10.0357	10.1453		6.29717	0.446205		18.74	0.980085
	6.17225	10.1453	10.1766		6.30828	0.454033		18.7903	0.955035
	6.18229	9.98873	10.3253		6.31876	0.477518		18.8405	1.03645
	6.19233	10.1296	10.3175		6.32925	0.547971		18.8907	0.961298
	6.20238	9.97307	10.2392		6.33974	0.42272		18.9409	0.970691
	6.21242	10.114	10.2705		6.35023	0.477518		18.9923	0.987913
	6.22246	10.067	10.2157		6.36071	0.501002		19.0426	0.953469
	6.2325	10.0905	10.4193		6.37121	0.454033		19.0928	1.00514
	6.24255	10.0122	10.4349		6.38169	0.281814		19.1442	0.958166
	6.25259	10.1218	10.3723		6.39219	0.375752		19.1945	0.933116
	6.26263	9.99656	10.1609		6.40267	0.360095		19.2447	1.01766
	6.27267	9.9261	10.2314		6.41317	0.38358		19.2949	0.969126
	6.28272	10.0748	10.2392		6.42365	0.344439		19.3451	0.901804
	6.29276	9.96524	10.4114		6.43415	0.493174		19.3953	0.970691
	6.30342	10.0279	10.3801		6.44463	0.454033		19.4455	0.965995
	6.31347	10.0592	10.2471		6.45512	0.414892		19.4995	0.965995
	6.32351	9.85565	10.2705		6.46561	0.414892		19.5497	0.933116
	6.33355	10.067	10.388		6.4761	0.454033		19.5999	1.01609
	6.34486	9.93393	10.4036		6.48658	0.516658		19.6507	0.947207
	6.3549	10.02	10.3958		6.49708	0.454033		19.701	0.980085
	6.36619	10.0044	10.3253		6.50756	0.281814		19.7512	0.915894
	6.37623	9.94176	10.0827		6.51806	0.438377		19.8014	0.997307
	6.38627	9.87131	10.1609		6.52854	0.540143		19.8516	0.951904
	6.39632	9.97307	10.0357		6.53904	0.399236		19.9018	1.04741
	6.40636	9.87131	10.2392		6.54952	0.485346		19.952	0.843875
	6.4164	9.87913	10.2001		6.56001	0.328783		20.0022	1.00983
	6.42644	9.81651	10.3488		6.5705	0.59494		20.0524	0.945641
	6.43649	9.90262	10.0357		6.58099	0.367923		20.1026	0.998873
	6.44653	9.87913	10.0435		6.59147	0.438377		20.1529	1.03019
	6.45657	9.83999	10.2157		6.60197	0.273985		20.2031	0.900238
	6.46661	9.88696	10.2784		6.61245	0.438377		20.2533	0.934682
	6.47665	9.87131	10.2001		6.62295	0.336611		20.3035	0.984782
	6.4867	9.82434	10.2392		6.63343	0.602768		20.3537	1.0114
	6.49674	9.9809	10.067		6.64393	0.328783		20.4039	1.00514
	6.50678	9.87131	10.114		6.65503	0.430549		20.4541	1.02705
	6.51682	9.80868	10.2392		6.66552	0.516658		20.5043	0.937813
	6.52686	9.87131	10.2784		6.67601	0.438377		20.5545	1.00044
	6.53691	9.83216	10.2001		6.68649	0.430549		20.6048	0.928419
	6.54695	9.74605	10.1609		6.69699	0.391408		20.655	0.953469
	6.55699	9.82434	10.1296		6.70747	0.571455		20.7052	1.04114
	6.56703	9.80868	10.1844		6.71797	0.336611		20.7554	0.911197
	6.57708	9.74605	10.2314		6.72845	0.602768		20.8056	0.948773
	6.58712	9.7304	10.2784		6.73895	0.461861		20.8577	0.937813
	6.59716	9.85565	10.02		6.74943	0.673221		20.9104	0.995742
	6.6072	9.74605	10.1844		6.75992	0.407064		20.9606	0.961298
	6.61725	9.73823	10.2236		6.77041	0.313126		21.0115	0.934682
	6.62729	9.86348	10.294		6.7809	0.524486		21.0617	0.953469
	6.63733	9.77737	10.1844		6.79138	0.320954		21.1119	1.05054
	6.64737	9.76954	10.1296		6.80188	0.281814		21.1627	0.908066
	6.65742	9.7304	10.0983		6.81236	0.493174		21.213	1.0114
	6.66746	9.80085	10.0592		6.82286	0.50883		21.2663	0.976954
	6.6775	9.61298	10.0044		6.83334	0.320954		21.3171	0.878319
	6.68754	9.76954	9.94959		6.84384	0.485346		21.3674	0.8564
	6.69758	9.69909	10.1296		6.85432	0.524486		21.4176	0.914329
	6.70763	9.70691	10.0044		6.86481	0.391408		21.4678	0.969126
	6.71767	9.77737	10.0514		6.8753	0.289642		21.518	0.887713
	6.72771	9.82434	9.9809		6.88579	0.399236		21.5682	1.02862
	6.73775	9.73823	10.0592		6.89628	0.571455		21.6184	0.904935
	6.7478	9.83216	10.1218		6.90677	0.485346		21.6686	0.912763
	6.75784	9.62863	10.0983		6.91725	0.305298		21.7188	1.04271
	6.76788	9.76171	9.99656		6.92775	0.501002		21.7709	0.951904
	6.77792	9.84782	10.0279		6.93823	0.42272		21.8211	0.945641
	6.78796	9.75388	10.0983		6.94873	0.493174		21.8714	0.857966
	6.79801	9.65994	10.0827		6.95921	0.516658		21.9297	0.929985
	6.80805	9.6208	10.1766		6.96971	0.391408		21.985	0.951904
	6.81809	9.73823	10.2001		6.98019	0.336611		22.0364	0.895541
	6.82813	9.72257	10.0044		6.99068	0.320954		22.0866	0.903369
	6.83818	9.6756	10.02		7.00117	0.336611		22.1368	0.920591
	6.84822	9.75388	9.99656		7.01166	0.375752		22.1871	0.83135
	6.85826	9.6756	9.93393		7.02214	0.258329		22.2373	1.00357
	6.8683	9.64429	9.88696		7.03264	0.454033		22.2875	0.94251
	6.87835	9.75388	10.0827		7.04312	0.414892		22.3377	0.920591
	6.88839	9.80868	10.2392		7.05423	0.42272		22.3885	0.876754
	6.89843	9.65994	10.1375		7.06472	0.352267		22.4387	0.989479
	6.90847	9.65994	10.067		7.07521	0.375752		22.489	0.953469
	6.91852	9.6756	10.1531		7.0857	0.501002		22.5392	0.923722
	6.92856	9.61298	10.0592		7.09618	0.430549		22.5894	0.926854
	6.9386	9.71474	9.9809		7.10668	0.375752		22.6396	0.964429
	6.94864	9.76954	10.2157		7.11716	0.461861		22.6898	0.868925
	6.95868	9.7304	10.1453		7.12766	0.344439		22.74	0.948773
	6.96873	9.50338	10.0122		7.13814	0.391408		22.7902	0.925288
	6.97877	9.63646	9.90262		7.14925	0.399236		22.8404	0.936248
	6.98881	9.55818	9.69909		7.15974	0.391408		22.8919	0.961298
	6.99885	9.7304	9.96524		7.17023	0.407064		22.9427	0.890844
	7.00889	9.6756	9.9809		7.18072	0.391408		22.993	0.928419
	7.01894	9.56601	10.0905		7.1912	0.446205		23.0432	0.959732
	7.02898	9.7304	9.90262		7.2017	0.438377		23.0934	0.97852
	7.03902	9.76954	9.88696		7.21218	0.469689		23.1436	0.934682
	7.04906	9.71474	9.85565		7.22268	0.391408		23.195	0.864228
	7.05911	9.61298	10.0827		7.23316	0.42272		23.2453	0.961298
	7.06915	9.58949	10.0357		7.24366	0.430549		23.2955	0.94251
	7.07919	9.58949	10.0827		7.25414	0.461861		23.3457	0.976954
	7.08923	9.60515	9.98873		7.26463	0.461861		23.3959	0.84231
	7.09928	9.60515	10.0044		7.27512	0.407064		23.4461	0.895541
	7.10932	9.57384	9.9261		7.28561	0.29747		23.4963	0.945641
	7.11936	9.60515	9.94959		7.29672	0.391408		23.5465	0.965994
	7.1294	9.50338	10.1609		7.3072	0.469689		23.5967	0.911197
	7.13945	9.60515	10.0592		7.3177	0.407064		23.647	0.965995
	7.14949	9.66777	9.97307		7.32818	0.430549		23.6972	0.931551
	7.15953	9.55035	9.82434		7.33867	0.38358		23.7474	0.897107
	7.16957	9.55035	9.91045		7.34916	0.360095		23.7976	0.865794
	7.17961	9.53469	9.84782		7.35965	0.242673		23.8478	0.912763
	7.18966	9.56601	9.83999		7.37014	0.336611		23.898	1.02079
	7.1997	9.58166	9.91827		7.38063	0.313126		23.9488	0.886147
	7.20974	9.58949	9.90262		7.39111	0.454033		23.9991	0.862663
	7.21978	9.52687	9.80868		7.40161	0.360095		24.0493	0.884582
	7.22983	9.56601	9.99656		7.41209	0.485346		24.0995	0.920591
	7.23987	9.55035	9.95741		7.42259	0.454033		24.1497	0.997307
	7.24991	9.53469	10.0435		7.43307	0.414892		24.1999	0.868925
	7.25995	9.49555	10.0827		7.44357	0.493174		24.2501	0.965995
	7.26999	9.61298	9.82434		7.45405	0.305298		24.3003	0.908066
	7.28004	9.51121	9.85565		7.46454	0.187876		24.3505	0.926854
	7.29008	9.53469	9.95741		7.47502	0.446205		24.4033	0.914329
	7.30012	9.58166	9.99656		7.48552	0.266157		24.4566	0.815694
	7.31016	9.45641	10.067		7.496	0.461861		24.5068	0.940944
	7.32021	9.58166	9.87131		7.5065	0.446205		24.557	0.884582
	7.33025	9.37813	9.65994		7.51698	0.501002		24.6073	0.908066
	7.34029	9.55818	9.95741		7.52809	0.477518		24.6575	0.950338
	7.35033	9.4251	9.94176		7.53858	0.477518		24.7077	0.940944
	7.36038	9.39379	10.0514		7.54969	0.540143		24.7579	0.870491
	7.37042	9.50338	9.86348		7.5608	0.407064		24.8081	0.936247
	7.38046	9.4251	9.79302		7.57128	0.414892		24.8583	0.922157
	7.3905	9.44076	9.93393		7.58177	0.540143		24.9085	0.940944
	7.40055	9.44858	9.97307		7.59226	0.446205		24.9594	0.851703
	7.41059	9.50338	10.0514		7.60275	0.320954		25.0096	0.940944
	7.42063	9.46424	9.80868		7.61324	0.367923		25.0598	0.8564
	7.43067	9.53469	9.82434		7.62373	0.485346		25.11	0.904935
	7.44071	9.24505	9.83216		7.63421	0.446205		25.1602	0.908066
	7.45076	9.40162	9.94959		7.64532	0.42272		25.2104	0.889279
	7.4608	9.48773	9.91045		7.65581	0.50883		25.2606	0.914329
	7.47084	9.35465	9.91827		7.6663	0.430549		25.3108	0.88145
	7.48088	9.4251	9.71474		7.67679	0.227017		25.361	0.906501
	7.49092	9.38596	9.82434		7.68727	0.42272		25.4113	0.926854
	7.50097	9.4251	9.80868		7.69777	0.313126		25.4615	0.895541
	7.51101	9.44858	10.0514		7.70825	0.38358		25.5117	0.821956
	7.52105	9.37813	9.82434		7.71936	0.516658		25.5619	0.920591
	7.53109	9.41727	9.74605		7.72986	0.407064		25.6121	0.886147
	7.54178	9.3703	9.7852		7.74034	0.430549		25.6623	0.925288
	7.55182	9.40162	9.80868		7.75083	0.336611		25.7125	0.911197
	7.56186	9.49555	9.96524		7.76132	0.430549		25.7627	0.912763
	7.5719	9.37813	9.91045		7.77181	0.250501		25.813	0.836047
	7.58194	9.44858	9.89479		7.78229	0.407064		25.8632	0.861097
	7.59199	9.38596	9.73823		7.79279	0.352267		25.9134	0.94251
	7.60265	9.39379	9.60515		7.80327	0.305298		25.9636	0.920591
	7.6127	9.40944	9.95741		7.81377	0.454033		26.0138	0.886147
	7.62336	9.36247	9.7304		7.82425	0.391408		26.064	0.936247
	7.6334	9.46424	9.84782		7.83475	0.454033		26.1142	0.815694
	7.64345	9.32333	9.7304		7.84523	0.407064		26.1644	0.95347
	7.65411	9.32333	9.80085		7.85572	0.469689		26.2178	0.88145
	7.66416	9.34682	9.7304		7.86683	0.407064		26.268	0.859532
	7.6742	9.32333	9.76171		7.87731	0.485346		26.3182	0.959732
	7.68424	9.33116	9.7852		7.88781	0.414892		26.3684	0.895541
	7.69428	9.3703	9.65994		7.89829	0.328783		26.4205	0.897107
	7.70496	9.4799	9.69909		7.90879	0.391408		26.4713	0.940944
	7.715	9.34682	9.73823		7.91927	0.399236		26.5222	0.925288
	7.72505	9.32333	9.69126		7.92976	0.454033		26.5724	0.762462
	7.73509	9.33899	9.86348		7.94025	0.461861		26.6226	0.854835
	7.74513	9.33116	9.66777		7.95074	0.328783		26.6728	0.933116
	7.75517	9.41727	9.58166		7.96123	0.414892		26.723	0.88145
	7.76522	9.47207	9.60515		7.97172	0.344439		26.7732	0.919026
	7.77526	9.29202	9.82434		7.9822	0.485346		26.8235	0.961298
	7.7853	9.28419	9.73823		7.9927	0.438377		26.8737	0.895541
	7.79534	9.36247	9.62863		8.00318	0.438377		26.9239	0.99261
	7.80539	9.40162	9.56601		8.01368	0.399236		26.9741	0.923722
	7.81543	9.25288	9.59732		8.02416	0.446205		27.0243	0.915894
	7.82547	9.28419	9.61298		8.03466	0.461861		27.0745	0.922157
	7.83551	9.24505	9.82434		8.04576	0.289642		27.1247	0.767159
	7.84555	9.22157	9.80085		8.05624	0.344439		27.1749	0.823522
	7.8556	9.22157	9.74605		8.06674	0.320954		27.2251	0.862663
	7.86564	9.29202	9.62863		8.07722	0.469689		27.2754	0.940944
	7.87568	9.31551	9.69126		8.08772	0.469689		27.3256	0.959732
	7.88572	9.28419	9.72257		8.0982	0.281814		27.3758	0.96756
	7.89577	9.36247	9.90262		8.1087	0.344439		27.426	0.818825
	7.90581	9.34682	9.7304		8.11918	0.414892		27.4762	0.861097
	7.91585	9.3703	9.61298		8.12968	0.438377		27.5264	0.919026
	7.92589	9.44076	9.69126		8.14016	0.336611		27.5766	0.925288
	7.93593	9.20591	9.7304		8.15065	0.367923		27.6268	0.933116
	7.94598	9.19026	9.76171		8.16113	0.360095		27.677	0.953469
	7.95664	9.27637	9.60515		8.17163	0.485346		27.7273	0.897107
	7.96669	9.35465	9.72257		8.18211	0.38358		27.7775	0.767159
	7.97673	9.15111	9.56601		8.19261	0.391408		27.8277	0.898672
	7.98677	9.11197	9.58949		8.20309	0.250501		27.8779	0.876754
	7.99681	9.23722	9.80085		8.21359	0.336611		27.9281	0.981651
	8.00685	9.21374	9.83999		8.22407	0.38358		27.9783	0.810997
	8.0169	9.19026	9.65212		8.23457	0.407064		28.0285	0.850138
	8.02694	9.30768	9.4799		8.24505	0.375752		28.0787	0.887713
	8.03761	9.4251	9.61298		8.25554	0.336611		28.1289	0.889279
	8.04765	9.23722	9.68343		8.26603	0.469689		28.1792	0.915894
	8.05769	9.16677	9.65212		8.27713	0.501002		28.2294	0.919026
	8.06773	9.22157	9.82434		8.28763	0.414892		28.2796	0.83135
	8.07966	9.25288	9.64429		8.29811	0.42272		28.3298	0.925288
	8.0897	9.2294	9.34682		8.30861	0.477518		28.38	0.859532
	8.09975	9.3703	9.53469		8.31909	0.344439		28.4302	0.972257
	8.10979	9.26854	9.64429		8.32958	0.493174		28.4804	0.955035
	8.12045	9.21374	9.51121		8.34007	0.469689		28.5306	0.909632
	8.1305	9.19026	9.62863		8.35056	0.367923		28.5809	0.828219
	8.14054	9.09632	9.59732		8.36105	0.352267		28.6311	0.854835
	8.15058	9.23722	9.58166		8.37154	0.438377		28.6813	0.887713
	8.16062	9.14329	9.55035		8.38202	0.414892		28.7315	0.851703
	8.17067	9.12763	9.75388		8.39252	0.344439		28.7817	0.873622
	8.18071	9.19026	9.77737		8.403	0.38358		28.8319	0.798472
	8.19075	9.15111	9.55035		8.4135	0.407064		28.8821	0.823522
	8.20079	9.20591	9.52687		8.42398	0.305298		28.9323	0.872057
	8.21146	9.16677	9.71474		8.43448	0.454033		28.9825	0.840744
	8.2215	9.1746	9.75388		8.44496	0.399236		29.0328	0.931551
	8.23281	9.24505	9.66777		8.45545	0.399236		29.0836	0.828219
	8.24285	9.19026	9.69126		8.46594	0.399236		29.1338	0.876754
	8.25414	9.06501	9.62863		8.47704	0.328783		29.184	0.900238
	8.26418	9.14329	9.55818		8.48754	0.336611		29.2342	0.898672
	8.27422	9.13546	9.76954		8.49802	0.367923		29.2888	0.879885
	8.28427	9.13546	9.75388		8.50852	0.360095		29.339	0.94251
	8.29431	9.08066	9.6756		8.519	0.375752		29.3899	0.83135
	8.30499	9.11197	9.51904		8.52949	0.469689		29.4401	0.884582
	8.31503	9.24505	9.55818		8.53998	0.305298		29.4903	0.933116
	8.32507	9.02586	9.58949		8.55047	0.430549		29.5405	0.829785
	8.33512	9.19026	9.7852		8.56095	0.367923		29.592	0.886147
	8.34767	9.11197	9.70691		8.57145	0.258329		29.6422	0.854835
	8.35771	8.97107	9.53469		8.58193	0.344439		29.6924	0.810997
	8.36775	9.18243	9.51121		8.59243	0.430549		29.7426	0.903369
	8.37904	9.15111	9.69909		8.60291	0.446205		29.7928	0.922157
	8.38909	9.19026	9.77737		8.61341	0.438377		29.843	0.776553
	8.39913	9.1746	9.66777		8.62389	0.42272		29.8933	0.893976
	8.4098	9.10415	9.51904		8.63438	0.524486		29.9435	0.893975
	8.42047	9.12763	9.35465		8.64487	0.430549		29.9937	0.873622
	8.43052	9.13546	9.52687		8.65536	0.352267		30.0439	0.912763
	8.44181	8.99455	9.62863		8.66584	0.360095		30.0941	0.837613
	8.45436	9.15894	9.60515		8.67634	0.469689		30.1443	0.890844
	8.4644	9.19026	9.60515		8.68682	0.42272		30.1945	0.868925
	8.47507	9.07283	9.56601		8.69732	0.407064		30.2447	0.884582
	8.48511	9.06501	9.41727		8.7078	0.305298		30.2949	0.914329
	8.49515	9.00238	9.66777		8.7183	0.399236		30.3452	0.937813
	8.50583	9.04152	9.73823		8.72878	0.438377		30.3954	0.804735
	8.51588	9.09632	9.49555		8.73928	0.407064		30.4456	0.922157
	8.52592	9.03369	9.40944		8.74976	0.477518		30.4958	0.920591
	8.53596	9.15111	9.34682		8.76025	0.352267		30.546	0.904935
	8.54663	9.01804	9.57384		8.77136	0.391408		30.5962	0.923723
	8.55729	9.11197	9.62863		8.78184	0.352267		30.6464	0.861097
	8.56796	9.04152	9.40944		8.79234	0.375752		30.6966	0.911197
	8.578	9.16677	9.48773		8.80344	0.469689		30.7531	0.74524
	8.58805	9.08849	9.33899		8.81393	0.430549		30.8071	0.861097
	8.59809	8.99455	9.6208		8.82442	0.375752		30.8573	0.873622
	8.60877	9.10415	9.55818		8.8349	0.305298		30.9075	0.821957
	8.61881	9.04935	9.48773		8.8454	0.454033		30.9577	0.878319
	8.62885	8.90844	9.34682		8.85588	0.485346		31.008	0.865794
	8.63889	9.05718	9.35465		8.86638	0.477518		31.0582	0.937813
	8.64894	9.10415	9.3703		8.87686	0.352267		31.1084	0.883016
	8.6596	8.98672	9.53469		8.88736	0.399236		31.1586	0.843875
	8.66965	8.99455	9.53469		8.89784	0.446205		31.2088	0.796906
	8.67969	9.01021	9.47207		8.90834	0.407064		31.259	0.884582
	8.68973	9.03369	9.38596		8.91882	0.367923		31.3092	0.89241
	8.69977	8.94758	9.48773		8.92931	0.391408		31.3594	0.887713
	8.70982	9.04935	9.40944		8.94042	0.485346		31.4096	0.980085
	8.72299	9.11197	9.58166		8.9509	0.391408		31.4599	0.829785
	8.7343	9.1746	9.6208		8.96201	0.540143		31.5101	0.86736
	8.74496	8.9241	9.72257		8.97311	0.352267		31.5603	0.8063
	8.75501	9.09632	9.51121		8.98361	0.391408		31.6105	0.847007
	8.76505	8.9789	9.41727		8.99409	0.454033		31.6607	0.828219
	8.77509	9.05718	9.33116		9.00459	0.438377		31.7109	0.933116
	8.78513	9.01021	9.47207		9.01507	0.391408		31.7611	0.737412
	8.79642	9.03369	9.40944		9.02557	0.336611		31.8113	0.901804
	8.8071	9.06501	9.49555		9.03605	0.266157		31.8615	0.812563
	8.81715	9.08066	9.52687		9.04655	0.367923		31.9118	0.878319
	8.82719	9.08849	9.29202		9.05703	0.320954		31.962	0.848572
	8.83723	8.98672	9.56601		9.06752	0.438377		32.0122	0.818825
	8.84727	8.94758	9.41727		9.078	0.469689		32.0655	0.814128
	8.85731	8.87713	9.49555		9.0885	0.21136		32.1189	0.815694
	8.86736	8.8693	9.64429		9.09898	0.38358		32.1691	0.875188
	8.8774	8.9789	9.31551		9.10948	0.461861		32.2193	0.83135
	8.88744	8.9789	9.33899		9.11996	0.430549		32.2695	0.886147
	8.89748	9.12763	9.4799		9.13046	0.485346		32.3197	0.875188
	8.90753	9.01021	9.52687		9.14094	0.344439		32.3699	0.832916
	8.91757	9.08066	9.4251		9.15205	0.336611		32.4202	0.879885
	8.92948	8.94758	9.44858		9.16254	0.29747		32.4704	0.890844
	8.93953	8.89279	9.39379		9.17302	0.375752		32.5206	0.726453
	8.94957	8.91627	9.35465		9.18352	0.367923		32.5733	0.850138
	8.95961	8.86147	9.29202		9.194	0.414892		32.6248	0.836047
	8.96965	8.88496	9.47207		9.2045	0.430549		32.675	0.83135
	8.97969	8.99455	9.41727		9.2156	0.438377		32.7252	0.837613
	8.99038	8.82233	9.29202		9.22609	0.320954		32.7754	0.865794
	9.00418	8.84582	9.36247		9.23658	0.407064		32.8256	0.774988
	9.01422	9.05718	9.29985		9.24706	0.375752		32.8758	0.875188
	9.02426	8.90844	9.34682		9.25756	0.469689		32.926	0.853269
	9.0343	8.89279	9.47207		9.26804	0.501002		32.9762	0.879885
	9.04435	8.79885	9.40944		9.27854	0.38358		33.0265	0.873622
	9.05501	8.93975	9.41727		9.28902	0.42272		33.0773	0.735847
	9.06505	8.95541	9.25288		9.29952	0.360095		33.1281	0.912763
	9.07761	8.8693	9.32333		9.31062	0.38358		33.179	0.912763
	9.08765	8.95541	9.43293		9.3211	0.336611		33.2298	0.940944
	9.09769	8.89279	9.3703		9.3316	0.38358		33.28	0.776553
	9.10773	8.79885	9.45641		9.34208	0.430549		33.3309	0.847006
	9.11778	8.79102	9.32333		9.35258	0.501002		33.3811	0.911197
	9.12782	8.93193	9.33116		9.36306	0.399236		33.4313	0.911197
	9.13786	9.02586	9.27637		9.37417	0.320954		33.4815	0.810997
	9.1479	8.83799	9.46424		9.38466	0.344439		33.5317	0.790644
	9.15795	8.97107	9.55035		9.39515	0.414892		33.5819	0.861097
	9.16799	8.78319	9.45641		9.40564	0.313126		33.6321	0.839178
	9.17803	8.86147	9.31551		9.41675	0.38358		33.6823	0.83135
	9.18871	8.86147	9.4251		9.42723	0.399236		33.7325	0.798472
	9.19875	8.8145	9.4251		9.43773	0.38358		33.7828	0.759331
	9.21131	8.83799	9.44858		9.44821	0.446205		33.833	0.789078
	9.22511	8.79885	9.4251		9.4587	0.42272		33.8832	0.853269
	9.23515	8.88496	9.19026		9.46919	0.38358		33.9334	0.845441
	9.24519	8.73622	9.34682		9.47968	0.391408		33.9836	0.823522
	9.25523	9.00238	9.23722		9.49016	0.313126		34.0338	0.815694
	9.26528	8.86147	9.54252		9.50066	0.344439		34.084	0.848572
	9.27532	8.89279	9.33116		9.51114	0.336611		34.1374	0.812563
	9.28536	8.88496	9.44076		9.52164	0.336611		34.1876	0.919026
	9.29603	8.86147	9.31551		9.53212	0.407064		34.2378	0.893976
	9.30607	8.83016	9.16677		9.54262	0.38358		34.288	0.850138
	9.31611	8.79102	9.37813		9.5531	0.438377		34.3382	0.893976
	9.32615	8.8145	9.27637		9.56359	0.305298		34.3884	0.898672
	9.3362	8.75971	9.4251		9.57408	0.430549		34.4387	0.796906
	9.34624	8.8693	9.35465		9.58457	0.242673		34.4889	0.857966
	9.35628	8.8693	9.1746		9.59506	0.571455		34.5428	0.840744
	9.36632	8.95541	9.23722		9.60555	0.305298		34.5993	0.884582
	9.37888	8.82233	9.29985		9.61603	0.414892		34.6495	0.834481
	9.38892	8.77536	9.51904		9.62653	0.344439		34.6998	0.878319
	9.39896	8.79102	9.37813		9.63701	0.446205		34.75	0.829785
	9.409	8.93193	9.16677		9.64751	0.344439		34.8002	0.776553
	9.41905	8.85364	9.23722		9.65799	0.367923		34.8504	0.845441
	9.42909	8.86147	9.41727		9.66849	0.250501		34.9006	0.853269
	9.43913	8.88496	9.28419		9.67897	0.446205		34.9508	0.879885
	9.44917	8.86147	9.52687		9.68946	0.219188		35.001	0.673221
	9.45921	8.86147	9.3703		9.69995	0.532315		35.0512	0.825088
	9.46926	8.69708	9.2294		9.71044	0.266157		35.1014	0.795341
	9.4793	8.74405	9.31551		9.72092	0.477518		35.1517	0.872057
	9.48934	8.80668	9.34682		9.73142	0.407064		35.2019	0.793775
	9.49938	8.78319	9.4799		9.7419	0.391408		35.2521	0.810997
	9.50943	8.72057	9.33899		9.7524	0.524486		35.3023	0.897107
	9.51947	8.87713	9.33116		9.76288	0.234845		35.3525	0.826653
	9.52951	8.71274	9.29202		9.77338	0.477518		35.4027	0.847006
	9.53955	8.6736	9.30768		9.78386	0.305298		35.4529	0.8564
	9.5496	8.90844	9.35465		9.79435	0.454033		35.5031	0.908066
	9.55964	8.75971	9.33899		9.80484	0.273985		35.5534	0.787513
	9.56968	8.80668	9.33899		9.81533	0.414892		35.6036	0.956601
	9.57972	8.78319	9.15111		9.82644	0.266157		35.6538	0.859532
	9.58976	8.8693	9.16677		9.83692	0.227017		35.704	0.878319
	9.59981	8.78319	9.4799		9.84742	0.320954		35.7542	0.904935
	9.60985	8.79102	9.35465		9.8579	0.446205		35.8044	0.944076
	9.61989	8.68925	9.27637		9.8684	0.540143		35.8546	0.848572
	9.62993	8.63446	9.21374		9.87888	0.547971		35.9048	0.764028
	9.63998	8.69708	9.11197		9.88937	0.195704		35.955	0.836047
	9.65002	8.82233	9.21374		9.89986	0.242673		36.0059	0.912763
	9.66006	8.75971	9.26071		9.91035	0.336611		36.0573	0.818825
	9.6701	8.75971	9.31551		9.92083	0.438377		36.1088	0.84231
	9.68014	8.71274	9.19026		9.93133	0.454033		36.1596	0.873622
	9.69019	8.82233	9.19808		9.94181	0.360095		36.2099	0.862663
	9.70023	8.6736	9.12763		9.95231	0.446205		36.2601	0.728019
	9.71091	8.70491	9.33899		9.96341	0.344439		36.3103	0.906501
	9.72095	8.72839	9.26854		9.9739	0.399236		36.3605	0.864228
	9.73099	8.76754	9.13546		9.98439	0.399236		36.4107	0.826653
	9.74104	8.69708	9.05718		9.99488	0.446205		36.4609	0.784381
	9.75108	8.65011	9.08849		10.006	0.375752		36.5111	0.909632
	9.76112	8.69708	9.36247		10.0165	0.469689		36.5613	0.8564
	9.77116	8.71274	9.35465		10.027	0.477518		36.6116	0.793775
	9.78121	8.75188	9.06501		10.0375	0.391408		36.6618	0.807866
	9.79376	8.6188	9.08849		10.0479	0.328783		36.712	0.848572
	9.80443	8.71274	9.20591		10.0584	0.29747		36.7622	0.782816
	9.81447	8.80668	9.24505		10.0689	0.375752		36.8124	0.812563
	9.82451	8.77536	9.20591		10.0794	0.367923		36.8626	0.803169
	9.83455	8.64228	9.36247		10.0899	0.344439		36.9128	0.785947
	9.84459	8.75188	9.22157		10.1004	0.367923		36.963	0.804734
	9.85464	8.68925	9.21374		10.1109	0.360095		37.0132	0.751503
	9.86468	8.66577	9.19026		10.1214	0.477518		37.0635	0.84231
	9.87472	8.71274	9.22157		10.1319	0.430549		37.1137	0.865794
	9.88476	8.59532	9.30768		10.1423	0.407064		37.1639	0.840744
	9.89481	8.65011	9.23722		10.1528	0.352267		37.2147	0.893975
	9.90485	8.62663	9.27637		10.1633	0.414892		37.2649	0.834481
	9.91489	8.65794	9.31551		10.1738	0.281814		37.3151	0.851703
	9.92493	8.59532	9.26854		10.1843	0.29747		37.3653	0.837613
	9.93497	8.75188	9.29985		10.1948	0.407064		37.4156	0.798472
	9.94502	8.77536	9.25288		10.2053	0.344439		37.4664	0.901804
	9.95506	8.79102	9.22157		10.2158	0.367923		37.5185	0.853269
	9.9651	8.63446	9.24505		10.2263	0.336611		37.5687	0.804734
	9.97514	8.61097	9.24505		10.2367	0.367923		37.6189	0.853269
	9.98519	8.73622	9.37813		10.2472	0.344439		37.6691	0.7562
	9.99523	8.66577	9.35465		10.2583	0.414892		37.7193	0.854835
	10.0053	8.75188	9.20591		10.2688	0.367923		37.7695	0.779684
	10.0153	8.68925	9.07283		10.2793	0.461861		37.8198	0.815694
	10.0254	8.60314	9.11197		10.2898	0.399236		37.87	0.759331
	10.0354	8.61097	9.31551		10.3003	0.344439		37.9202	0.86736
	10.0454	8.65794	9.34682		10.3108	0.446205		37.9704	0.778119
	10.0555	8.57966	9.12763		10.3213	0.289642		38.0206	0.86736
	10.0655	8.6188	9.1746		10.3318	0.454033		38.0708	0.857966
	10.0756	8.64228	9.08849		10.3423	0.485346		38.121	0.773422
	10.0856	8.72839	9.32333		10.3527	0.305298		38.1712	0.908066
	10.0957	8.6736	9.29985		10.3632	0.187876		38.2215	0.787513
	10.1057	8.6736	9.16677		10.3737	0.42272		38.2717	0.829785
	10.1157	8.68925	9.07283		10.3842	0.461861		38.3219	0.812563
	10.1258	8.63446	9.03369		10.3947	0.219188		38.3721	0.848572
	10.1358	8.55617	9.39379		10.4052	0.305298		38.4223	0.848572
	10.1459	8.58749	9.2294		10.4157	0.367923		38.4725	0.909632
	10.1559	8.63446	9.09632		10.4262	0.446205		38.5227	0.789078
	10.1659	8.62663	8.9789		10.4367	0.399236		38.5729	0.785947
	10.176	8.58749	8.9789		10.4471	0.407064		38.6231	0.878319
	10.186	8.73622	9.24505		10.4576	0.38358		38.6734	0.804735
	10.1961	8.61097	9.30768		10.4687	0.375752		38.7236	0.89241
	10.2061	8.64228	9.1746		10.4792	0.469689		38.7738	0.845441
	10.2162	8.64228	9.14329		10.4897	0.399236		38.824	0.72019
	10.2268	8.51703	8.97107		10.5002	0.250501		38.8742	0.782816
	10.2375	8.55617	9.1746		10.5113	0.360095		38.9244	0.826653
	10.2475	8.55617	9.19808		10.5218	0.414892		38.9746	0.832916
	10.2582	8.64228	9.19026		10.5323	0.446205		39.0248	0.821957
	10.2683	8.57966	9.07283		10.5428	0.344439		39.075	0.803169
	10.2783	8.50138	8.86147		10.5533	0.430549		39.1253	0.814128
	10.2896	8.57966	9.03369		10.5638	0.29747		39.1755	0.798472
	10.2996	8.61097	9.08849		10.5742	0.29747		39.2257	0.865794
	10.3097	8.62663	9.1198		10.5847	0.438377		39.2759	0.829785
	10.321	8.57966	9.01804		10.5958	0.414892		39.3261	0.922157
	10.3316	8.51703	9.05718		10.6069	0.336611		39.3763	0.753069
	10.3417	8.57966	9.05718		10.6174	0.289642		39.4265	0.837613
	10.3517	8.55617	9.19808		10.6279	0.313126		39.4767	0.795341
	10.3618	8.54835	9.01021		10.6384	0.266157		39.5269	0.884582
	10.3718	8.68143	9.04935		10.6489	0.414892		39.5772	0.840744
	10.3831	8.61097	8.97107		10.6594	0.38358		39.6274	0.78125
	10.3931	8.57183	9.04152		10.6699	0.328783		39.6776	0.861097
	10.4032	8.57183	9.13546		10.681	0.375752		39.7278	0.859532
	10.4139	8.58749	9.10415		10.6915	0.344439		39.778	0.83135
	10.4239	8.41527	9.18243		10.702	0.360095		39.8282	0.832916
	10.434	8.50921	9.01804		10.7125	0.438377		39.8784	0.803169
	10.444	8.52486	9.05718		10.7229	0.563627		39.9286	0.718625
	10.454	8.49355	9.13546		10.7334	0.461861		39.9789	0.734281
	10.4641	8.47789	9.13546		10.7439	0.391408		40.0291	0.796906
	10.476	8.64228	9.02586		10.7544	0.328783		40.0793	0.839178
	10.4879	8.51703	8.99455		10.7649	0.430549		40.1295	0.828219
	10.498	8.57966	9.00238		10.7754	0.289642		40.1797	0.78125
	10.5093	8.55617	8.99455		10.7859	0.485346		40.2299	0.850138
	10.5199	8.65011	9.1198		10.7964	0.367923		40.2808	0.826653
	10.5306	8.52486	9.06501		10.8069	0.305298		40.331	0.779684
	10.5425	8.68925	8.8693		10.8173	0.454033		40.3812	0.86736
	10.5526	8.59532	8.99455		10.8278	0.38358		40.4314	0.862663
	10.5632	8.49355	9.04935		10.8383	0.305298		40.4816	0.820391
	10.5733	8.52486	9.15894		10.8488	0.320954		40.5318	0.875188
	10.5833	8.60314	9.24505		10.8593	0.407064		40.582	0.826653
	10.5934	8.49355	9.31551		10.8698	0.367923		40.6322	0.760897
	10.6034	8.53269	9.04152		10.8803	0.391408		40.6825	0.847007
	10.6135	8.43092	9.04152		10.8908	0.367923		40.7327	0.659131
	10.6241	8.45441	9.08849		10.9013	0.485346		40.7829	0.832916
	10.6342	8.48572	9.30768		10.9117	0.407064		40.8331	0.837613
	10.6442	8.54835	9.2294		10.9222	0.328783		40.8833	0.848572
	10.6542	8.4231	9.14329		10.9327	0.38358		40.9335	0.834481
	10.6643	8.47007	8.90061		10.9432	0.328783		40.9837	0.864228
	10.6743	8.54052	8.98672		10.9537	0.344439		41.0339	0.726453
	10.6844	8.39178	9.19808		10.9648	0.352267		41.0841	0.787513
	10.6944	8.62663	9.1746		10.9753	0.273985		41.1344	0.762463
	10.7045	8.3683	9.08066		10.9858	0.399236		41.1846	0.848572
	10.7145	8.50921	9.02586		10.9969	0.29747		41.2348	0.790644
	10.7245	8.51703	8.94758		11.0074	0.273985		41.285	0.778119
	10.7346	8.46224	9.05718		11.0185	0.375752		41.3352	0.818825
	10.7446	8.41527	9.14329		11.029	0.360095		41.3854	0.832916
	10.7547	8.50138	9.25288		11.0395	0.360095		41.4356	0.796906
	10.7647	8.53269	9.23722		11.05	0.273985		41.4858	0.8564
	10.7748	8.40744	9.12763		11.0604	0.313126		41.5373	0.812563
	10.7848	8.50138	8.98672		11.0709	0.438377		41.5881	0.789078
	10.7948	8.46224	8.99455		11.0814	0.344439		41.6396	0.8564
	10.8049	8.33699	8.99455		11.0919	0.367923		41.6898	0.743675
	10.8156	8.57966	9.21374		11.1024	0.367923		41.74	0.78125
	10.8256	8.55617	9.11197		11.1129	0.399236		41.7902	0.875188
	10.8363	8.3683	9.05718		11.1234	0.375752		41.8404	0.843875
	10.852	8.36047	8.94758		11.1339	0.219188		41.8907	0.848572
	10.862	8.4231	9.04935		11.1444	0.328783		41.9409	0.73115
	10.872	8.39961	9.15111		11.1548	0.375752		41.9911	0.814128
	10.8821	8.50138	9.20591		11.1653	0.375752		42.0413	0.792209
	10.8921	8.43092	9.03369		11.1758	0.344439		42.0915	0.868925
	10.9053	8.57183	8.95541		11.1863	0.38358		42.1417	0.795341
	10.9153	8.43875	8.84582		11.1968	0.352267		42.1919	0.818825
	10.9254	8.43092	8.8693		11.2073	0.391408		42.2421	0.851703
	10.9367	8.37613	9.08849		11.2178	0.352267		42.2924	0.724887
	10.9474	8.47789	9.01021		11.2283	0.461861		42.3426	0.801603
	10.9587	8.39178	8.93193		11.2388	0.328783		42.3928	0.804734
	10.9687	8.45441	8.8693		11.2499	0.320954		42.443	0.859532
	10.9787	8.39961	9.00238		11.2604	0.430549		42.4932	0.812563
	10.9888	8.39961	9.01804		11.2708	0.352267		42.5434	0.814128
	10.9988	8.41527	8.9789		11.2813	0.42272		42.5936	0.857966
	11.0089	8.39178	8.99455		11.2918	0.289642		42.6476	0.764028
	11.0189	8.48572	9.01021		11.3029	0.258329		42.6978	0.839178
	11.029	8.44658	8.90061		11.3134	0.375752		42.748	0.820391
	11.039	8.32133	8.90844		11.3239	0.430549		42.7982	0.903369
	11.049	8.50921	8.91627		11.3344	0.42272		42.8484	0.768725
	11.0591	8.32133	9.08066		11.3449	0.352267		42.8986	0.823522
	11.0691	8.44658	9.19026		11.3554	0.430549		42.9489	0.803169
	11.0792	8.28219	8.86147		11.3659	0.352267		42.9991	0.738978
	11.0892	8.54835	8.90844		11.3764	0.430549		43.0493	0.818825
	11.0993	8.50921	9.00238		11.3868	0.289642		43.0995	0.807866
	11.1131	8.45441	9.1198		11.3973	0.367923		43.1497	0.861097
	11.1262	8.32916	9.05718		11.4078	0.344439		43.1999	0.836047
	11.1382	8.44658	9.03369		11.4183	0.438377		43.2501	0.782816
	11.1482	8.37613	8.72839		11.4288	0.391408		43.3003	0.789078
	11.1582	8.36047	8.98672		11.4393	0.352267		43.3506	0.848572
	11.1689	8.37613	9.08849		11.4498	0.391408		43.4008	0.737412
	11.1796	8.32133	8.93193		11.4603	0.461861		43.4522	0.801603
	11.1896	8.3683	8.88496		11.4708	0.258329		43.5024	0.832916
	11.1997	8.47789	8.96324		11.4819	0.360095		43.5527	0.820391
	11.2097	8.29785	8.80668		11.4924	0.313126		43.6029	0.784381
	11.2198	8.44658	8.94758		11.5028	0.328783		43.6531	0.784381
	11.2298	8.30567	9.10415		11.5133	0.367923		43.7033	0.89241
	11.2398	8.40744	9.1198		11.5238	0.367923		43.7535	0.809431
	11.2505	8.43092	8.77536		11.5343	0.414892		43.8037	0.751503
	11.2606	8.30567	8.6736		11.5448	0.367923		43.8539	0.8564
	11.2706	8.24305	9.10415		11.5553	0.305298		43.9041	0.749937
	11.2806	8.39178	9.02586		11.5658	0.313126		43.9544	0.840744
	11.2907	8.43092	8.83016		11.5769	0.328783		44.0046	0.834481
	11.3007	8.34481	8.79102		11.5874	0.430549		44.0548	0.785947
	11.3139	8.24305	8.86147		11.5979	0.469689		44.1062	0.86736
	11.3239	8.39961	8.8145		11.6083	0.375752		44.1564	0.767159
	11.334	8.41527	8.94758		11.6188	0.461861		44.2067	0.710797
	11.344	8.3683	8.93975		11.6293	0.367923		44.2569	0.900238
	11.3541	8.39178	8.95541		11.6398	0.360095		44.3071	0.800038
	11.3641	8.4231	8.83016		11.6509	0.375752		44.3573	0.702968
	11.3742	8.30567	8.82233		11.6614	0.454033		44.4107	0.765594
	11.3842	8.3135	9.03369		11.6719	0.352267		44.4646	0.879885
	11.3942	8.32133	9.00238		11.6824	0.38358		44.5148	0.807866
	11.4043	8.39961	8.83016		11.6929	0.352267		44.565	0.751503
	11.4143	8.38396	8.71274		11.7034	0.203532		44.6153	0.800038
	11.4244	8.32133	8.70491		11.7139	0.38358		44.6655	0.83135
	11.4344	8.26653	8.88496		11.7243	0.250501		44.7157	0.818825
	11.4445	8.19608	8.94758		11.7348	0.407064		44.7659	0.800038
	11.4545	8.32916	9.00238		11.7459	0.344439		44.8161	0.812563
	11.4645	8.32916	8.8693		11.7564	0.375752		44.8663	0.717059
	11.4746	8.27436	8.80668		11.7669	0.477518		44.9165	0.825088
	11.4846	8.29785	8.88496		11.7774	0.375752		44.9667	0.823522
	11.4947	8.30567	8.97107		11.7879	0.320954		45.0169	0.767159
	11.5047	8.32133	8.96324		11.7984	0.360095		45.0672	0.826653
	11.5147	8.35264	8.84582		11.8089	0.407064		45.1174	0.764028
	11.5248	8.24305	8.70491		11.82	0.313126		45.1676	0.787513
	11.5348	8.27436	8.9789		11.8305	0.407064		45.2178	0.823522
	11.5449	8.43092	9.08849		11.841	0.344439		45.268	0.851703
	11.5549	8.32916	9.06501		11.8514	0.414892		45.3182	0.829785
	11.565	8.28219	8.79102		11.8619	0.407064		45.3684	0.834481
	11.575	8.21956	8.82233		11.8724	0.328783		45.4186	0.684181
	11.585	8.37613	8.83016		11.8835	0.469689		45.4689	0.790644
	11.5951	8.2587	8.98672		11.894	0.266157		45.5191	0.804734
	11.6051	8.26653	8.93193		11.9045	0.344439		45.5693	0.787513
	11.6152	8.21174	8.79102		11.915	0.454033		45.6195	0.753069
	11.6252	8.35264	8.9789		11.9255	0.328783		45.6697	0.789078
	11.6353	8.33699	8.82233		11.936	0.305298		45.7199	0.836047
	11.6453	8.32133	8.80668		11.9465	0.352267		45.7701	0.765594
	11.6553	8.22739	8.8145		11.957	0.461861		45.8203	0.771856
	11.6654	8.32133	8.9241		11.9674	0.430549		45.8705	0.84231
	11.6754	8.29002	8.98672		11.9779	0.469689		45.9208	0.815694
	11.688	8.26653	8.74405		11.9884	0.344439		45.971	0.828219
	11.7018	8.36047	8.68925		11.9989	0.532315		46.0212	0.809431
	11.7118	8.30567	8.9241		12.0094	0.227017		46.0714	0.804734
	11.7219	8.21956	8.90061		12.0199	0.407064		46.1216	0.789078
	11.7319	8.41527	8.9241		12.0304	0.305298		46.1718	0.900238
	11.742	8.20391	8.71274		12.0409	0.38358		46.222	0.870491
	11.7526	8.27436	8.77536		12.0514	0.328783		46.2722	0.807866
	11.7627	8.32133	8.74405		12.0618	0.501002		46.3224	0.784381
	11.7727	8.28219	8.8145		12.0723	0.352267		46.3727	0.821956
	11.7828	8.12563	8.91627		12.0828	0.320954		46.426	0.749937
	11.7928	8.32916	8.75971		12.0933	0.266157		46.4794	0.7562
	11.8028	8.2587	8.76754		12.1038	0.344439		46.5296	0.826653
	11.8129	8.27436	8.82233		12.1149	0.42272		46.5798	0.749937
	11.8229	8.28219	8.9789		12.1254	0.399236		46.63	0.810997
	11.8361	8.18042	8.9789		12.1359	0.242673		46.6802	0.825088
	11.8461	8.22739	8.69708		12.147	0.305298		46.7336	0.810997
	11.8562	8.1178	8.70491		12.1575	0.399236		46.7844	0.765594
	11.8694	8.32916	8.79885		12.168	0.258329		46.8346	0.771856
	11.8794	8.14128	8.78319		12.1785	0.352267		46.8848	0.795341
	11.8894	8.25088	8.84582		12.1889	0.289642		46.935	0.774988
	11.9026	8.13345	8.82233		12.1994	0.438377		46.9852	0.88145
	11.9133	8.32133	8.65011		12.2099	0.336611		47.0354	0.847007
	11.9233	8.25088	8.68925		12.2204	0.273985		47.0857	0.832916
	11.934	8.32133	8.83016		12.2309	0.438377		47.1359	0.713928
	11.9447	8.30567	8.95541		12.2414	0.446205		47.1861	0.765594
	11.9554	8.16477	8.83799		12.2519	0.305298		47.2363	0.746806
	11.9654	8.29002	8.57966		12.2624	0.273985		47.2865	0.798472
	11.9767	8.29002	8.86147		12.2729	0.336611		47.3367	0.83135
	11.9899	8.21956	8.78319		12.2834	0.367923		47.3869	0.850138
	12.0031	8.29785	8.99455		12.2945	0.414892		47.4378	0.721756
	12.0131	8.16477	8.94758		12.3049	0.352267		47.488	0.790644
	12.0231	8.26653	8.77536		12.3154	0.305298		47.5382	0.839178
	12.0338	8.20391	8.86147		12.3259	0.446205		47.5884	0.821957
	12.0439	8.25088	8.65794		12.3364	0.289642		47.6386	0.774987
	12.0539	8.18825	8.83016		12.3469	0.336611		47.6888	0.746806
	12.0639	8.10997	8.93975		12.3574	0.367923		47.739	0.782816
	12.074	8.13345	8.68143		12.3679	0.430549		47.7892	0.770291
	12.084	8.10997	8.68143		12.3784	0.313126		47.8395	0.792209
	12.0941	8.19608	8.85364		12.3889	0.391408		47.8897	0.784381
	12.1041	8.23522	8.83799		12.3994	0.38358		47.9399	0.825088
	12.1142	8.10997	8.88496		12.4098	0.195704		47.9901	0.738978
	12.1242	8.10214	8.79885		12.4203	0.281814		48.0403	0.778119
	12.1342	8.09431	8.75188		12.4308	0.391408		48.0905	0.735847
	12.1443	8.1178	8.75188		12.4413	0.344439		48.1407	0.83135
	12.1543	8.16477	8.86147		12.4518	0.477518		48.1909	0.78125
	12.1644	8.21174	9.00238		12.4623	0.430549		48.2411	0.829785
	12.1744	8.19608	8.9241		12.4728	0.289642		48.2914	0.787513
	12.1844	8.23522	8.73622		12.4833	0.42272		48.3416	0.828219
	12.1945	8.18042	8.83799		12.4944	0.469689		48.3918	0.767159
	12.2045	8.21174	8.59532		12.5049	0.407064		48.442	0.785947
	12.2146	8.22739	8.79102		12.5153	0.446205		48.4922	0.682615
	12.2246	8.10214	8.84582		12.5258	0.360095		48.5424	0.801603
	12.2353	8.1178	8.72057		12.5363	0.469689		48.5926	0.778119
	12.2453	8.14911	8.77536		12.5474	0.438377		48.6428	0.818825
	12.2579	8.27436	8.57966		12.5585	0.391408		48.6931	0.798472
	12.2679	8.13345	8.75188		12.569	0.109594		48.7433	0.8564
	12.278	8.1726	8.86147		12.5795	0.477518		48.7935	0.637212
	12.288	8.14911	8.78319		12.59	0.289642		48.8437	0.789078
	12.298	8.21174	8.88496		12.6005	0.367923		48.8939	0.740544
	12.3081	8.15694	8.68143		12.611	0.407064		48.9441	0.771856
	12.3181	8.21956	8.72057		12.6221	0.313126		48.9943	0.771856
	12.3282	8.1178	8.8145		12.6326	0.438377		49.0445	0.784381
	12.3382	8.16477	8.91627		12.6431	0.313126		49.0947	0.7061
	12.3514	8.15694	8.93193		12.6536	0.430549		49.145	0.836047
	12.3614	8.14128	8.77536		12.664	0.352267		49.1952	0.787513
	12.3715	8.04734	8.74405		12.6745	0.203532		49.2454	0.853269
	12.3822	8.14911	8.69708		12.685	0.532315		49.2956	0.810997
	12.3922	8.07083	8.90061		12.6955	0.352267		49.3458	0.812563
	12.4048	8.14128	8.99455		12.706	0.50883		49.396	0.724887
	12.4186	7.98472	8.75971		12.7165	0.360095		49.4462	0.83135
	12.4286	8.1726	8.72057		12.727	0.501002		49.4964	0.748372
	12.4386	8.19608	8.57183		12.7375	0.38358		49.5466	0.779684
	12.4487	8.29002	8.75188		12.748	0.430549		49.5969	0.790644
	12.4587	8.07866	9.04935		12.7584	0.328783		49.6471	0.749937
	12.4688	8.12563	8.77536		12.7689	0.352267		49.7067	0.767159
	12.4788	8.15694	8.80668		12.7794	0.454033		49.7594	0.861097
	12.4889	8.18042	8.65011		12.7905	0.469689		49.8096	0.787513
	12.4989	8.09431	8.75188		12.801	0.273985		49.8605	0.627818
	12.5089	8.05517	8.86147		12.8115	0.501002		49.9107	0.768725
	12.519	8.20391	8.68925		12.822	0.399236		49.9609	0.785947
	12.529	8.16477	8.8145		12.8325	0.21136		50.0111	0.834481
	12.5391	8.27436	8.61097		12.843	0.352267		50.0613	0.704534
	12.5497	8.22739	8.54835		12.8535	0.242673		50.1115	0.821956
	12.5598	8.08649	8.91627		12.8639	0.320954		50.1617	0.790644
	12.5698	8.09431	8.89279		12.8744	0.461861		50.2119	0.778119
	12.5799	8.07083	8.79885		12.8849	0.320954		50.2622	0.792209
	12.5899	8.07866	8.70491		12.8954	0.328783		50.3124	0.801603
	12.5999	8.10214	8.74405		12.9065	0.0704534		50.3626	0.771856
	12.61	8.27436	8.8693		12.917	0.438377		50.4128	0.873622
	12.62	8.00038	8.73622		12.9275	0.38358		50.463	0.776553
	12.6307	8.00038	8.70491		12.938	0.313126		50.5132	0.760897
	12.6414	8.03169	8.47007		12.9485	0.430549		50.5634	0.798472
	12.652	8.07866	8.65794		12.959	0.367923		50.6136	0.785947
	12.6621	8.13345	8.58749		12.9695	0.320954		50.6639	0.737412
	12.6721	7.96906	8.77536		12.9799	0.344439		50.7141	0.78125
	12.6822	8.14128	8.84582		12.9904	0.234845		50.7643	0.768725
	12.6928	8.18825	8.83799		13.0009	0.320954		50.8145	0.773422
	12.7029	8.13345	8.6188		13.0114	0.0704534		50.8647	0.768725
	12.7129	8.063	8.63446		13.0219	0.289642		50.9149	0.828219
	12.723	8.063	8.72057		13.0324	0.38358		50.9651	0.812563
	12.733	8.24305	8.76754		13.0429	0.344439		51.0153	0.765594
	12.743	8.10997	8.93193		13.0534	0.477518		51.0655	0.78125
	12.7531	8.10997	8.6736		13.0639	0.42272		51.1158	0.784381
	12.7631	8.14128	8.60314		13.0744	0.320954		51.166	0.759331
	12.7732	8.15694	8.52486		13.0855	0.430549		51.2162	0.784381
	12.7832	8.063	8.57183		13.0959	0.219188		51.2733	0.699837
	12.7933	8.18042	8.83799		13.1064	0.352267		51.3266	0.778119
	12.8033	7.99255	8.72057		13.1175	0.336611		51.3769	0.815694
	12.8133	8.04734	8.74405		13.1287	0.399236		51.4271	0.779684
	12.8234	8.18042	8.6736		13.1391	0.29747		51.4773	0.749937
	12.8334	8.01603	8.55617		13.1496	0.407064		51.5275	0.717059
	12.8435	8.04734	8.65011		13.1601	0.336611		51.5777	0.897107
	12.8535	7.93775	8.68925		13.1706	0.42272		51.6285	0.823522
	12.8636	8.1178	8.72057		13.1811	0.375752		51.6788	0.810997
	12.8736	8.0082	8.74405		13.1916	0.29747		51.729	0.789078
	12.8836	8.063	8.39178		13.2021	0.29747		51.7792	0.699837
	12.8937	8.08649	8.59532		13.2126	0.313126		51.8294	0.729584
	12.9037	8.00038	8.54835		13.223	0.352267		51.8796	0.809431
	12.9138	7.96123	8.79885		13.2335	0.367923		51.9298	0.828219
	12.9238	8.09431	8.8145		13.244	0.281814		51.98	0.868925
	12.9338	8.10997	8.54052		13.2545	0.352267		52.0302	0.796906
	12.9439	8.02386	8.57966		13.265	0.391408		52.0805	0.771856
	12.9539	7.96906	8.65794		13.2755	0.391408		52.1307	0.765594
	12.964	7.96123	8.83016		13.286	0.29747		52.1809	0.795341
	12.974	8.1178	8.68925		13.2965	0.320954		52.2311	0.798472
	12.9841	7.96906	8.54835		13.307	0.407064		52.2813	0.851703
	12.9941	8.08649	8.55617		13.3175	0.367923		52.3315	0.803169
	13.0073	8.02386	8.52486		13.3279	0.234845		52.3817	0.676353
	13.0173	8.09431	8.75188		13.3384	0.360095		52.4319	0.754634
	13.0274	8.05517	8.75971		13.3489	0.344439		52.4821	0.710797
	13.038	7.97689	8.70491		13.3594	0.367923		52.5324	0.757766
	13.0481	8.063	8.75188		13.3699	0.367923		52.5826	0.737412
	13.0581	8.05517	8.50138		13.3804	0.367923		52.634	0.759331
	13.0682	7.99255	8.6188		13.3909	0.352267		52.6849	0.688878
	13.0782	8.01603	8.74405		13.4014	0.320954		52.7357	0.785947
	13.0883	8.063	8.65794		13.4125	0.29747		52.7859	0.696706
	13.1014	7.94558	8.6188		13.423	0.227017		52.8361	0.746806
	13.1121	8.08649	8.50921		13.4335	0.313126		52.8876	0.843875
	13.1221	8.07866	8.60314		13.4439	0.38358		52.9391	0.753069
	13.1322	8.08649	8.73622		13.4544	0.352267		52.9905	0.779684
	13.1422	7.93775	8.73622		13.4649	0.485346		53.0407	0.834481
	13.1523	8.0082	8.63446		13.4754	0.29747		53.091	0.754634
	13.1623	8.03952	8.66577		13.4859	0.360095		53.1412	0.784381
	13.1724	8.03952	8.54835		13.4964	0.367923		53.1914	0.820391
	13.1824	8.05517	8.43875		13.5069	0.328783		53.2416	0.8063
	13.1924	8.18042	8.71274		13.5174	0.313126		53.2918	0.765594
	13.2025	8.10214	8.60314		13.5278	0.391408		53.342	0.765594
	13.215	8.14128	8.47007		13.5383	0.289642		53.3922	0.8063
	13.2282	8.01603	8.53269		13.5488	0.399236		53.4424	0.748372
	13.2389	7.92992	8.58749		13.5593	0.42272		53.4926	0.784381
	13.2489	8.08649	8.62663		13.5698	0.266157		53.5429	0.790644
	13.259	7.93775	8.6736		13.5803	0.336611		53.5931	0.701403
	13.269	8.07083	8.79885		13.5908	0.328783		53.6433	0.729584
	13.2791	8.05517	8.68925		13.6013	0.344439		53.6935	0.785947
	13.2891	8.05517	8.50921		13.6118	0.273985		53.7437	0.807866
	13.2991	8.07866	8.68925		13.6223	0.375752		53.7939	0.724887
	13.3092	7.96123	8.72057		13.6327	0.38358		53.8441	0.768725
	13.3192	7.95341	8.8145		13.6432	0.320954		53.8943	0.804735
	13.3293	7.99255	8.70491		13.6537	0.328783		53.9445	0.789078
	13.3393	8.03169	8.59532		13.6642	0.469689		53.9948	0.748372
	13.3494	8.07866	8.58749		13.6747	0.289642		54.045	0.762462
	13.3594	7.96906	8.70491		13.6852	0.305298		54.0952	0.760897
	13.3694	7.98472	8.64228		13.6957	0.391408		54.1454	0.804734
	13.3795	8.01603	8.63446		13.7062	0.477518		54.1956	0.789078
	13.3895	8.03169	8.68925		13.7166	0.328783		54.2458	0.693575
	13.3996	8.0082	8.51703		13.7271	0.352267		54.296	0.674787
	13.4096	8.09431	8.41527		13.7376	0.367923		54.3462	0.795341
	13.4197	7.93775	8.76754		13.7481	0.328783		54.3971	0.729584
	13.4297	7.94558	8.57183		13.7586	0.38358		54.4485	0.674787
	13.4397	7.97689	8.45441		13.7691	0.391408		54.4988	0.732715
	13.4498	8.10214	8.64228		13.7796	0.367923		54.5502	0.847006
	13.4598	7.82816	8.50921		13.7901	0.38358		54.6004	0.73115
	13.4699	8.00038	8.70491		13.8006	0.352267		54.6506	0.793775
	13.4805	8.04734	8.71274		13.8111	0.352267		54.7009	0.793775
	13.4912	7.91427	8.60314		13.8215	0.289642		54.7511	0.828219
	13.5012	7.97689	8.65794		13.832	0.352267		54.8013	0.774987
	13.5113	8.03952	8.4231		13.8425	0.320954		54.8515	0.861097
	13.5213	8.03952	8.50138		13.853	0.352267		54.9017	0.801603
	13.5314	8.0082	8.65011		13.8635	0.336611		54.9519	0.746806
	13.5414	7.94558	8.6736		13.8746	0.360095		55.0021	0.710797
	13.5514	7.96123	8.65011		13.8851	0.313126		55.0523	0.754634
	13.5615	7.99255	8.564		13.8956	0.29747		55.1025	0.773422
	13.5715	8.01603	8.50138		13.9061	0.352267		55.1528	0.732715
	13.5835	8.0082	8.564		13.9166	0.399236		55.203	0.773422
	13.5935	7.92209	8.61097		13.9271	0.414892		55.2532	0.713928
	13.6035	7.90644	8.72839		13.9375	0.289642		55.3034	0.768725
	13.6136	7.8673	8.54835		13.948	0.344439		55.3536	0.742109
	13.6236	7.90644	8.49355		13.9585	0.360095		55.4038	0.801603
	13.6337	8.02386	8.6188		13.9696	0.38358		55.454	0.839178
	13.6437	7.89078	8.59532		13.9801	0.305298		55.5042	0.712362
	13.6538	7.99255	8.68925		13.9906	0.281814		55.5544	0.792209
	13.6638	7.94558	8.65011		14.0011	0.438377		55.6047	0.785947
	13.6738	8.03169	8.43875		14.0116	0.289642		55.6549	0.820391
	13.6839	7.91427	8.48572		14.0221	0.367923		55.7057	0.796906
	13.6939	7.96906	8.53269		14.0332	0.29747		55.7559	0.804734
	13.704	7.89078	8.71274		14.0443	0.258329		55.8061	0.687312
	13.714	7.92992	8.61097		14.0548	0.38358		55.8564	0.798472
	13.7241	7.89861	8.58749		14.0659	0.320954		55.9066	0.8063
	13.7341	7.85947	8.35264		14.0764	0.375752		55.9568	0.712362
	13.7441	7.92992	8.46224		14.0869	0.360095		56.007	0.843875
	13.7542	7.95341	8.50921		14.0973	0.367923		56.0572	0.73115
	13.7642	7.90644	8.60314		14.1078	0.344439		56.1074	0.734281
	13.7743	7.85164	8.51703		14.1183	0.258329		56.1576	0.793775
	13.7843	7.93775	8.50138		14.1288	0.477518		56.2078	0.762463
	13.7943	7.97689	8.44658		14.1393	0.313126		56.258	0.753069
	13.8044	7.90644	8.54835		14.1498	0.29747		56.3083	0.826653
	13.8144	7.88295	8.47007		14.1603	0.328783		56.3597	0.762462
	13.8245	7.8125	8.55617		14.1708	0.414892		56.4106	0.787512
	13.8345	7.88295	8.61097		14.1813	0.407064		56.4614	0.735847
	13.8446	7.82816	8.51703		14.1917	0.320954		56.5116	0.718625
	13.8546	7.80467	8.48572		14.2022	0.477518		56.5618	0.737412
	13.8646	8.03169	8.51703		14.2127	0.328783		56.612	0.754634
	13.8778	7.97689	8.54835		14.2232	0.29747		56.6622	0.764028
	13.8879	7.89861	8.64228		14.2337	0.328783		56.7125	0.718625
	13.8979	7.83598	8.57183		14.2442	0.407064		56.7627	0.810997
	13.9079	7.87513	8.47789		14.2547	0.414892		56.8129	0.616859
	13.918	7.8125	8.41527		14.2652	0.524486		56.8631	0.729584
	13.928	7.94558	8.51703		14.2757	0.328783		56.9133	0.732715
	13.9381	7.89078	8.83016		14.2862	0.258329		56.9635	0.690443
	13.9481	7.91427	8.65011		14.2966	0.320954		57.0137	0.770291
	13.9582	7.78902	8.54052		14.3071	0.414892		57.0639	0.760897
	13.9682	7.8673	8.4231		14.3176	0.360095		57.1142	0.8063
	13.9782	7.95341	8.4231		14.3281	0.328783		57.1644	0.818825
	13.9883	7.83598	8.64228		14.3386	0.375752		57.2146	0.792209
	13.9983	7.98472	8.57966		14.3491	0.42272		57.2648	0.832916
	14.0084	7.88295	8.51703		14.3596	0.414892		57.315	0.785947
	14.0184	7.85947	8.3135		14.3701	0.344439		57.3652	0.693575
	14.0285	7.91427	8.4231		14.3812	0.461861		57.4154	0.765594
	14.0385	7.94558	8.70491		14.3917	0.266157		57.4656	0.814128
	14.0485	7.97689	8.66577		14.4022	0.250501		57.5158	0.754634
	14.0586	7.85947	8.54835		14.4126	0.250501		57.5661	0.768725
	14.0718	7.89078	8.41527		14.4237	0.305298		57.6163	0.768725
	14.0837	7.91427	8.39961		14.4342	0.399236		57.6665	0.785947
	14.0937	7.95341	8.63446		14.4447	0.352267		57.7167	0.795341
	14.1038	7.87513	8.47789		14.4552	0.258329		57.7669	0.8063
	14.1145	7.85947	8.49355		14.4657	0.375752		57.8171	0.796906
	14.1257	7.80467	8.43875		14.4762	0.399236		57.8673	0.774987
	14.1371	7.83598	8.3135		14.4867	0.281814		57.9175	0.773422
	14.1471	7.85164	8.54052		14.4972	0.352267		57.9746	0.837613
	14.1571	7.80467	8.70491		14.5077	0.320954		58.028	0.764028
	14.1678	7.87513	8.50138		14.5181	0.407064		58.0782	0.718625
	14.1778	7.79684	8.39178		14.5286	0.352267		58.1284	0.801603
	14.1879	7.88295	8.45441		14.5391	0.227017		58.1786	0.709231
	14.1979	7.78119	8.48572		14.5502	0.477518		58.2288	0.692009
	14.2086	7.80467	8.54835		14.5607	0.336611		58.2791	0.795341
	14.2186	7.82816	8.45441		14.5712	0.266157		58.3293	0.798472
	14.2287	7.8125	8.45441		14.5817	0.360095		58.3795	0.659131
	14.2387	7.91427	8.40744		14.5922	0.352267		58.4297	0.784381
	14.2488	7.8125	8.39178		14.6027	0.336611		58.4799	0.798472
	14.2588	7.83598	8.43875		14.6132	0.266157		58.5301	0.789078
	14.2688	7.82033	8.564		14.6236	0.469689		58.5841	0.702968
	14.2789	7.92209	8.45441		14.6341	0.50883		58.6349	0.810997
	14.2896	7.92992	8.3135		14.6446	0.29747		58.6851	0.732715
	14.2996	7.99255	8.50138		14.6551	0.266157		58.7353	0.771856
	14.3096	7.92209	8.65011		14.6656	0.281814		58.7881	0.770291
	14.3197	7.82816	8.49355		14.6761	0.352267		58.8383	0.795341
	14.3316	7.88295	8.48572		14.6866	0.258329		58.8885	0.629384
	14.3423	7.74205	8.59532		14.6971	0.360095		58.9387	0.804735
	14.3523	7.89078	8.48572		14.7082	0.328783		58.9889	0.718625
	14.3624	7.71856	8.47789		14.7187	0.446205		59.0391	0.759331
	14.3724	7.78902	8.564		14.7292	0.320954		59.0893	0.764028
	14.3824	7.90644	8.62663		14.7396	0.164391		59.1395	0.718625
	14.3925	7.7577	8.43092		14.7501	0.414892		59.1898	0.648171
	14.4025	7.78119	8.34481		14.7606	0.438377		59.24	0.807866
	14.4132	7.70291	8.52486		14.7717	0.328783		59.2902	0.740544
	14.4239	7.8673	8.48572		14.7822	0.336611		59.3404	0.812563
	14.4339	7.80467	8.72839		14.7927	0.29747		59.3906	0.748372
	14.444	7.94558	8.51703		14.8032	0.101766		59.4408	0.748372
	14.454	7.87513	8.6188		14.8137	0.360095		59.491	0.807866
	14.464	7.82033	8.32133		14.8248	0.273985		59.5412	0.823522
	14.4741	7.85164	8.37613		14.8353	0.203532		59.5914	0.787513
	14.4841	7.83598	8.564		14.8458	0.328783		59.6417	0.726453
	14.4942	7.78119	8.48572		14.8563	0.399236		59.6919	0.735847
	14.5042	7.92992	8.37613		14.8667	0.352267		59.7421	0.671656
	14.5143	7.74987	8.38396		14.8779	0.42272		59.7936	0.696706
	14.5243	7.69508	8.39178		14.8884	0.42272		59.8444	0.807866
	14.5343	7.82033	8.47007		14.8988	0.336611		59.8946	0.743675
	14.5444	7.82033	8.51703		14.9093	0.289642		59.9454	0.764028
	14.5544	7.87513	8.48572		14.9198	0.430549		59.9956	0.773422
	14.5645	7.78902	8.33699		14.9303	0.29747		60.0465	0.751503
	14.5745	7.70291	8.30567		14.9408	0.360095		60.0967	0.823522
	14.5846	7.80467	8.48572		14.9513	0.328783		60.1469	0.657565
	14.5946	7.76553	8.50921		14.9618	0.367923		60.1971	0.773422
	14.6046	7.88295	8.35264		14.9729	0.242673		60.2473	0.821956
	14.6147	7.76553	8.38396		14.9834	0.446205		60.2976	0.735847
	14.6247	7.7577	8.33699		14.9939	0.42272		60.3478	0.837613
	14.6348	7.79684	8.33699		15.0043	0.328783		60.398	0.774987
	14.6479	7.82033	8.35264		15.0148	0.234845		60.4482	0.746806
	14.6586	7.69508	8.50921		15.0253	0.203532		60.4984	0.759331
	14.6687	7.71856	8.46224		15.0358	0.438377		60.5486	0.721756
	14.6787	7.77336	8.25088		15.0463	0.375752		60.5988	0.773422
	14.6887	7.83598	8.43875		15.0574	0.313126		60.649	0.728019
	14.6988	7.90644	8.564		15.0679	0.454033		60.6992	0.665393
	14.7088	7.74205	8.65011		15.0784	0.320954		60.7495	0.710797
	14.7214	7.74987	8.53269		15.0889	0.360095		60.7997	0.677918
	14.7314	7.82033	8.43875		15.0994	0.414892		60.8499	0.785947
	14.7415	7.72639	8.41527		15.1098	0.313126		60.9001	0.776553
	14.7515	7.66377	8.39178		15.1203	0.336611		60.9503	0.829785
	14.7615	7.83598	8.6188		15.1308	0.469689		61.0005	0.690443
	14.7716	7.82816	8.59532		15.1413	0.38358		61.0507	0.726453
	14.7816	7.88295	8.46224		15.1518	0.266157		61.1009	0.787513
	14.7917	7.74987	8.40744		15.1623	0.360095		61.1512	0.652868
	14.8017	7.8125	8.45441		15.1734	0.38358		61.2014	0.754634
	14.8118	7.85947	8.58749		15.1839	0.438377		61.2516	0.765594
	14.8218	7.87513	8.47007		15.195	0.446205		61.3018	0.728019
	14.8318	7.82816	8.43875		15.2055	0.281814		61.352	0.728019
	14.8419	7.7577	8.38396		15.216	0.320954		61.4022	0.759331
	14.8519	7.68725	8.37613		15.2265	0.367923		61.4524	0.778119
	14.862	7.60114	8.23522		15.237	0.38358		61.5026	0.754634
	14.872	7.71856	8.49355		15.2474	0.344439		61.5528	0.790644
	14.8821	7.74987	8.33699		15.2579	0.391408		61.6031	0.7562
	14.8921	7.83598	8.36047		15.2684	0.344439		61.6533	0.818825
	14.9021	7.78119	8.20391		15.2789	0.352267		61.7035	0.770291
	14.9153	7.83598	8.22739		15.2894	0.407064		61.7537	0.782816
	14.9254	7.85164	8.49355		15.2999	0.485346		61.8039	0.64504
	14.9354	7.74205	8.35264		15.3104	0.414892		61.8579	0.72019
	14.9455	7.71856	8.4231		15.3209	0.289642		61.9087	0.749937
	14.9555	7.74987	8.37613		15.3314	0.328783		61.9589	0.823522
	14.9655	7.78119	8.29002		15.3418	0.38358		62.0091	0.787512
	14.9756	7.80467	8.32133		15.3523	0.438377		62.0593	0.740544
	14.9856	7.65594	8.39961		15.3628	0.38358		62.1096	0.734281
	14.9957	7.73422	8.39178		15.3733	0.344439		62.1623	0.789078
	15.0057	7.8125	8.38396		15.3838	0.289642		62.2125	0.807866
	15.0158	7.87513	8.12563		15.3943	0.336611		62.2627	0.73115
	15.0264	7.59331	8.36047		15.4048	0.336611		62.3129	0.692009
	15.0365	7.74205	8.37613		15.4153	0.352267		62.3631	0.793775
	15.0465	7.72639	8.43092		15.4258	0.281814		62.4133	0.740544
	15.0565	7.72639	8.39178		15.4363	0.336611		62.4635	0.751503
	15.0666	7.70291	8.24305		15.4467	0.328783		62.5138	0.649737
	15.0766	7.60897	8.50921		15.4572	0.38358		62.564	0.801603
	15.0867	7.72639	8.40744		15.4677	0.375752		62.6142	0.81726
	15.0967	7.72639	8.53269		15.4782	0.391408		62.6644	0.728019
	15.1068	7.67942	8.40744		15.4887	0.391408		62.7146	0.7562
	15.1168	7.74987	8.21956		15.4992	0.360095		62.7655	0.740544
	15.1268	7.73422	8.39178		15.5097	0.516658		62.8157	0.815694
	15.1369	7.8125	8.37613		15.5202	0.273985		62.8659	0.713928
	15.1469	7.84381	8.564		15.5306	0.336611		62.9161	0.836047
	15.157	7.69508	8.48572		15.5411	0.336611		62.9663	0.737412
	15.167	7.78119	8.27436		15.5516	0.305298		63.0165	0.785947
	15.1771	7.83598	8.36047		15.5621	0.38358		63.068	0.7562
	15.1871	7.68725	8.41527		15.5726	0.242673		63.1188	0.770291
	15.1971	7.60897	8.4231		15.5831	0.571455		63.1697	0.637212
	15.2103	7.68725	8.47789		15.5936	0.227017		63.2199	0.81726
	15.2204	7.77336	8.45441		15.6041	0.469689		63.2701	0.715494
	15.2304	7.73422	8.34481		15.6146	0.203532		63.3203	0.753069
	15.2411	7.60897	8.29002		15.6251	0.407064		63.3705	0.804735
	15.2511	7.68725	8.16477		15.6355	0.281814		63.4207	0.767159
	15.2637	7.69508	8.3135		15.646	0.313126		63.4709	0.692009
	15.2768	7.79684	8.38396		15.6565	0.360095		63.5211	0.804735
	15.2869	7.73422	8.45441		15.667	0.258329		63.5713	0.729584
	15.2969	7.71073	8.35264		15.6781	0.242673		63.6216	0.712362
	15.3076	7.70291	8.32916		15.6886	0.42272		63.6718	0.765594
	15.3176	7.71856	8.29002		15.6991	0.367923		63.722	0.654434
	15.3277	7.65594	8.29785		15.7096	0.493174		63.7722	0.757766
	15.3377	7.74987	8.47007		15.7201	0.305298		63.8224	0.779684
	15.3484	7.73422	8.39961		15.7306	0.391408		63.8726	0.746806
	15.3591	7.67942	8.30567		15.7411	0.399236		63.9228	0.745241
	15.3697	7.71856	8.36047		15.7522	0.367923		63.973	0.759331
	15.3798	7.74987	8.27436		15.7626	0.430549		64.0232	0.690443
	15.3911	7.58548	8.48572		15.7731	0.540143		64.0735	0.743675
	15.4036	7.67942	8.45441		15.7836	0.250501		64.1237	0.818825
	15.4137	7.73422	8.34481		15.7941	0.289642		64.1739	0.698272
	15.4237	7.68725	8.2587		15.8046	0.50883		64.2241	0.754634
	15.4338	7.65594	8.25088		15.8151	0.438377		64.2743	0.74524
	15.4438	7.67159	8.43092		15.8262	0.273985		64.3245	0.748372
	15.4563	7.71856	8.54052		15.8367	0.532315		64.3747	0.800038
	15.4664	7.60114	8.40744		15.8472	0.391408		64.4249	0.715494
	15.4764	7.70291	8.3683		15.8577	0.461861		64.4752	0.774988
	15.4865	7.59331	8.18042		15.8682	0.50883		64.526	0.771856
	15.4965	7.69508	8.32916		15.8786	0.281814		64.5762	0.751503
	15.5066	7.6168	8.47789		15.8891	0.547971		64.6264	0.754634
	15.5172	7.71856	8.41527		15.8996	0.29747		64.6798	0.754634
	15.5273	7.55417	8.36047		15.9101	0.555799		64.73	0.801603
	15.5373	7.71856	8.13345		15.9206	0.29747		64.7802	0.712362
	15.5474	7.71856	8.23522		15.9311	0.328783		64.8304	0.861097
	15.5574	7.66377	8.564		15.9416	0.485346		64.8837	0.774987
	15.5674	7.70291	8.39178		15.9521	0.227017		64.9371	0.767159
	15.5775	7.64811	8.28219		15.9625	0.328783		64.9879	0.713928
	15.5875	7.67942	8.25088		15.973	0.328783		65.0394	0.804734
	15.5976	7.71856	8.10997		15.9835	0.414892		65.0909	0.768725
	15.6076	7.8125	8.22739		15.9946	0.344439		65.1411	0.760897
	15.6176	7.55417	8.39178		16.0051	0.313126		65.195	0.753069
	15.6277	7.78119	8.28219		16.0156	0.391408		65.2453	0.757766
	15.6377	7.71073	8.21956		16.0261	0.281814		65.2955	0.784381
	15.6484	7.64811	8.15694		16.0366	0.227017		65.3463	0.677918
	15.6585	7.66377	8.23522		16.0471	0.399236		65.3965	0.801603
	15.6685	7.69508	8.30567		16.0576	0.407064		65.4499	0.729584
	15.6785	7.58548	8.44658		16.0681	0.320954		65.502	0.707665
	15.6892	7.63245	8.36047		16.0785	0.336611		65.5541	0.707665
	15.6992	7.66377	8.24305		16.089	0.438377		65.6043	0.742109
	15.7099	7.62462	8.22739		16.0995	0.399236		65.6545	0.773422
	15.72	7.66377	8.18042		16.11	0.172219		65.7047	0.717059
	15.73	7.76553	8.54052		16.1205	0.328783		65.7549	0.776553
	15.7407	7.67942	8.40744		16.131	0.430549		65.8051	0.746806
	15.7507	7.63245	8.22739		16.1415	0.250501		65.8578	0.712362
	15.7614	7.69508	8.22739		16.152	0.344439		65.9081	0.723322
	15.7714	7.73422	8.33699		16.1625	0.367923		65.9583	0.798472
	15.7815	7.71856	8.46224		16.173	0.344439		66.0085	0.785947
	15.7915	7.562	8.46224		16.1834	0.344439		66.0593	0.7562
	15.8016	7.67942	8.1178		16.1939	0.360095		66.1095	0.646606
	15.8116	7.64028	8.18825		16.2044	0.21136		66.1666	0.798472
	15.8216	7.67942	8.36047		16.2149	0.313126		66.2181	0.776553
	15.8317	7.71073	8.40744		16.2254	0.273985		66.2683	0.790644
	15.8424	7.7577	8.40744		16.2359	0.367923		66.3185	0.78125
	15.853	7.71073	8.47789		16.2464	0.305298		66.3687	0.770291
	15.8637	7.47589	8.18042		16.2569	0.38358		66.419	0.712362
	15.8737	7.59331	8.1178		16.2674	0.485346		66.4692	0.776553
	15.8838	7.63245	8.1178		16.2778	0.414892		66.5194	0.612162
	15.8938	7.60114	8.33699		16.2883	0.313126		66.5696	0.764028
	15.9039	7.60897	8.40744		16.2988	0.367923		66.6198	0.734281
	15.9139	7.60114	8.35264		16.3093	0.250501		66.67	0.754634
	15.9258	7.65594	8.23522		16.3198	0.391408		66.7202	0.751503
	15.9359	7.62462	8.14911		16.3303	0.352267		66.7704	0.692009
	15.9459	7.59331	8.34481		16.3408	0.42272		66.8213	0.771856
	15.9566	7.60114	8.28219		16.3513	0.29747		66.8721	0.749937
	15.9666	7.55417	8.43092		16.3618	0.367923		66.9223	0.748372
	15.9767	7.53851	8.16477		16.3722	0.328783		66.9725	0.643475
	15.9867	7.69508	8.15694		16.3827	0.352267		67.0227	0.796906
	15.9967	7.71073	8.3683		16.3932	0.29747		67.073	0.737412
	16.0068	7.60897	8.3683		16.4043	0.391408		67.1232	0.790644
	16.0168	7.62462	8.32133		16.4148	0.289642		67.1734	0.728019
	16.0269	7.62462	8.30567		16.4253	0.281814		67.2236	0.782816
	16.0369	7.67942	8.05517		16.4358	0.360095		67.2738	0.753069
	16.047	7.62462	8.21174		16.4463	0.328783		67.3247	0.745241
	16.057	7.49937	8.39178		16.4568	0.414892		67.3749	0.713928
	16.067	7.66377	8.3135		16.4673	0.320954		67.4251	0.773422
	16.0777	7.57766	8.063		16.4778	0.289642		67.4753	0.740544
	16.0878	7.6168	8.13345		16.4882	0.328783		67.5255	0.815694
	16.0978	7.58548	8.24305		16.4987	0.430549		67.5757	0.785947
	16.1078	7.53069	8.39961		16.5092	0.328783		67.6259	0.765594
	16.1185	7.58548	8.35264		16.5197	0.344439		67.6761	0.753069
	16.1292	7.60897	8.20391		16.5302	0.336611		67.7263	0.765594
	16.1392	7.65594	8.1726		16.5407	0.328783		67.7766	0.632515
	16.1493	7.57766	8.20391		16.5512	0.336611		67.8268	0.721756
	16.1593	7.6168	8.30567		16.5617	0.289642		67.877	0.73115
	16.1694	7.55417	8.1726		16.5728	0.234845		67.9272	0.768725
	16.1807	7.63245	8.4231		16.5833	0.446205		67.9774	0.825088
	16.1907	7.46806	8.30567		16.5938	0.360095		68.0276	0.676353
	16.2007	7.49155	8.21174		16.6042	0.258329		68.0778	0.709231
	16.2108	7.64811	8.21956		16.6147	0.266157		68.128	0.778119
	16.2208	7.54634	8.22739		16.6252	0.336611		68.1782	0.7562
	16.2309	7.63245	8.30567		16.6357	0.187876		68.2285	0.715494
	16.2409	7.67942	8.25088		16.6462	0.352267		68.2787	0.785947
	16.251	7.63245	8.30567		16.6567	0.352267		68.3289	0.737412
	16.261	7.58548	8.09431		16.6672	0.414892		68.3791	0.81726
	16.271	7.58548	8.10214		16.6777	0.344439		68.4293	0.751503
	16.2811	7.60897	8.47007		16.6888	0.227017		68.4795	0.732715
	16.2911	7.46806	8.28219		16.6993	0.399236		68.5297	0.746806
	16.3012	7.56983	8.15694		16.7097	0.305298		68.5799	0.754634
	16.3118	7.49155	8.19608		16.7202	0.328783		68.6301	0.742109
	16.3219	7.562	8.14128		16.7307	0.320954		68.6804	0.801603
	16.3319	7.55417	8.38396		16.7418	0.281814		68.7306	0.701403
	16.342	7.49937	8.39961		16.7523	0.320954		68.7808	0.707665
	16.352	7.53851	8.32916		16.7628	0.391408		68.831	0.804734
	16.362	7.56983	8.08649		16.7733	0.375752		68.8812	0.748372
	16.3721	7.71073	8.10214		16.7838	0.399236		68.9314	0.737412
	16.3821	7.64028	8.15694		16.7949	0.336611		68.9816	0.753069
	16.3922	7.60114	8.24305		16.8054	0.375752		69.0318	0.760897
	16.4022	7.54634	8.21174		16.8159	0.38358		69.0833	0.784381
	16.4123	7.60897	8.2587		16.8264	0.501002		69.1398	0.748372
	16.4223	7.53069	8.0082		16.8369	0.203532		69.1906	0.823522
	16.4323	7.62462	8.24305		16.8473	0.352267		69.2408	0.684181
	16.4424	7.55417	8.14128		16.8578	0.328783		69.2911	0.73115
	16.4524	7.59331	8.32916		16.8683	0.352267		69.3425	0.743675
	16.4625	7.6168	8.19608		16.8788	0.273985		69.3927	0.765594
	16.4725	7.60114	8.14128		16.8893	0.258329		69.4429	0.74524
	16.4825	7.562	8.04734		16.8998	0.328783		69.4931	0.757766
	16.4926	7.64811	8.14128		16.9103	0.352267		69.5434	0.765594
	16.5026	7.59331	8.27436		16.9208	0.446205		69.5936	0.740544
	16.5127	7.52286	8.33699		16.9312	0.305298		69.6438	0.804735
	16.5227	7.64028	8.2587		16.9417	0.313126		69.694	0.764028
	16.5334	7.55417	8.14911		16.9522	0.375752		69.7442	0.723322
	16.5434	7.64811	8.34481		16.9627	0.352267		69.7944	0.789078
	16.5535	7.55417	8.28219		16.9732	0.38358		69.8446	0.701403
	16.5635	7.5072	8.29785		16.9843	0.360095		69.8948	0.709231
	16.5736	7.48372	8.1726		16.9948	0.266157		69.9451	0.732715
	16.5842	7.55417	8.14911		17.0053	0.336611		69.9953	0.684181
	16.5949	7.62462	8.1726		17.0158	0.344439		70.0455	0.737412
	16.6062	7.60897	8.25088		17.0263	0.258329		70.0957	0.713928
	16.6162	7.49937	8.39178		17.0368	0.414892		70.1459	0.721756
	16.6263	7.43675	8.25088		17.0472	0.360095		70.1961	0.729584
	16.6363	7.54634	8.3135		17.0577	0.289642		70.2463	0.779684
	16.647	7.67159	8.1726		17.0682	0.29747		70.2965	0.793775
	16.657	7.47589	8.28219		17.0787	0.281814		70.3467	0.764028
	16.6671	7.63245	8.2587		17.0892	0.344439		70.397	0.701403
	16.6771	7.55417	8.3683		17.0997	0.367923		70.4472	0.723322
	16.6872	7.48372	8.19608		17.1102	0.38358		70.4974	0.751503
	16.6972	7.54634	8.28219		17.1207	0.266157		70.5476	0.790644
	16.7072	7.48372	8.19608		17.1312	0.21136		70.5978	0.746806
	16.7173	7.55417	8.26653		17.1417	0.29747		70.648	0.704534
	16.7273	7.4524	8.2587		17.1528	0.320954		70.6982	0.668525
	16.7374	7.53851	8.19608		17.1632	0.414892		70.7484	0.814128
	16.7474	7.63245	8.063		17.1737	0.273985		70.7986	0.621556
	16.7574	7.49937	8.1178		17.1842	0.352267		70.8489	0.72019
	16.7675	7.38978	8.08649		17.1947	0.313126		70.8991	0.768725
	16.7775	7.49937	8.38396		17.2052	0.148735		70.9493	0.789078
	16.7876	7.49937	8.22739		17.2157	0.29747		70.9995	0.713928
	16.7976	7.5072	8.22739		17.2262	0.313126		71.0566	0.707665
	16.8077	7.41326	8.0082		17.2367	0.273985		71.1068	0.732715
	16.8177	7.67159	7.93775		17.2472	0.375752		71.157	0.792209
	16.8277	7.52286	8.24305		17.2577	0.281814		71.2072	0.732715
	16.8378	7.40544	8.21174		17.2681	0.29747		71.2575	0.704534
	16.8478	7.43675	8.28219		17.2786	0.281814		71.3077	0.676353
	16.8579	7.6168	8.21956		17.2891	0.164391		71.3579	0.699837
	16.8679	7.51503	8.24305		17.2996	0.352267		71.4081	0.728019
	16.878	7.52286	8.0082		17.3101	0.0234845		71.4583	0.804734
	16.888	7.60897	8.16477		17.3212	0.438377		71.5085	0.613727
	16.898	7.56983	8.33699		17.3317	0.328783		71.5593	0.729584
	16.9087	7.54634	8.13345		17.3422	0.281814		71.6096	0.737412
	16.9194	7.49155	8.13345		17.3527	0.328783		71.6598	0.782816
	16.9294	7.34281	8.32133		17.3632	0.344439		71.71	0.812563
	16.9395	7.59331	8.25088		17.3736	0.367923		71.7602	0.707665
	16.9495	7.56983	8.25088		17.3848	0.344439		71.8104	0.773422
	16.9596	7.51503	8.10214		17.3959	0.42272		71.8606	0.764028
	16.9696	7.49937	8.00038		17.4063	0.289642		71.9108	0.837613
	16.9796	7.46023	7.99255		17.4168	0.328783		71.961	0.751503
	16.9897	7.53069	8.14911		17.4279	0.352267		72.0113	0.64504
	16.9997	7.5072	8.3683		17.4384	0.281814		72.0615	0.698272
	17.0098	7.60114	8.18825		17.4489	0.367923		72.1117	0.774987
	17.0204	7.44458	8.10997		17.4594	0.266157		72.1619	0.728019
	17.0305	7.52286	8.04734		17.4699	0.328783		72.2121	0.73115
	17.0405	7.52286	8.12563		17.4804	0.367923		72.2623	0.760897
	17.0506	7.56983	8.29785		17.4909	0.273985		72.3125	0.662262
	17.0606	7.49937	8.2587		17.5014	0.258329		72.3627	0.701403
	17.0706	7.51503	8.14128		17.5119	0.391408		72.4129	0.724887
	17.0807	7.51503	8.13345		17.523	0.320954		72.4632	0.821956
	17.0907	7.46023	7.99255		17.5334	0.360095		72.5134	0.796906
	17.1008	7.44458	8.07866		17.5439	0.313126		72.5636	0.718625
	17.1108	7.38195	8.26653		17.5544	0.273985		72.6138	0.735847
	17.1209	7.51503	8.14128		17.5655	0.336611		72.6653	0.713928
	17.1309	7.46806	8.22739		17.576	0.375752		72.7161	0.793775
	17.1409	7.44458	8.08649		17.5865	0.320954		72.7663	0.728019
	17.151	7.4524	8.02386		17.597	0.38358		72.8171	0.732715
	17.1617	7.52286	8.10214		17.6081	0.305298		72.8674	0.713928
	17.1717	7.5072	8.1178		17.6186	0.352267		72.9176	0.641909
	17.1842	7.5072	8.32133		17.6291	0.156563		72.9678	0.778119
	17.1956	7.51503	8.18042		17.6396	0.305298		73.018	0.728019
	17.2056	7.55417	8.1726		17.6501	0.242673		73.0682	0.732715
	17.2156	7.41326	8.18042		17.6605	0.305298		73.1184	0.774988
	17.2257	7.49155	8.07083		17.671	0.352267		73.1686	0.751503
	17.2357	7.35064	8.32133		17.6822	0.446205		73.2188	0.740544
	17.2458	7.38978	8.24305		17.6926	0.242673		73.269	0.701403
	17.2558	7.49155	8.19608		17.7031	0.320954		73.3193	0.771856
	17.2658	7.37412	7.98472		17.7136	0.375752		73.3695	0.748372
	17.2759	7.52286	8.08649		17.7241	0.344439		73.4197	0.784381
	17.2859	7.41326	8.32133		17.7346	0.352267		73.4699	0.724887
	17.2966	7.41326	8.18042		17.7451	0.266157		73.5201	0.688878
	17.3073	7.48372	8.05517		17.7556	0.375752		73.5703	0.7562
	17.3173	7.44458	8.1726		17.7661	0.242673		73.6205	0.746806
	17.3273	7.53069	8.08649		17.7765	0.258329		73.6707	0.762462
	17.3374	7.44458	8.14128		17.787	0.242673		73.721	0.742109
	17.3481	7.49937	8.07083		17.7975	0.352267		73.7712	0.717059
	17.3581	7.38978	8.15694		17.808	0.493174		73.8214	0.710797
	17.3682	7.51503	8.13345		17.8185	0.336611		73.8716	0.666959
	17.3782	7.40544	7.82033		17.829	0.250501		73.9218	0.742109
	17.3882	7.54634	7.92209		17.8395	0.273985		73.972	0.693575
	17.3983	7.35064	8.1726		17.85	0.320954		74.0222	0.601202
	17.4083	7.46023	8.15694		17.8605	0.399236		74.0724	0.698272
	17.4196	7.44458	8.08649		17.871	0.12525		74.1226	0.784381
	17.4297	7.42892	7.97689		17.8814	0.352267		74.1729	0.696706
	17.4397	7.49937	7.99255		17.8919	0.320954		74.2231	0.73115
	17.4497	7.5072	8.07083		17.9024	0.328783		74.2733	0.79221
	17.4598	7.55417	8.2587		17.9129	0.399236		74.3235	0.745241
	17.4698	7.52286	8.04734		17.9234	0.258329		74.3737	0.853269
	17.4799	7.42109	7.90644		17.9339	0.219188		74.4239	0.757766
	17.4899	7.33498	8.20391		17.9444	0.399236		74.4741	0.762462
	17.5	7.42109	8.07866		17.9549	0.305298		74.5243	0.715494
	17.51	7.43675	7.98472		17.9653	0.273985		74.5745	0.776553
	17.52	7.49155	8.21174		17.9758	0.164391		74.6248	0.749937
	17.5301	7.3663	7.98472		17.9863	0.250501		74.675	0.724887
	17.5401	7.35847	8.00038		17.9968	0.352267		74.7252	0.782816
	17.5508	7.3115	8.09431		18.0073	0.219188		74.7754	0.701403
	17.5608	7.39761	8.14128		18.0178	0.360095		74.8256	0.699837
	17.5709	7.5072	8.19608		18.0283	0.313126		74.8758	0.738978
	17.5809	7.48372	8.10214		18.0388	0.328783		74.926	0.707665
	17.5935	7.5072	8.05517		18.0493	0.399236		74.9762	0.776553
	17.6035	7.46806	8.10214		18.0604	0.399236		75.0264	0.743675
	17.6136	7.43675	8.13345		18.0709	0.320954		75.0773	0.746806
	17.6236	7.40544	8.25088		18.0813	0.352267		75.1275	0.818825
	17.6336	7.47589	8.21956		18.0918	0.242673		75.1777	0.717059
	17.6437	7.562	8.063		18.1023	0.38358		75.2298	0.743675
	17.6537	7.4524	8.00038		18.1128	0.289642		75.2807	0.693575
	17.6638	7.49155	8.04734		18.1233	0.281814		75.3309	0.748372
	17.6738	7.46023	8.25088		18.1338	0.328783		75.3811	0.712362
	17.6845	7.46806	8.14128		18.1443	0.21136		75.4313	0.723322
	17.6945	7.46806	8.063		18.1548	0.313126		75.4815	0.710797
	17.7052	7.53851	8.04734		18.1653	0.461861		75.5317	0.729584
	17.7159	7.46806	8.063		18.1758	0.266157		75.5819	0.726453
	17.7265	7.37412	8.25088		18.1862	0.344439		75.6321	0.743675
	17.7366	7.38978	8.07866		18.1967	0.242673		75.6823	0.729584
	17.7466	7.48372	8.28219		18.2072	0.273985		75.7326	0.803169
	17.7567	7.38195	8.02386		18.2177	0.391408		75.7828	0.660696
	17.7667	7.39761	8.05517		18.2282	0.305298		75.833	0.78125
	17.7767	7.53069	8.14911		18.2387	0.344439		75.8832	0.73115
	17.7868	7.41326	8.2587		18.2492	0.352267		75.9334	0.737412
	17.7968	7.32715	8.1178		18.2597	0.21136		75.9836	0.795341
	17.8069	7.42109	7.99255		18.2701	0.313126		76.0338	0.728019
	17.8169	7.40544	7.8673		18.2806	0.328783		76.084	0.577718
	17.8276	7.41326	8.26653		18.2911	0.313126		76.1343	0.789078
	17.8376	7.32715	8.10214		18.3016	0.38358		76.1845	0.729584
	17.8477	7.2567	8.02386		18.3121	0.399236		76.2347	0.692009
	17.859	7.46806	8.01603		18.3226	0.266157		76.2849	0.748372
	17.869	7.48372	8.00038		18.3331	0.313126		76.3357	0.738978
	17.8791	7.47589	8.21956		18.3436	0.258329		76.3859	0.7061
	17.8897	7.31933	8.13345		18.3541	0.336611		76.4361	0.768725
	17.8998	7.42892	8.15694		18.3646	0.273985		76.4864	0.732715
	17.9098	7.3663	7.99255		18.375	0.367923		76.5366	0.785947
	17.9198	7.2019	8.01603		18.3861	0.320954		76.5868	0.776553
	17.9299	7.37412	8.16477		18.3966	0.289642		76.637	0.724887
	17.9399	7.49937	8.063		18.4071	0.493174		76.6872	0.792209
	17.95	7.35064	8.12563		18.4176	0.352267		76.7374	0.784381
	17.96	7.38978	8.07083		18.4281	0.430549		76.7876	0.709231
	17.9701	7.4524	7.91427		18.4386	0.273985		76.8378	0.738978
	17.9801	7.44458	8.03952		18.4491	0.367923		76.888	0.687312
	17.9908	7.35847	8.13345		18.4596	0.164391		76.9383	0.796906
	18.0008	7.44458	8.1726		18.4701	0.21136		76.9885	0.726453
	18.0109	7.35064	7.99255		18.4806	0.336611		77.0387	0.715494
	18.0209	7.35064	7.8673		18.491	0.266157		77.0889	0.738978
	18.0309	7.48372	8.07866		18.5015	0.367923		77.1391	0.676353
	18.041	7.33498	8.21956		18.512	0.360095		77.1893	0.762462
	18.051	7.56983	8.10997		18.5225	0.360095		77.2395	0.776553
	18.0623	7.32715	8.14911		18.533	0.375752		77.291	0.78125
	18.0724	7.3663	7.95341		18.5441	0.227017		77.3412	0.768725
	18.0824	7.46023	7.91427		18.5546	0.258329		77.392	0.729584
	18.0931	7.35064	8.04734		18.5651	0.219188		77.4423	0.729584
	18.1031	7.37412	8.1178		18.5756	0.461861		77.4925	0.73115
	18.1132	7.38978	8.063		18.5861	0.289642		77.5427	0.751503
	18.1232	7.43675	8.00038		18.5966	0.501002		77.5929	0.778119
	18.1332	7.41326	7.99255		18.607	0.180048		77.6431	0.685747
	18.1433	7.5072	8.04734		18.6175	0.42272		77.6933	0.738978
	18.1533	7.38195	8.05517		18.628	0.227017		77.7448	0.713928
	18.1634	7.28019	8.04734		18.6385	0.227017		77.795	0.651303
	18.1734	7.44458	7.95341		18.649	0.250501		77.8452	0.718625
	18.1835	7.38195	8.063		18.6595	0.399236		77.8954	0.803169
	18.1941	7.51503	8.0082		18.67	0.234845		77.9456	0.73115
	18.2042	7.4524	8.1178		18.6805	0.501002		77.9958	0.751503
	18.2148	7.38195	8.1178		18.6916	0.461861		78.046	0.767159
	18.2249	7.38195	7.92209		18.7021	0.313126		78.0963	0.688878
	18.2349	7.38978	7.94558		18.7132	0.258329		78.1465	0.774988
	18.2456	7.35064	8.03952		18.7237	0.344439		78.1967	0.685747
	18.2556	7.2567	8.1726		18.7341	0.414892		78.2469	0.742109
	18.2657	7.40544	8.30567		18.7446	0.336611		78.2971	0.717059
	18.2763	7.46023	8.03952		18.7551	0.148735		78.3473	0.602768
	18.2864	7.35064	8.03169		18.7656	0.547971		78.3975	0.757766
	18.2964	7.24887	8.03169		18.7761	0.203532		78.4477	0.718625
	18.3065	7.34281	8.19608		18.7866	0.375752		78.4979	0.704534
	18.3165	7.41326	8.12563		18.7977	0.21136		78.5482	0.784381
	18.3272	7.24104	7.99255		18.8082	0.250501		78.5984	0.713928
	18.3372	7.39761	8.12563		18.8187	0.313126		78.6486	0.745241
	18.3473	7.32715	8.02386		18.8292	0.367923		78.6988	0.729584
	18.3573	7.40544	8.063		18.8397	0.0704534		78.749	0.818825
	18.3674	7.35847	8.22739		18.8501	0.540143		78.7992	0.740544
	18.3774	7.43675	8.08649		18.8612	0.524486		78.8494	0.710797
	18.3875	7.35064	8.063		18.8723	0.430549		78.8996	0.692009
	18.3975	7.37412	7.96906		18.8828	0.414892		78.9499	0.764028
	18.4075	7.23322	7.97689		18.8933	0.273985		79.0001	0.701403
	18.4176	7.38978	8.13345		18.9038	0.50883		79.0503	0.767159
	18.4276	7.37412	8.0082		18.9143	0.203532		79.1005	0.724887
	18.4377	7.38978	7.98472		18.9248	0.344439		79.1507	0.630949
	18.4477	7.43675	7.95341		18.9359	0.352267		79.2009	0.718625
	18.4577	7.38978	7.8125		18.9464	0.375752		79.2511	0.709231
	18.4678	7.28801	8.00038		18.9569	0.320954		79.3013	0.729584
	18.4778	7.39761	7.94558		18.9674	0.336611		79.3515	0.742109
	18.4879	7.33498	8.16477		18.9785	0.156563		79.4018	0.726453
	18.4979	7.3663	7.96123		18.989	0.258329		79.452	0.677918
	18.508	7.53851	7.87513		18.9994	0.336611		79.5022	0.679484
	18.518	7.3115	7.92992		19.0099	0.305298		79.5524	0.745241
	18.5293	7.42892	8.0082		19.0204	0.266157		79.6026	0.771856
	18.5393	7.41326	8.063		19.0309	0.313126		79.6559	0.749937
	18.5494	7.34281	8.0082		19.0414	0.266157		79.7062	0.765594
	18.5594	7.37412	7.85164		19.0519	0.328783		79.7564	0.729584
	18.5707	7.37412	7.96906		19.0624	0.313126		79.8066	0.72019
	18.5845	7.40544	7.92992		19.0729	0.289642		79.8568	0.757766
	18.5946	7.3115	8.19608		19.0834	0.344439		79.907	0.748372
	18.6046	7.40544	8.08649		19.0939	0.281814		79.9572	0.762462
	18.6147	7.35064	7.85164		19.1043	0.328783		80.0074	0.782816
	18.6247	7.21756	8.09431		19.1148	0.352267		80.0576	0.7061
	18.6347	7.38195	7.97689		19.1253	0.367923		80.1078	0.663828
	18.6448	7.24887	8.03169		19.1358	0.38358		80.1581	0.809431
	18.6548	7.35847	8.09431		19.1463	0.391408		80.2083	0.765594
	18.6649	7.3663	7.92209		19.1568	0.38358		80.2585	0.660696
	18.6755	7.3115	8.063		19.1673	0.320954		80.3087	0.762463
	18.6856	7.31933	7.94558		19.1778	0.320954		80.3589	0.73115
	18.6956	7.35064	7.93775		19.1883	0.242673		80.4091	0.702968
	18.7057	7.22539	8.16477		19.1987	0.29747		80.4593	0.737412
	18.7163	7.33498	8.00038		19.2092	0.172219		80.5095	0.72019
	18.727	7.30367	7.98472		19.2197	0.391408		80.5598	0.7061
	18.737	7.38978	7.77336		19.2302	0.375752		80.61	0.692009
	18.7471	7.35064	8.05517		19.2413	0.266157		80.6602	0.637212
	18.7578	7.33498	8.09431		19.2518	0.29747		80.7104	0.735847
	18.7678	7.30367	8.16477		19.2623	0.454033		80.7606	0.659131
	18.7778	7.37412	7.96906		19.2728	0.344439		80.8108	0.707665
	18.7879	7.4524	7.95341		19.2833	0.38358		80.861	0.657565
	18.7979	7.33498	7.90644		19.2938	0.352267		80.9181	0.692009
	18.808	7.3663	8.01603		19.3042	0.391408		80.9684	0.687312
	18.818	7.21756	7.82816		19.3147	0.391408		81.0186	0.768725
	18.828	7.33498	8.00038		19.3252	0.258329		81.0688	0.740544
	18.8381	7.40544	7.88295		19.3357	0.352267		81.119	0.699837
	18.8481	7.24104	7.84381		19.3462	0.328783		81.1692	0.776553
	18.8582	7.4524	7.99255		19.3567	0.219188		81.2194	0.737412
	18.8682	7.22539	8.0082		19.3672	0.367923		81.2696	0.751503
	18.8789	7.37412	8.03952		19.3777	0.320954		81.3198	0.754634
	18.8889	7.29584	7.89861		19.3882	0.320954		81.37	0.652868
	18.899	7.46023	7.85164		19.3987	0.328783		81.4203	0.68105
	18.9103	7.29584	7.95341		19.4091	0.227017		81.4705	0.684181
	18.9209	7.29584	7.98472		19.4196	0.258329		81.5207	0.676353
	18.9316	7.34281	8.063		19.4301	0.180048		81.5709	0.760897
	18.9429	7.37412	7.96906		19.4406	0.493174		81.6211	0.73115
	18.953	7.3115	7.74987		19.4511	0.367923		81.6713	0.707665
	18.963	7.24887	7.94558		19.4616	0.0861097		81.7215	0.72019
	18.973	7.27236	7.99255		19.4721	0.219188		81.7717	0.798472
	18.9843	7.23322	7.98472		19.4826	0.352267		81.8219	0.757766
	18.9944	7.38195	8.07866		19.4937	0.234845		81.8722	0.749937
	19.0044	7.43675	7.92209		19.5042	0.273985		81.9224	0.643474
	19.0145	7.21756	8.00038		19.5147	0.344439		81.9726	0.679484
	19.0245	7.21756	7.96123		19.5251	0.320954		82.0228	0.785947
	19.0345	7.35064	7.95341		19.5356	0.313126		82.073	0.735847
	19.0458	7.33498	8.14911		19.5461	0.273985		82.1232	0.757766
	19.0559	7.33498	8.0082		19.5566	0.344439		82.1734	0.663828
	19.0659	7.18625	7.89861		19.5671	0.29747		82.2236	0.757766
	19.076	7.22539	7.89861		19.5776	0.407064		82.2738	0.668525
	19.086	7.20973	7.88295		19.5881	0.273985		82.3241	0.726453
	19.0961	7.24104	8.063		19.5986	0.258329		82.3743	0.712362
	19.1061	7.24887	8.10214		19.609	0.305298		82.4245	0.737412
	19.1168	7.3663	7.92209		19.6195	0.21136		82.4747	0.663828
	19.1268	7.26453	7.88295		19.63	0.336611		82.5249	0.779684
	19.1368	7.21756	7.85164		19.6405	0.281814		82.5751	0.676353
	19.1469	7.28801	7.99255		19.651	0.352267		82.6253	0.713928
	19.1569	7.26453	8.00038		19.6615	0.258329		82.6755	0.779684
	19.167	7.26453	8.00038		19.672	0.414892		82.7258	0.738978
	19.177	7.34281	7.93775		19.6825	0.281814		82.776	0.796906
	19.1871	7.31933	7.88295		19.693	0.391408		82.8262	0.713928
	19.1971	7.35847	7.74205		19.7035	0.12525		82.8764	0.723322
	19.2071	7.17059	7.98472		19.7139	0.320954		82.9266	0.713928
	19.2172	7.22539	7.92992		19.7244	0.29747		82.9768	0.81726
	19.2272	7.33498	7.89078		19.7349	0.328783		83.027	0.737412
	19.2373	7.33498	7.8125		19.7454	0.367923		83.0772	0.743675
	19.2473	7.19408	7.85947		19.7559	0.344439		83.1274	0.723322
	19.2574	7.21756	7.99255		19.7664	0.38358		83.1777	0.723322
	19.2674	7.35847	8.16477		19.7769	0.391408		83.2279	0.721756
	19.2781	7.2567	8.063		19.7874	0.344439		83.2781	0.665393
	19.2881	7.35064	7.92992		19.7979	0.242673		83.3283	0.688878
	19.2981	7.20973	7.85947		19.8084	0.250501		83.3785	0.73115
	19.3082	7.31933	7.92992		19.8188	0.344439		83.4287	0.734281
	19.3182	7.30367	8.05517		19.8293	0.360095		83.4789	0.776553
	19.3283	7.38978	8.21956		19.8398	0.328783		83.5291	0.800038
	19.3383	7.31933	8.07083		19.8503	0.391408		83.5793	0.72019
	19.3484	7.28801	7.89861		19.8608	0.336611		83.6296	0.710797
	19.3584	7.30367	7.97689		19.8713	0.320954		83.6798	0.702968
	19.3684	7.3115	7.92992		19.8818	0.29747		83.73	0.734281
	19.3791	7.23322	8.08649		19.8923	0.375752		83.7802	0.753069
	19.3898	7.21756	8.02386		19.9027	0.42272		83.8304	0.674787
	19.3998	7.13928	7.92992		19.9132	0.367923		83.8806	0.748372
	19.4099	7.2567	7.90644		19.9237	0.258329		83.9308	0.734281
	19.4205	7.19408	7.88295		19.9348	0.42272		83.981	0.634081
	19.4306	7.2567	8.05517		19.9453	0.313126		84.0313	0.757766
	19.4413	7.24104	7.8673		19.9558	0.328783		84.0815	0.657565
	19.4519	7.26453	7.93775		19.9663	0.367923		84.1317	0.666959
	19.462	7.29584	7.77336		19.9768	0.320954		84.1819	0.785947
	19.4739	7.24887	7.82033		19.9873	0.320954		84.2321	0.738978
	19.4839	7.28019	8.00038		19.9978	0.38358		84.2823	0.774988
	19.4946	7.22539	7.98472		20.0083	0.313126		84.3325	0.729584
	19.5047	7.3115	7.96123		20.0187	0.281814		84.3827	0.654434
	19.5147	7.26453	7.74205		20.0292	0.367923		84.4329	0.804734
	19.5247	7.28019	7.76553		20.0397	0.360095		84.4832	0.656
	19.5348	7.2567	7.99255		20.0502	0.313126		84.5334	0.704534
	19.5448	7.24887	8.05517		20.0613	0.352267		84.5836	0.728019
	19.5549	7.30367	7.90644		20.0718	0.367923		84.6338	0.707665
	19.5649	7.35847	7.74987		20.0823	0.266157		84.684	0.588677
	19.575	7.2019	7.96123		20.0928	0.219188		84.7342	0.684181
	19.585	7.3115	7.96123		20.1033	0.29747		84.7844	0.72019
	19.595	7.24887	7.95341		20.1138	0.367923		84.8346	0.699837
	19.6057	7.2019	7.99255		20.1243	0.289642		84.8848	0.692009
	19.6157	7.16276	7.87513		20.1347	0.180048		84.9351	0.712362
	19.6258	7.23322	7.72639		20.1452	0.227017		84.9853	0.713928
	19.6358	7.21756	7.90644		20.1557	0.313126		85.0355	0.690443
	19.6459	7.33498	7.87513		20.1662	0.360095		85.0857	0.735847
	19.6559	7.21756	7.85164		20.1767	0.29747		85.139	0.740544
	19.666	7.27236	7.78902		20.1872	0.187876		85.1893	0.713928
	19.676	7.31933	7.68725		20.1977	0.313126		85.2395	0.78125
	19.686	7.22539	7.93775		20.2082	0.227017		85.2897	0.723322
	19.6961	7.28801	7.80467		20.2187	0.38358		85.3399	0.601202
	19.7061	7.19408	8.03169		20.2291	0.313126		85.3901	0.729584
	19.7162	7.28801	8.01603		20.2396	0.352267		85.4403	0.717059
	19.7262	7.20973	7.78902		20.2501	0.227017		85.4905	0.746806
	19.7363	7.16276	7.7577		20.2606	0.414892		85.5407	0.710797
	19.7469	7.2019	7.97689		20.2711	0.313126		85.5909	0.749937
	19.7576	7.18625	7.97689		20.2816	0.344439		85.6412	0.728019
	19.7676	7.16276	8.10997		20.2921	0.375752		85.6914	0.734281
	19.7783	7.19408	7.83598		20.3026	0.391408		85.7416	0.757766
	19.7896	7.18625	7.76553		20.3131	0.42272		85.7918	0.717059
	19.7996	7.15493	7.96123		20.3235	0.305298		85.842	0.696706
	19.8097	7.17059	7.99255		20.334	0.305298		85.8922	0.715494
	19.8197	7.24887	8.0082		20.3445	0.250501		85.9424	0.709231
	19.8298	7.2567	7.84381		20.355	0.313126		85.9926	0.687312
	19.8429	7.19408	7.93775		20.3655	0.273985		86.0428	0.72019
	19.853	7.13145	7.82816		20.376	0.344439		86.0931	0.715494
	19.863	7.2019	7.85164		20.3865	0.344439		86.1433	0.748372
	19.8737	7.20973	7.99255		20.397	0.367923		86.1935	0.698272
	19.8838	7.11579	7.80467		20.4075	0.328783		86.2437	0.704534
	19.8938	7.20973	7.85164		20.418	0.336611		86.2939	0.712362
	19.9038	7.18625	7.84381		20.4291	0.42272		86.3441	0.728019
	19.9139	7.03751	8.01603		20.4395	0.320954		86.3943	0.735847
	19.9239	7.18625	8.07866		20.45	0.414892		86.4445	0.674787
	19.9346	7.34281	7.91427		20.4605	0.281814		86.4947	0.718625
	19.9453	7.22539	7.85164		20.471	0.266157		86.545	0.663828
	19.9553	7.2019	7.7577		20.4815	0.336611		86.5952	0.682615
	19.9653	7.2019	7.97689		20.492	0.469689		86.6454	0.704534
	19.9766	7.30367	7.89078		20.5025	0.219188		86.6956	0.726453
	19.9867	7.12362	7.96123		20.513	0.461861		86.7458	0.662262
	19.9967	7.2019	7.90644		20.5235	0.227017		86.796	0.718625
	20.0074	7.13928	7.89078		20.5339	0.313126		86.8462	0.737412
	20.0174	7.28019	7.77336		20.5444	0.399236		86.8964	0.753069
	20.0287	7.23322	7.97689		20.5549	0.250501		86.9467	0.677918
	20.0394	7.19408	7.8673		20.566	0.328783		86.9969	0.627818
	20.0507	7.10797	7.85947		20.5765	0.375752		87.0471	0.668525
	20.0607	7.22539	7.71856		20.587	0.344439		87.0973	0.754634
	20.0708	7.2567	7.71073		20.5975	0.367923		87.1475	0.61999
	20.0808	7.24104	7.94558		20.608	0.391408		87.1977	0.751503
	20.0909	7.07665	7.91427		20.6185	0.336611		87.2479	0.682615
	20.1009	7.24887	8.04734		20.629	0.320954		87.2981	0.732715
	20.111	7.13928	7.7577		20.6394	0.313126		87.3483	0.735847
	20.1223	7.28801	7.71856		20.6499	0.234845		87.3986	0.641909
	20.1329	7.2019	7.88295		20.6604	0.227017		87.4488	0.737412
	20.143	7.2567	7.89861		20.6709	0.258329		87.499	0.746806
	20.153	7.2567	7.8673		20.6814	0.313126		87.5492	0.67009
	20.163	7.17842	7.84381		20.6919	0.219188		87.5994	0.743675
	20.1731	7.24104	7.71856		20.7024	0.38358		87.6496	0.712362
	20.1831	7.23322	7.89861		20.7129	0.258329		87.6998	0.679484
	20.1932	7.19408	7.91427		20.724	0.336611		87.75	0.712362
	20.2032	7.19408	8.07866		20.7345	0.289642		87.8002	0.61999
	20.2133	7.24104	7.94558		20.745	0.344439		87.8505	0.621556
	20.2239	7.06883	7.7577		20.7554	0.360095		87.9007	0.692009
	20.234	7.15493	7.78119		20.7659	0.289642		87.9509	0.717059
	20.2446	7.2567	7.83598		20.7764	0.305298		88.0011	0.746806
	20.2547	7.24104	8.00038		20.7869	0.258329		88.0513	0.776553
	20.2647	7.28019	7.99255		20.7974	0.227017		88.1015	0.702968
	20.2748	7.18625	7.68725		20.8079	0.320954		88.1517	0.795341
	20.2848	7.18625	7.85164		20.8184	0.273985		88.2019	0.688878
	20.2948	7.16276	7.83598		20.8295	0.461861		88.2521	0.710797
	20.3049	7.17842	7.77336		20.84	0.336611		88.3024	0.663828
	20.3156	7.27236	7.98472		20.8505	0.273985		88.3526	0.692009
	20.3256	7.19408	7.73422		20.861	0.250501		88.4028	0.668525
	20.3363	7.18625	7.96123		20.8714	0.352267		88.453	0.679484
	20.3476	7.2019	7.74987		20.8819	0.242673		88.5032	0.760897
	20.3576	7.13145	7.8125		20.8924	0.29747		88.5534	0.751503
	20.3677	7.12362	7.92209		20.9029	0.320954		88.6036	0.709231
	20.3777	7.11579	7.93775		20.9134	0.336611		88.6538	0.673221
	20.3877	7.20973	8.00038		20.9239	0.227017		88.7041	0.734281
	20.3984	7.2567	7.62462		20.9344	0.42272		88.7543	0.740544
	20.4097	7.16276	7.59331		20.9449	0.375752		88.8045	0.717059
	20.4204	7.13145	8.09431		20.9554	0.21136		88.8547	0.724887
	20.4304	7.16276	7.93775		20.9659	0.336611		88.9049	0.72019
	20.4411	7.11579	7.80467		20.9763	0.305298		88.9551	0.721756
	20.4524	7.10797	7.79684		20.9868	0.344439		89.0053	0.709231
	20.4631	7.24104	7.72639		20.9973	0.344439		89.0555	0.723322
	20.4731	7.10797	7.95341		21.0078	0.469689		89.1057	0.717059
	20.4831	7.17059	7.82033		21.0183	0.477518		89.156	0.746806
	20.4932	7.06883	7.85947		21.0288	0.446205		89.2062	0.679484
	20.5032	7.19408	7.77336		21.0393	0.305298		89.2564	0.746806
	20.5133	7.04534	7.68725		21.0504	0.289642		89.3066	0.688878
	20.5233	7.17059	7.73422		21.0609	0.328783		89.3568	0.659131
	20.5334	7.24104	7.76553		21.072	0.360095		89.407	0.640343
	20.5434	7.22539	7.85164		21.0825	0.29747		89.4572	0.687312
	20.5534	7.19408	7.70291		21.093	0.29747		89.5074	0.726453
	20.5635	7.15493	7.59331		21.1034	0.117422		89.5576	0.69514
	20.5735	7.18625	7.72639		21.1139	0.289642		89.6079	0.702968
	20.5836	7.06883	7.74205		21.1244	0.438377		89.6581	0.726453
	20.5936	7.24887	7.82816		21.1349	0.344439		89.7083	0.738978
	20.6036	7.13145	7.70291		21.1454	0.172219		89.7585	0.746806
	20.6137	7.20973	7.70291		21.1559	0.391408		89.8087	0.742109
	20.6237	7.061	7.72639		21.1664	0.344439		89.8589	0.698272
	20.6338	7.14711	7.84381		21.1769	0.328783		89.9091	0.679484
	20.6445	7.21756	7.78119		21.1873	0.266157		89.9612	0.746806
	20.6551	7.14711	7.89861		21.1985	0.266157		90.0127	0.765594
	20.6652	7.18625	7.74987		21.209	0.352267		90.0629	0.68105
	20.6752	7.13928	7.79684		21.2201	0.289642		90.1131	0.717059
	20.6859	7.061	7.76553		21.2305	0.227017		90.1633	0.760897
	20.6959	7.09231	7.92992		21.241	0.352267		90.2135	0.68105
	20.7066	7.22539	7.83598		21.2515	0.336611		90.2638	0.602768
	20.7173	7.17059	7.59331		21.262	0.117422		90.314	0.682615
	20.7273	7.08448	7.89861		21.2725	0.29747		90.3642	0.698272
	20.738	7.14711	7.82816		21.283	0.281814		90.4144	0.652868
	20.7486	7.13145	7.97689		21.2935	0.336611		90.4646	0.674787
	20.7587	7.24887	7.98472		21.304	0.38358		90.5148	0.69514
	20.7687	7.2019	7.70291		21.3145	0.305298		90.565	0.690443
	20.7794	7.05317	7.72639		21.3249	0.234845		90.6152	0.679484
	20.7894	7.17059	7.76553		21.3354	0.281814		90.6654	0.704534
	20.8001	7.15493	7.89861		21.3459	0.320954		90.7157	0.656
	20.8102	7.18625	8.00038		21.3564	0.29747		90.7659	0.687312
	20.8202	7.13145	7.74205		21.3669	0.172219		90.8161	0.676353
	20.8302	7.17059	7.8673		21.3774	0.266157		90.8663	0.685747
	20.8403	7.10014	7.82816		21.3879	0.430549		90.9178	0.717059
	20.8509	7.13928	7.97689		21.3984	0.328783		90.9692	0.749937
	20.861	7.01403	8.00038		21.4089	0.305298		91.0194	0.687312
	20.871	7.02186	7.78902		21.4193	0.320954		91.0696	0.759331
	20.8811	7.05317	7.82033		21.4298	0.38358		91.1199	0.649737
	20.8924	7.16276	7.87513		21.4403	0.313126		91.1701	0.693575
	20.9024	7.12362	7.89861		21.4514	0.454033		91.2203	0.676353
	20.9124	7.23322	8.03952		21.4619	0.320954		91.2705	0.668525
	20.9231	7.10014	7.76553		21.4724	0.352267		91.3207	0.749937
	20.9338	7.23322	7.77336		21.4829	0.250501		91.3722	0.707665
	20.9438	7.20973	7.72639		21.4934	0.21136		91.4224	0.688878
	20.9539	7.23322	7.90644		21.5039	0.266157		91.4726	0.713928
	20.9639	7.17842	8.1178		21.5144	0.313126		91.5228	0.715494
	20.974	7.13145	7.95341		21.5249	0.391408		91.573	0.753069
	20.984	7.10797	7.78902		21.5353	0.281814		91.6232	0.78125
	20.9947	7.24104	7.79684		21.5458	0.414892		91.6734	0.593374
	21.0047	7.11579	7.7577		21.5563	0.461861		91.7236	0.651303
	21.0148	7.12362	8.00038		21.5668	0.438377		91.7739	0.693575
	21.0254	7.06883	7.78902		21.5773	0.469689		91.8241	0.740544
	21.0355	7.12362	7.84381		21.5878	0.407064		91.8743	0.527618
	21.0461	7.10797	7.74205		21.5983	0.360095		91.9245	0.723322
	21.0568	7.22539	7.76553		21.6088	0.367923		91.9747	0.737412
	21.0681	7.13928	7.87513		21.6193	0.250501		92.0249	0.715494
	21.0781	7.2019	7.91427		21.6297	0.399236		92.0783	0.692009
	21.0882	7.19408	7.80467		21.6402	0.375752		92.1285	0.746806
	21.1001	7.11579	7.77336		21.6507	0.391408		92.1787	0.702968
	21.1102	7.17059	7.66377		21.6612	0.172219		92.2289	0.56989
	21.1215	7.16276	7.88295		21.6723	0.195704		92.2791	0.698272
	21.1328	7.20973	7.79684		21.6828	0.328783		92.3293	0.674787
	21.1434	7.10797	7.84381		21.6933	0.242673		92.3795	0.73115
	21.1541	7.14711	7.87513		21.7038	0.281814		92.4297	0.682615
	21.1641	7.21756	7.65594		21.7149	0.289642		92.48	0.630949
	21.1754	7.061	7.70291		21.7254	0.203532		92.5302	0.671656
	21.1855	7.10014	7.71073		21.7359	0.352267		92.5804	0.68105
	21.1955	7.0062	7.80467		21.7464	0.328783		92.6306	0.735847
	21.2062	6.89661	7.80467		21.7569	0.469689		92.6808	0.69514
	21.2162	7.11579	7.70291		21.768	0.414892		92.731	0.671656
	21.2275	7.06883	7.65594		21.7784	0.344439		92.7812	0.687312
	21.2376	7.12362	7.83598		21.7889	0.430549		92.8346	0.723322
	21.2482	7.17059	7.73422		21.7994	-0.148735		92.8848	0.651303
	21.2589	7.08448	7.84381		21.8105	0.0939379		92.935	0.774988
	21.2689	7.02186	7.76553		21.821	0.501002		92.9852	0.676353
	21.279	7.15493	7.68725		21.8315	0.203532		93.0354	0.738978
	21.289	7.061	7.80467		21.842	0.407064		93.0856	0.740544
	21.2991	7.10014	7.96123		21.8525	0.203532		93.1359	0.698272
	21.3091	7.13928	7.82033		21.863	0.305298		93.1861	0.735847
	21.3223	7.13928	7.58548		21.8735	0.234845		93.2363	0.677918
	21.333	7.10797	7.77336		21.884	0.234845		93.2865	0.738978
	21.343	7.10797	7.73422		21.8944	0.438377		93.3367	0.712362
	21.3531	7.07665	7.85947		21.9049	0.29747		93.3869	0.712362
	21.3631	7.061	7.85164		21.9154	0.375752		93.4371	0.692009
	21.3731	7.13145	7.562		21.9259	0.414892		93.4873	0.693575
	21.3832	7.2019	7.64811		21.9364	0.203532		93.5375	0.69514
	21.3932	7.09231	7.82816		21.9469	0.273985		93.5878	0.698272
	21.4033	6.97489	7.90644		21.958	0.438377		93.638	0.778119
	21.4139	7.09231	7.78902		21.9685	0.336611		93.6882	0.712362
	21.4246	7.01403	7.71856		21.9796	0.367923		93.7384	0.717059
	21.4353	7.07665	7.73422		21.9901	0.313126		93.7886	0.72019
	21.4453	7.13145	7.71073		22.0006	0.344439		93.8388	0.677918
	21.4566	6.98272	7.8673		22.0111	0.21136		93.889	0.738978
	21.4673	7.13928	7.89861		22.0215	0.367923		93.9392	0.776553
	21.4773	7.05317	7.78902		22.032	0.360095		93.9894	0.59494
	21.4874	7.18625	7.67942		22.0425	0.320954		94.0397	0.684181
	21.4974	7.04534	7.77336		22.053	0.360095		94.0899	0.715494
	21.5075	7.14711	7.8673		22.0635	0.344439		94.1401	0.702968
	21.5175	7.06883	7.91427		22.074	0.42272		94.1903	0.654434
	21.5282	7.14711	7.78119		22.0845	0.344439		94.2405	0.621556
	21.5395	7.05317	7.80467		22.095	0.305298		94.2907	0.726453
	21.5495	7.11579	7.68725		22.1055	0.289642		94.3409	0.710797
	21.5614	7.12362	7.79684		22.1159	0.195704		94.3911	0.679484
	21.5721	7.10014	8.05517		22.1264	0.360095		94.4413	0.767159
	21.5821	7.02186	7.82033		22.1369	0.391408		94.4916	0.640343
	21.5922	7.08448	7.73422		22.1474	0.407064		94.5418	0.713928
	21.6029	6.97489	7.73422		22.1579	0.258329		94.592	0.718625
	21.6129	7.12362	7.83598		22.1684	0.430549		94.6422	0.729584
	21.6229	6.92792	7.8673		22.1789	0.391408		94.6924	0.742109
	21.633	7.09231	7.84381		22.1894	0.375752		94.7426	0.746806
	21.643	7.19408	7.85947		22.1999	0.438377		94.7928	0.648171
	21.6531	7.03751	7.76553		22.2103	0.219188		94.843	0.676353
	21.6631	6.91226	7.80467		22.2208	0.266157		94.8933	0.753069
	21.6732	7.07665	8.01603		22.2313	0.375752		94.9435	0.768725
	21.6832	7.12362	7.92992		22.2418	0.29747		94.9937	0.753069
	21.6932	7.12362	7.62462		22.2523	0.360095		95.0439	0.637212
	21.7033	7.10014	7.85164		22.2628	0.273985		95.0941	0.674787
	21.7133	7.061	7.78119		22.2733	0.305298		95.1443	0.729584
	21.7234	7.11579	7.91427		22.2838	0.344439		95.1945	0.656
	21.7334	7.14711	7.74987		22.2943	0.258329		95.2447	0.677918
	21.7434	7.07665	7.84381		22.3048	0.313126		95.2949	0.67009
	21.7535	7.12362	7.70291		22.3152	0.360095		95.3452	0.649737
	21.7642	7.02968	7.74987		22.3257	0.219188		95.3954	0.693575
	21.7742	7.06883	7.87513		22.3362	0.352267		95.4456	0.698272
	21.7843	7.01403	7.83598		22.3467	0.250501		95.4958	0.7061
	21.7943	7.10797	7.84381		22.3572	0.21136		95.546	0.770291
	21.8043	7.02186	7.54634		22.3677	0.320954		95.5962	0.585546
	21.8144	7.15493	7.67159		22.3782	0.266157		95.6464	0.717059
	21.8244	6.95923	7.76553		22.3887	0.305298		95.6966	0.760897
	21.8345	7.04534	7.67942		22.3991	0.493174		95.7468	0.696706
	21.8445	7.01403	7.8125		22.4096	0.328783		95.7971	0.660696
	21.8546	7.06883	7.69508		22.4201	0.29747		95.8473	0.712362
	21.8646	7.13145	7.56983		22.4306	0.336611		95.8975	0.701403
	21.8746	7.11579	7.59331		22.4411	0.360095		95.9477	0.717059
	21.8847	6.97489	7.74987		22.4516	0.344439		95.9979	0.693575
	21.8947	7.01403	7.8673		22.4621	0.320954		96.0481	0.665393
	21.9048	7.11579	7.92992		22.4726	0.328783		96.0983	0.768725
	21.9148	7.02968	7.77336		22.4831	0.289642		96.1485	0.684181
	21.9248	7.10014	7.76553		22.4936	0.258329		96.1988	0.687312
	21.9349	7.14711	7.79684		22.504	0.29747		96.249	0.663828
	21.9449	6.97489	7.74987		22.5145	0.430549		96.2992	0.710797
	21.955	7.02186	7.90644		22.525	0.313126		96.3494	0.684181
	21.965	7.05317	7.71856		22.5355	0.273985		96.3996	0.688878
	21.9751	7.03751	7.78902		22.546	0.391408		96.4498	0.659131
	21.9851	7.09231	7.64811		22.5565	0.258329		96.5	0.67009
	21.9951	7.05317	7.67942		22.567	0.375752		96.5502	0.618424
	22.0052	7.12362	7.88295		22.5775	0.344439		96.6004	0.687312
	22.0152	7.13928	7.79684		22.588	0.375752		96.6507	0.699837
	22.0253	7.10014	7.8125		22.5984	0.195704		96.7009	0.637212
	22.0353	7.08448	7.59331		22.6089	0.320954		96.7511	0.7061
	22.0454	7.01403	7.562		22.6194	0.42272		96.8013	0.732715
	22.0554	7.12362	7.8673		22.6299	0.320954		96.8515	0.679484
	22.0654	6.98272	7.73422		22.6404	0.430549		96.9023	0.630949
	22.0755	7.02968	7.7577		22.6509	0.352267		96.9525	0.657565
	22.0855	7.07665	7.67159		22.662	0.446205		97.0028	0.646606
	22.0956	7.0062	7.52286		22.6725	0.399236		97.053	0.715494
	22.1056	6.99054	7.66377		22.683	0.313126		97.1044	0.707665
	22.1157	7.09231	7.71073		22.6935	0.195704		97.1553	0.64504
	22.1257	7.04534	7.85947		22.7039	0.313126		97.2055	0.732715
	22.1357	7.13145	7.64811		22.7144	0.344439		97.2557	0.684181
	22.1458	6.89661	7.57766		22.7249	0.430549		97.3059	0.704534
	22.1558	6.99054	7.56983		22.7354	0.399236		97.3561	0.666959
	22.1659	7.15493	7.71073		22.7459	0.360095		97.4063	0.704534
	22.1759	7.04534	7.87513		22.7564	-0.0704534		97.4565	0.690443
	22.1859	6.95923	7.79684		22.7669	0.250501		97.5068	0.721756
	22.196	6.9514	7.59331		22.7774	0.266157		97.5576	0.638778
	22.206	7.02186	7.62462		22.7879	0.273985		97.6084	0.732715
	22.2161	7.11579	7.70291		22.7984	0.328783		97.6586	0.682615
	22.2261	7.02968	7.60114		22.8088	0.336611		97.7089	0.634081
	22.2399	7.02186	7.84381		22.8193	0.305298		97.7591	0.707665
	22.2506	7.05317	7.77336		22.8298	0.29747		97.8093	0.662262
	22.2606	6.99054	7.7577		22.8403	0.305298		97.8595	0.688878
	22.2707	6.99837	7.74987		22.8508	0.242673		97.9097	0.693575
	22.2807	7.10014	7.54634		22.8619	0.42272		97.9599	0.78125
	22.2914	6.99054	7.65594		22.873	0.203532		98.0101	0.671656
	22.3021	7.10014	7.74205		22.8835	0.195704		98.0603	0.68105
	22.3133	7.19408	7.82816		22.894	0.313126		98.1105	0.605899
	22.3234	6.95923	7.72639		22.9045	0.219188		98.1608	0.692009
	22.3334	7.13928	7.59331		22.915	0.399236		98.211	0.654434
	22.3435	6.99837	7.71856		22.9255	0.281814		98.2618	0.676353
	22.3535	7.02186	7.64028		22.9366	0.234845		98.312	0.718625
	22.3636	7.05317	7.71856		22.947	0.430549		98.3622	0.649737
	22.3736	6.98272	7.76553		22.9575	0.352267		98.4124	0.693575
	22.3836	7.12362	7.59331		22.968	0.234845		98.4626	0.704534
	22.3937	7.0062	7.66377		22.9785	0.344439		98.5129	0.690443
	22.4037	7.15493	7.67942		22.989	0.328783		98.5631	0.748372
	22.4138	7.15493	7.82033		22.9995	0.281814		98.6133	0.61999
	22.4238	7.0062	7.8673		23.01	0.305298		98.6635	0.643474
	22.4339	6.98272	7.67159		23.0205	0.414892		98.7137	0.696706
	22.4439	6.91226	7.69508		23.031	0.289642		98.7639	0.660696
	22.4539	6.90443	7.67942		23.0415	0.250501		98.8141	0.707665
	22.464	7.04534	7.77336		23.0519	0.38358		98.8643	0.737412
	22.474	6.95923	7.88295		23.0624	0.313126		98.9146	0.693575
	22.4841	7.08448	7.68725		23.0729	0.219188		98.9648	0.734281
	22.4941	7.07665	7.74205		23.0834	0.375752		99.015	0.751503
	22.5042	7.10014	7.64811		23.0939	0.320954		99.0652	0.656
	22.5142	7.07665	7.62462		23.1044	0.258329		99.1154	0.737412
	22.5242	6.98272	7.8125		23.1149	0.180048		99.1656	0.662262
	22.5343	7.06883	7.78119		23.126	0.250501		99.2158	0.776553
	22.5443	6.90443	7.69508		23.1365	0.328783		99.266	0.7061
	22.5544	7.10014	7.65594		23.1476	0.305298		99.3162	0.685746
	22.5644	7.03751	7.71856		23.1581	0.38358		99.3665	0.654434
	22.5744	6.90443	7.78902		23.1686	0.266157		99.4167	0.677918
	22.5845	6.99837	7.84381		23.179	0.336611		99.4694	0.692009
	22.5945	6.99837	7.59331		23.1895	0.29747		99.5196	0.638778
	22.6046	7.03751	7.69508		23.2	0.328783		99.5698	0.729584
	22.6146	7.02968	7.67942		23.2105	0.289642		99.62	0.696706
	22.6247	7.04534	7.92209		23.221	0.29747		99.6702	0.640343
	22.6347	6.98272	7.7577		23.2315	0.407064		99.7204	0.726453
	22.6447	6.99837	7.58548		23.242	0.172219		99.7707	0.724887
	22.6548	6.98272	7.562		23.2525	0.344439		99.8209	0.72019
	22.6648	6.90443	7.62462		23.263	0.360095		99.8711	0.61999
	22.6749	6.93575	7.83598		23.2735	0.320954		99.9213	0.685747
	22.6862	6.99054	7.71073		23.2839	0.344439		99.9715	0.709231
	22.6968	7.03751	7.7577		23.2944	0.29747		100.022	0.671656
	22.7081	6.92009	7.69508		23.3055	0.305298		100.072	0.754634
	22.7182	6.95923	7.56983		23.316	0.320954		100.122	0.654434
	22.7282	7.01403	7.67159		23.3265	0.187876		100.172	0.7061
	22.7383	6.97489	7.64028		23.337	0.273985		100.223	0.655999
	22.7483	7.06883	7.72639		23.3475	0.164391		100.273	0.710797
	22.7584	7.06883	7.67942		23.358	0.180048		100.323	0.734281
	22.7684	6.95923	7.48372		23.3685	0.281814		100.373	0.654434
	22.7784	6.89661	7.57766		23.379	0.29747		100.423	0.61999
	22.7885	7.08448	7.68725		23.3894	0.258329		100.474	0.629384
	22.7985	7.10797	7.70291		23.3999	0.258329		100.524	0.724887
	22.8086	6.99054	7.58548		23.4104	0.242673		100.574	0.646606
	22.8186	6.99054	7.56983		23.4209	0.328783		100.625	0.662262
	22.8287	6.95923	7.71073		23.4314	0.227017		100.675	0.687312
	22.8425	6.9514	7.74987		23.4419	0.266157		100.725	0.743675
	22.855	6.99054	7.59331		23.4524	0.485346		100.776	0.743675
	22.8657	6.98272	7.84381		23.4635	0.29747		100.826	0.735847
	22.8757	7.01403	7.68725		23.474	0.360095		100.876	0.710797
	22.8864	6.93575	7.70291		23.4845	0.336611		100.928	0.73115
	22.8964	6.94357	7.562		23.4949	0.258329		100.978	0.72019
	22.9065	6.89661	7.62462		23.5054	0.313126		101.028	0.665393
	22.9165	7.061	7.85164		23.5166	0.320954		101.079	0.765594
	22.9266	6.98272	7.79684		23.527	0.399236		101.129	0.682615
	22.9366	6.99054	7.6168		23.5375	0.21136		101.179	0.710797
	22.9467	6.97489	7.54634		23.548	0.320954		101.229	0.656
	22.9567	6.95923	7.60897		23.5585	0.328783		101.28	0.665393
	22.9667	6.95923	7.67159		23.569	0.289642		101.33	0.732715
	22.9768	6.99054	7.73422		23.5795	0.320954		101.38	0.709231
	22.9868	7.02186	7.70291		23.59	0.313126		101.431	0.701403
	22.9969	7.12362	7.58548		23.6005	0.281814		101.481	0.610596
	23.0069	6.9514	7.55417		23.6109	0.42272		101.531	0.7061
	23.0169	6.90443	7.74205		23.6214	0.273985		101.581	0.629384
	23.027	6.93575	7.7577		23.6325	0.336611		101.632	0.723322
	23.037	7.02968	7.63245		23.643	0.21136		101.689	0.726453
	23.0471	7.02968	7.54634		23.6535	0.289642		101.74	0.682615
	23.0571	6.95923	7.47589		23.664	0.203532		101.79	0.692009
	23.0672	7.0062	7.62462		23.6745	0.313126		101.84	0.740544
	23.0772	6.97489	7.58548		23.685	0.336611		101.89	0.738978
	23.0872	7.0062	7.73422		23.6955	0.375752		101.94	0.765594
	23.0973	6.99837	7.77336		23.706	0.305298		101.993	0.759331
	23.1073	6.93575	7.49937		23.7165	0.250501		102.043	0.68105
	23.1174	6.88878	7.64811		23.7269	0.29747		102.094	0.643475
	23.1274	6.84964	7.58548		23.7374	0.305298		102.144	0.721756
	23.1375	7.06883	7.74205		23.7479	0.328783		102.194	0.652868
	23.1475	7.08448	7.74205		23.7584	0.430549		102.244	0.740544
	23.1575	6.98272	7.55417		23.7695	0.180048		102.294	0.7562
	23.1682	6.92009	7.60897		23.78	0.320954		102.345	0.612162
	23.1789	6.89661	7.66377		23.7905	0.281814		102.395	0.709231
	23.1902	7.02968	7.77336		23.801	0.258329		102.445	0.676353
	23.2008	6.95923	7.78119		23.8115	0.273985		102.495	0.682615
	23.2109	6.87312	7.53069		23.822	0.360095		102.545	0.72019
	23.2216	7.0062	7.69508		23.8325	0.360095		102.596	0.726453
	23.2329	6.99837	7.74205		23.8429	0.375752		102.646	0.635646
	23.2435	7.03751	7.71073		23.854	0.336611		102.696	0.7061
	23.2536	6.97489	7.80467		23.8645	0.360095		102.746	0.73115
	23.2636	6.96706	7.54634		23.875	0.242673		102.797	0.715494
	23.2736	6.84181	7.49155		23.8855	0.320954		102.847	0.746806
	23.2837	6.92009	7.65594		23.896	0.313126		102.897	0.630949
	23.2937	6.99837	7.73422		23.9071	0.414892		102.947	0.68105
	23.3038	6.94357	7.66377		23.9182	0.313126		103.001	0.688878
	23.3138	7.07665	7.74205		23.9287	0.320954		103.052	0.684181
	23.3245	6.92792	7.69508		23.9392	0.273985		103.102	0.746806
	23.3345	7.0062	7.59331		23.9497	0.305298		103.152	0.717059
	23.3446	7.04534	7.78119		23.9602	0.38358		103.203	0.668525
	23.3546	6.91226	7.77336		23.9707	0.352267		103.253	0.713928
	23.3647	7.0062	7.65594		23.9811	0.352267		103.303	0.701403
	23.3753	6.92792	7.77336		23.9916	0.242673		103.353	0.684181
	23.3854	6.9514	7.562		24.0021	0.344439		103.403	0.659131
	23.396	6.93575	7.56983		24.0126	0.258329		103.454	0.668524
	23.4067	7.05317	7.89861		24.0231	0.172219		103.504	0.742109
	23.4168	7.02968	7.85947		24.0336	0.344439		103.554	0.737412
	23.4268	6.95923	7.67159		24.0447	0.320954		103.604	0.729584
	23.4368	6.9514	7.53851		24.0552	0.266157		103.655	0.790644
[truncated: 27,147 more rows]
