# Supplementary material for: Redox-enabled electronic interrogation and feedback control of hierarchical and networked biological systems
Source: Nat Commun. 2023 Dec 21;14:8514. doi: 10.1038/s41467-023-44223-w (PMC10739708; doi:10.1038/s41467-023-44223-w)
Supplement: Supplementary file 6 — Source Data [file 41467_2023_44223_MOESM6_ESM.zip › Source Data/Supplementary Figure 11.xlsx]

## Sheet: Fig. S11a
		Fluorescein (μM)	Fluorescence (RFU)
			no film			with artificial biofilm
		1000	52337.3	52274.3	52290.3	52765.7	52694.7	52678.7
		100	7269.33	7264.33	7254.33	7120.67	7123.67	7123.67
		50	4183.33	4186.33	4185.33	4335.67	4335.67	4325.67
		500	27094.3	27059.3	27063.3	30818.7	30742.7	30750.7
		Green E. coli (OD600)	Fluorescence (RFU)
			no film			with artificial biofilm
		0.5	49567.7	49441.7	49528.7	50631.3	50554.3	50329.3
		0.1	11208.7	11181.7	11085.7	11544.3	11566.3	11566.3
		0.05	5089.67	5052.67	5073.67	5690.33	5722.33	5707.33
		0.01	959.667	989.667	995.667	1292.33	1302.33	1306.33

## Sheet: Fig. S11b
		Fluorescein (μM)	Fluorescence (AU)
			no film			with artificial biofilm
		500	2.44871e+06	2.44061e+06	2.44328e+06	2.86402e+06	2.84911e+06	2.84257e+06
		1000	4.65579e+06	4.64544e+06	4.64919e+06	5.18166e+06	5.1478e+06	5.12941e+06
		50	360661	359082	360473	435434	432804	428058
		100	639546	639665	640798	734376	731296	730490
		Green E. coli (OD600)	Fluorescence (AU)
			no film			with artificial biofilm
		0.5	530124	529891	528533	601753	604215	602017
		0.1	114642	115120	114793	127959	128717	128702
		0.01	9564.33	9615.33	8979.33	19959	20074	19834
		0.05	55248.3	55792.3	55050.3	76407	76532	76165
