# Supplementary material for: Redox-enabled electronic interrogation and feedback control of hierarchical and networked biological systems
Source: Nat Commun. 2023 Dec 21;14:8514. doi: 10.1038/s41467-023-44223-w (PMC10739708; doi:10.1038/s41467-023-44223-w)
Supplement: Supplementary file 6 — Source Data [file 41467_2023_44223_MOESM6_ESM.zip › Source Data/Supplementary Figure 10.xlsx]

## Sheet: Fig. S10a
		Fluorescence beads (v/v, %)	Fluorescence (AU)
			Tecan Spark	BioSpark
		0.05	13375	4677995
		0.1	15562	6020074
		0.5	27309	12550720
		1	46696	22666542

## Sheet: Fig. S10b
		# Measurements	Fluorescence beads (v/v)
			0	0.001	0.0025	0.01
	Fluorescence (AU)	#1	87.6	109.25	173.1	336.95
		#2	82.6	108.65	172	330.9
		#3	82.4	106.1	171.2	328.3
		#4	82.9	107.3	170.4	322.7
		#5	81.9	108.4	168.4	319
		#6	82.1	109.45	168.5	315.2
		#7	83.6	108	166	313.5
		#8	81.7	107.4	166.2	314.7
