# Supplementary material for: Redox-enabled electronic interrogation and feedback control of hierarchical and networked biological systems
Source: Nat Commun. 2023 Dec 21;14:8514. doi: 10.1038/s41467-023-44223-w (PMC10739708; doi:10.1038/s41467-023-44223-w)
Supplement: Supplementary file 6 — Source Data [file 41467_2023_44223_MOESM6_ESM.zip › Source Data/Supplementary Figure 2.xlsx]

## Sheet: Fig. S2
			Potential (V)
			-0.6	-0.7	-0.8	-0.9	-1
		H2O2 (μM)	4.3481	7.86267	13.8394	6.60693	3.64046
			5.10775	8.18492	13.9546	7.05955	3.62263
			4.97254	7.46707	14.4623	7.34449	3.52769
			4.75926	7.73819	14.3348	7.58122	3.47985
