# Supplementary material for: Redox-enabled electronic interrogation and feedback control of hierarchical and networked biological systems
Source: Nat Commun. 2023 Dec 21;14:8514. doi: 10.1038/s41467-023-44223-w (PMC10739708; doi:10.1038/s41467-023-44223-w)
Supplement: Supplementary file 6 — Source Data [file 41467_2023_44223_MOESM6_ESM.zip › Source Data/Figure 3.xlsx]

## Sheet: Fig 3d
		Time applying voltage (min); (Charge; mC)
		0 (0)	5 (0.48)	10 (0.93)	30 (2.30)	200 μM H2O2
	ON %	3.05343	8.98204	31.5069	68.0851	28.2051
		4.87805	21.6667	26.2411	74.4186	31.8681
		9.70149	12.4224	25.5556	63	43.1193
		3.59712	12.1429	36.875	70.7071	34.3434
	Comparison	P value	Summary
	0 (0) vs. 5 (0.48)	0.1817	ns
	0 (0) vs. 10 (0.93)	4.64292e-05	****
	0 (0) vs. 30 (2.30)	1.62e-10	****
	0 (0) vs. 200 μM H2O2	6.82522e-06	****

## Sheet: Fig 3e
		Induction Duration (min)
		0				15				30				Time (h)
	AI-1 (nM)	24.2432	25.0353	37.3126	36.7581	89.833	96.4865	239.378	228.13	367.751	385.705	359.302	384.226	4
		37.471	39.6888	41.5106	41.5898	163.655	160.645	166.982	163.021	231.302	293.401	421.401	445.48	6
		Comparisons			P value
		4 h
		0 min (0 mC) vs. 15 min (2.18 mC)			0.00262199
		0 min (0 mC) vs. 30 min (5.17 mC)			4.17e-08
		6 h
		0 min (0 mC) vs. 15 min (2.18 mC)			0.00445492
		0 min (0 mC) vs. 30 min (5.17 mC)			2.061e-07

## Sheet: Fig 3f
		Induction Duration (min)
		0		30
	Fluorescence (RFU)	137485	143810	193517	203879
	Comparisons	P value
	30 (5.3) vs. 0 (0)	0.0108
